# Supplementary material for: A simple and robust method for connecting small-molecule drugs using gene-expression signatures
Source: BMC Bioinformatics. 2008 Jun 2;9:258. doi: 10.1186/1471-2105-9-258 (PMC2464610; doi:10.1186/1471-2105-9-258)
Supplement: Additional file 1 — SupplementaryData. The full tabulated results for the 5 gene signatures discussed in the paper, which can be opened with MS Excel. [file 1471-2105-9-258-S1.zip]

Archive with 5 entries (5 files):
- RandomSignature-rds01-suppl-info.xls
- RandomSignature-rds02-suppl-info.xls
- Immunosuppress-suppl-info.xls
- Estrogen-sigs02-suppl-info.xls
- HDAC-Inhibitors-sigs01-suppl-info.xls
