# Supplementary material for: A simple and robust method for connecting small-molecule drugs using gene-expression signatures
Source: BMC Bioinformatics. 2008 Jun 2;9:258. doi: 10.1186/1471-2105-9-258 (PMC2464610; doi:10.1186/1471-2105-9-258)
Supplement: Additional file 1 — SupplementaryData. The full tabulated results for the 5 gene signatures discussed in the paper, which can be opened with MS Excel. [file 1471-2105-9-258-S1.zip › RandomSignature-rds01-suppl-info.xls]

## Sheet: GeneSignature
Random gene signature rds01.
This gene signature was generated using Procedure 1.
ProbeSet_ID	regulation
215207_x_at	-1
208510_s_at	1
202614_at	1
219743_at	1
65133_i_at	1
214405_at	1
49329_at	1
204978_at	-1
204601_at	-1
209527_at	1
212118_at	-1
215897_at	-1
211713_x_at	-1
212284_x_at	1
207658_s_at	1
222136_x_at	1
209005_at	-1
210650_s_at	-1
212520_s_at	1
203260_at	1
222047_s_at	-1
201759_at	1
201428_at	1
200801_x_at	1
217908_s_at	-1

## Sheet: Lamb-etal
Results of querying the Lamb Connectivity Map with the random gene signature rds01.
Each row represents one individual treatment instance.
rank	instance id	cmap name	batch	dose	cell line	score	up	down
1	1080	sirolimus	513	100 nM	MCF7	1	0.232	-0.578
2	913	colforsin	505	50 ÂµM	MCF7	0.953	0.245	-0.527
3	1138	phentolamine	514	12 ÂµM	MCF7	0.912	0.316	-0.423
4	1048	alpha-estradiol	513	10 nM	MCF7	0.886	0.324	-0.394
5	1115	phenanthridinone	514	51 ÂµM	MCF7	0.869	0.379	-0.325
6	508	staurosporine	73	10 nM	SKMEL5	0.858	0.213	-0.482
7	1043	fulvestrant	513	1 ÂµM	MCF7	0.856	0.25	-0.443
8	632	novobiocin	109	100 ÂµM	SKMEL5	0.848	0.374	-0.313
9	435	novobiocin	56	100 ÂµM	PC3	0.847	0.235	-0.451
10	448	trichostatin A	60	100 nM	PC3	0.832	0.243	-0.431
11	1079	estradiol	513	10 nM	MCF7	0.817	0.39	-0.272
12	1053	prochlorperazine	513	10 ÂµM	MCF7	0.795	0.248	-0.396
13	642	tioguanine	112	10 ÂµM	MCF7	0.793	0.285	-0.357
14	1022	sirolimus	506	100 nM	MCF7	0.781	0.269	-0.364
15	168	sulindac	8	100 ÂµM	MCF7	0.774	0.239	-0.388
16	576	novobiocin	82	100 ÂµM	MCF7	0.77	0.177	-0.447
17	1045	sirolimus	513	100 nM	MCF7	0.768	0.252	-0.37
18	922	celecoxib	505	10 ÂµM	MCF7	0.765	0.197	-0.423
19	595	resveratrol	95	50 ÂµM	MCF7	0.76	0.218	-0.398
20	835	carbamazepine	504	100 nM	MCF7	0.756	0.18	-0.432
21	335	nifedipine	29	10 ÂµM	MCF7	0.748	0.262	-0.344
22	446	15-delta prostaglandin J2	60	10 ÂµM	PC3	0.743	0.269	-0.333
23	1081	wortmannin	513	10 nM	MCF7	0.74	0.306	-0.293
24	205	rofecoxib	16	10 ÂµM	MCF7	0.73	0.328	-0.263
25	900	5186324	505	2 ÂµM	MCF7	0.73	0.24	-0.351
26	1141	tyrphostin AG-1478	514	32 ÂµM	MCF7	0.727	0.228	-0.361
27	996	LY-294002	506	100 nM	MCF7	0.722	0.263	-0.322
28	413	trichostatin A	45	100 nM	ssMCF7	0.72	0.169	-0.414
29	892	5162773	505	7 ÂµM	MCF7	0.711	0.133	-0.443
30	406	tetraethylenepentamine	43	100 ÂµM	MCF7	0.705	0.201	-0.37
31	1101	(-)-catechin	514	11 ÂµM	MCF7	0.696	0.186	-0.378
32	364	trichostatin A	35	100 nM	HL60	0.694	0.227	-0.335
33	203	nordihydroguaiaretic acid	13	1 ÂµM	MCF7	0.689	0.19	-0.368
34	904	5109870	505	25 ÂµM	MCF7	0.686	0.169	-0.387
35	941	rottlerin	502	10 ÂµM	MCF7	0.674	0.206	-0.34
36	909	HC toxin	505	100 nM	MCF7	0.667	0.216	-0.324
37	1078	valproic acid	513	500 ÂµM	MCF7	0.664	0.276	-0.262
38	363	sodium phenylbutyrate	35	100 ÂµM	HL60	0.664	0.17	-0.368
39	1054	LY-294002	513	100 nM	MCF7	0.663	0.223	-0.314
40	898	5213008	505	18 ÂµM	MCF7	0.659	0.179	-0.355
41	123	dexamethasone	5	1 ÂµM	MCF7	0.656	0.305	-0.226
42	890	5149715	505	10 ÂµM	MCF7	0.656	0.262	-0.269
43	666	butirosin	116	10 ÂµM	PC3	0.654	0.344	-0.186
44	418	haloperidol	46	10 ÂµM	MCF7	0.653	0.206	-0.323
45	994	valproic acid	506	200 ÂµM	MCF7	0.649	0.284	-0.242
46	665	estradiol	116	10 nM	PC3	0.649	0.157	-0.369
47	341	sodium phenylbutyrate	31	100 ÂµM	MCF7	0.646	0.238	-0.285
48	1075	fluphenazine	513	10 ÂµM	MCF7	0.646	0.207	-0.316
49	915	topiramate	505	3 ÂµM	MCF7	0.644	0.295	-0.227
50	23	valproic acid	2	1 mM	MCF7	0.643	0.33	-0.191
51	1058	vorinostat	513	10 ÂµM	MCF7	0.64	0.182	-0.336
52	612	LM-1685	101	10 ÂµM	MCF7	0.637	0.21	-0.306
53	914	rottlerin	505	10 ÂµM	MCF7	0.636	0.175	-0.34
54	429	LY-294002	55	10 ÂµM	PC3	0.635	0.132	-0.382
55	1061	nordihydroguaiaretic acid	513	1 ÂµM	MCF7	0.63	0.243	-0.267
56	21	phenformin	2	10 ÂµM	MCF7	0.626	0.193	-0.314
57	459	copper sulfate	63	100 ÂµM	PC3	0.625	0.256	-0.25
58	419	chlorpromazine	46	10 ÂµM	MCF7	0.625	0.167	-0.339
59	839	5224221	504	12 ÂµM	MCF7	0.622	0.131	-0.373
60	893	pararosaniline	505	10 ÂµM	MCF7	0.621	0.152	-0.351
61	910	trifluoperazine	505	10 ÂµM	MCF7	0.611	0.092	-0.403
62	251	rofecoxib	18	10 ÂµM	MCF7	0.609	0.207	-0.286
63	1103	demecolcine	514	12 ÂµM	MCF7	0.605	0.171	-0.319
64	643	W-13	112	10 ÂµM	MCF7	0.604	0.152	-0.337
65	336	nitrendipine	29	10 ÂµM	MCF7	0.601	0.137	-0.35
66	1073	genistein	513	10 ÂµM	MCF7	0.6	0.239	-0.247
67	609	5666823	101	100 ÂµM	MCF7	0.598	0.173	-0.311
68	1060	valproic acid	513	50 ÂµM	MCF7	0.591	0.285	-0.194
69	874	depudecin	504	1 ÂµM	MCF7	0.589	0.17	-0.307
70	367	fulvestrant	36	1 ÂµM	MCF7	0.589	0.166	-0.311
71	955	5248896	502	11 ÂµM	MCF7	0.588	0.218	-0.258
72	881	docosahexaenoic acid ethyl ester	505	100 ÂµM	MCF7	0.588	0.199	-0.277
73	453	indometacin	62	100 ÂµM	MCF7	0.585	0.165	-0.309
74	959	bucladesine	502	2 ÂµM	MCF7	0.578	0.133	-0.335
75	942	prazosin	502	10 ÂµM	MCF7	0.574	0.284	-0.181
76	254	SC-58125	18	10 ÂµM	MCF7	0.567	0.25	-0.209
77	958	resveratrol	502	10 ÂµM	MCF7	0.565	0.157	-0.301
78	445	diclofenac	60	10 ÂµM	PC3	0.559	0.162	-0.291
79	464	pirinixic acid	65	100 ÂµM	PC3	0.549	0.217	-0.228
80	1082	haloperidol	513	10 ÂµM	MCF7	0.54	0.203	-0.234
81	1024	haloperidol	506	10 ÂµM	MCF7	0.531	0.214	-0.216
82	982	depudecin	502	1 ÂµM	MCF7	0.528	0.18	-0.248
83	408	sodium phenylbutyrate	43	1 mM	MCF7	0.523	0.226	-0.198
84	144	chlorpropamide	6	100 ÂµM	MCF7	0.519	0.281	-0.139
85	869	wortmannin	504	1 ÂµM	MCF7	0.519	0.183	-0.237
86	456	quinpirole	62	1 ÂµM	MCF7	0.514	0.282	-0.134
87	667	mercaptopurine	116	10 ÂµM	PC3	0.511	0.19	-0.224
88	1009	clozapine	506	10 ÂµM	MCF7	0.502	0.194	-0.213
89	454	cobalt chloride	62	100 ÂµM	MCF7	0.5	0.17	-0.235
90	375	tamoxifen	38	1 ÂµM	ssMCF7	0.498	0.13	-0.273
91	970	5230742	502	17 ÂµM	MCF7	0.496	0.131	-0.271
92	505	17-allylamino-geldanamycin	73	1 ÂµM	SKMEL5	0.493	0.203	-0.196
93	703	genistein	110b	10 ÂµM	PC3	0.484	0.167	-0.225
94	485	deferoxamine	67	100 ÂµM	MCF7	0.478	0.219	-0.168
95	206	celecoxib	16	10 ÂµM	MCF7	0.469	0.218	-0.162
96	579	fisetin	86	50 ÂµM	PC3	0.458	0.162	-0.209
97	590	3-aminobenzamide	94	10 mM	MCF7	0.444	0.18	-0.18
98	573	deferoxamine	82	100 ÂµM	MCF7	0.437	0.147	-0.207
99	327	arachidonyltrifluoromethane	26b	10 ÂµM	MCF7	0.425	0.196	-0.148
100	328	LY-294002	26b	10 ÂµM	MCF7	0.417	0.121	-0.217
101	921	sirolimus	505	100 nM	MCF7	0.415	0.139	-0.197
102	614	monastrol	103	20 ÂµM	MCF7	0.414	0.167	-0.168
103	207	LM-1685	16	10 ÂµM	MCF7	0.41	0.183	-0.149
104	326	sirolimus	26b	100 nM	MCF7	0.407	0.197	-0.133
105	608	NU-1025	98	100 ÂµM	MCF7	0.404	0.084	-0.243
106	844	5253409	504	17 ÂµM	MCF7	0.385	0.132	-0.18
107	838	5248896	504	11 ÂµM	MCF7	0.385	0.129	-0.183
108	825	rottlerin	504	10 ÂµM	MCF7	0.384	0.116	-0.195
109	343	fasudil	31	10 ÂµM	MCF7	0.38	0.136	-0.172
110	607	butein	98	10 ÂµM	MCF7	0.373	0.12	-0.182
111	837	blebbistatin	504	17 ÂµM	MCF7	0.372	0.158	-0.143
112	885	5186223	505	12 ÂµM	MCF7	0.363	0.137	-0.157
113	3	metformin	1	100 nM	MCF7	0.342	0.158	-0.119
114	663	U0125	90	1 ÂµM	PC3	0	0.405	0.194
115	124	mesalazine	5	100 ÂµM	MCF7	0	0.371	0.256
116	441	arachidonic acid	59	10 ÂµM	MCF7	0	0.37	0.422
117	661	splitomicin	90	20 ÂµM	PC3	0	0.358	0.272
118	444	clofibrate	59	100 ÂµM	MCF7	0	0.352	0.516
119	266	thalidomide	21	100 ÂµM	MCF7	0	0.34	0.365
120	920	decitabine	505	100 nM	MCF7	0	0.34	0.243
121	142	tolbutamide	6	100 ÂµM	MCF7	0	0.291	0.227
122	141	chlorpropamide	6	100 ÂµM	MCF7	0	0.287	0.254
123	224	tretinoin	17	1 ÂµM	MCF7	0	0.273	0.206
124	903	5151277	505	14 ÂµM	MCF7	0	0.264	0.226
125	442	oligomycin	59	1 ÂµM	MCF7	0	0.252	0.289
126	265	prednisolone	21	1 ÂµM	MCF7	0	0.248	0.401
127	979	ionomycin	502	2 ÂµM	MCF7	0	0.245	0.281
128	366	imatinib	36	10 ÂµM	MCF7	0	0.245	0.252
129	849	tretinoin	504	1 ÂµM	MCF7	0	0.244	0.263
130	495	pirinixic acid	69	100 ÂµM	SKMEL5	0	0.242	0.273
131	1021	estradiol	506	10 nM	MCF7	0	0.242	0.359
132	267	genistein	21	1 ÂµM	MCF7	0	0.233	0.186
133	1076	fulvestrant	513	10 nM	MCF7	0	0.233	0.463
134	1121	DL-PPMP	514	2 ÂµM	MCF7	0	0.227	0.348
135	1017	fluphenazine	506	10 ÂµM	MCF7	0	0.221	0.292
136	268	genistein	21	1 ÂµM	MCF7	0	0.221	0.478
137	388	raloxifene	41	100 nM	HL60	0	0.217	0.231
138	868	5182598	504	25 ÂµM	MCF7	0	0.215	0.365
139	564	15-delta prostaglandin J2	79	10 ÂµM	SKMEL5	0	0.211	0.224
140	255	dexamethasone	19	1 ÂµM	MCF7	0	0.21	0.293
141	639	pentamidine	111	100 ÂµM	MCF7	0	0.202	0.185
142	443	arachidonic acid	59	10 ÂµM	MCF7	0	0.202	0.326
143	1041	haloperidol	513	10 ÂµM	MCF7	0	0.198	0.227
144	373	estradiol	38	10 nM	ssMCF7	0	0.194	0.217
145	1122	cytochalasin B	514	21 ÂµM	MCF7	0	0.19	0.376
146	489	monorden	68	100 nM	MCF7	0	0.184	0.124
147	762	alpha-estradiol	119	10 nM	MCF7	0	0.182	0.243
148	592	probucol	94	10 ÂµM	MCF7	0	0.181	0.223
149	281	fludrocortisone	22a	1 ÂµM	MCF7	0	0.18	0.217
150	380	tamoxifen	39	1 ÂµM	MCF7	0	0.179	0.216
151	308	sulindac sulfide	23	50 ÂµM	MCF7	0	0.178	0.254
152	427	iloprost	54	1 ÂµM	MCF7	0	0.176	0.21
153	862	5230742	504	17 ÂµM	MCF7	0	0.174	0.222
154	833	5255229	504	13 ÂµM	MCF7	0	0.168	0.416
155	313	NU-1025	24	100 ÂµM	MCF7	0	0.167	0.125
156	430	rosiglitazone	55	10 ÂµM	PC3	0	0.165	0.297
157	843	5279552	504	22 ÂµM	MCF7	0	0.164	0.285
158	629	valproic acid	109	1 mM	SKMEL5	0	0.163	0.239
159	325	monorden	26b	100 nM	MCF7	0	0.163	0.165
160	664	docosahexaenoic acid ethyl ester	90	100 ÂµM	PC3	0	0.163	0.223
161	702	alpha-estradiol	110b	10 nM	PC3	0	0.161	0.325
162	668	monastrol	116	100 ÂµM	PC3	0	0.158	0.222
163	591	bucladesine	94	20 ÂµM	MCF7	0	0.153	0.237
164	461	LY-294002	65	10 ÂµM	PC3	0	0.153	0.245
165	316	flufenamic acid	25	10 ÂµM	MCF7	0	0.152	0.316
166	631	benserazide	109	10 ÂµM	SKMEL5	0	0.151	0.318
167	365	estradiol	36	100 nM	MCF7	0	0.15	0.234
168	492	haloperidol	68	10 ÂµM	MCF7	0	0.149	0.182
169	383	cobalt chloride	40	100 ÂµM	MCF7	0	0.149	0.251
170	870	pyrvinium	504	1 ÂµM	MCF7	0	0.146	0.222
171	307	sulindac	23	50 ÂµM	MCF7	0	0.142	0.27
172	848	felodipine	504	10 ÂµM	MCF7	0	0.142	0.403
173	283	quercetin	22a	1 ÂµM	MCF7	0	0.14	0.154
174	704	fulvestrant	110b	1 ÂµM	PC3	0	0.136	0.605
175	164	dexverapamil	7	10 ÂµM	MCF7	0	0.136	0.303
176	311	monastrol	24	100 ÂµM	MCF7	0	0.134	0.133
177	641	benserazide	112	10 ÂµM	MCF7	0	0.133	0.204
178	309	exisulind	23	50 ÂµM	MCF7	0	0.133	0.276
179	498	tetraethylenepentamine	70	100 ÂµM	ssMCF7	0	0.13	0.322
180	284	tacrolimus	22a	1 ÂµM	MCF7	0	0.126	0.231
181	310	fulvestrant	23	10 nM	MCF7	0	0.121	0.216
182	61	metformin	2a	10 ÂµM	MCF7	0	0.11	0.159
183	389	wortmannin	41	10 nM	HL60	0	0.108	0.328
184	965	felodipine	502	10 ÂµM	MCF7	0	0.103	0.238
185	425	staurosporine	54	10 nM	MCF7	0	0.099	0.195
186	610	monastrol	101	100 ÂµM	MCF7	0	-0.099	-0.226
187	574	tetraethylenepentamine	82	100 ÂµM	MCF7	0	-0.11	-0.327
188	583	HNMPA-(AM)3	87	5 ÂµM	PC3	0	-0.112	-0.395
189	318	LY-294002	25	10 ÂµM	MCF7	0	-0.113	-0.312
190	414	estradiol	45	10 nM	ssMCF7	0	-0.114	-0.465
191	432	17-allylamino-geldanamycin	55	1 ÂµM	PC3	0	-0.115	-0.391
192	864	geldanamycin	504	1 ÂµM	MCF7	0	-0.116	-0.239
193	252	celecoxib	18	10 ÂµM	MCF7	0	-0.117	-0.264
194	208	SC-58125	16	10 ÂµM	MCF7	0	-0.119	-0.175
195	1015	genistein	506	10 ÂµM	MCF7	0	-0.122	-0.41
196	906	calmidazolium	505	5 ÂµM	MCF7	0	-0.124	-0.375
197	783	colforsin	120	50 ÂµM	HL60	0	-0.126	-0.261
198	640	paclitaxel	111	100 nM	MCF7	0	-0.131	-0.406
199	201	15-delta prostaglandin J2	13	10 ÂµM	MCF7	0	-0.135	-0.31
200	1	metformin	1	10 ÂµM	MCF7	0	-0.137	-0.165
201	361	LY-294002	35	10 ÂµM	HL60	0	-0.14	-0.416
202	334	mercaptopurine	28	100 ÂµM	MCF7	0	-0.141	-0.271
203	221	17-allylamino-geldanamycin	17	100 nM	MCF7	0	-0.144	-0.248
204	338	azathioprine	29	100 ÂµM	MCF7	0	-0.144	-0.493
205	261	ciclosporin	20	1 ÂµM	MCF7	0	-0.145	-0.281
206	1016	LY-294002	506	10 ÂµM	MCF7	0	-0.146	-0.219
207	447	tretinoin	60	1 ÂµM	PC3	0	-0.149	-0.339
208	347	valproic acid	33	500 ÂµM	MCF7	0	-0.149	-0.183
209	253	LM-1685	18	10 ÂµM	MCF7	0	-0.15	-0.329
210	455	prochlorperazine	62	10 ÂµM	MCF7	0	-0.15	-0.333
211	481	pirinixic acid	66	100 ÂµM	PC3	0	-0.153	-0.362
212	490	fluphenazine	68	10 ÂµM	MCF7	0	-0.153	-0.351
213	944	5252917	502	14 ÂµM	MCF7	0	-0.154	-0.24
214	611	geldanamycin	101	1 ÂµM	MCF7	0	-0.154	-0.241
215	434	sodium phenylbutyrate	56	1 mM	PC3	0	-0.155	-0.22
216	1132	BW-B70C	514	32 ÂµM	MCF7	0	-0.156	-0.211
217	428	17-allylamino-geldanamycin	54	1 ÂµM	MCF7	0	-0.156	-0.248
218	1140	MG-132	514	21 ÂµM	MCF7	0	-0.157	-0.383
219	337	felodipine	29	10 ÂµM	MCF7	0	-0.157	-0.335
220	841	resveratrol	504	10 ÂµM	MCF7	0	-0.158	-0.257
221	1113	doxycycline	514	14 ÂµM	MCF7	0	-0.161	-0.379
222	918	ikarugamycin	505	2 ÂµM	MCF7	0	-0.161	-0.331
223	416	clozapine	46	10 ÂµM	MCF7	0	-0.162	-0.325
224	449	monorden	61	100 nM	PC3	0	-0.163	-0.13
225	121	estradiol	5	10 nM	MCF7	0	-0.165	-0.175
226	433	valproic acid	56	1 mM	PC3	0	-0.165	-0.452
227	506	wortmannin	73	10 nM	SKMEL5	0	-0.165	-0.375
228	1004	trifluoperazine	506	10 ÂµM	MCF7	0	-0.168	-0.328
229	917	quercetin	505	1 ÂµM	MCF7	0	-0.168	-0.419
230	342	novobiocin	31	100 ÂµM	MCF7	0	-0.169	-0.305
231	402	sirolimus	42	100 nM	ssMCF7	0	-0.169	-0.32
232	344	2-deoxy-D-glucose	31	10 mM	MCF7	0	-0.169	-0.205
233	606	thalidomide	98	100 ÂµM	MCF7	0	-0.171	-0.261
234	988	estradiol	506	100 nM	MCF7	0	-0.172	-0.303
235	405	tetraethylenepentamine	43	10 ÂµM	MCF7	0	-0.173	-0.26
236	412	tetraethylenepentamine	44	100 ÂµM	HL60	0	-0.174	-0.341
237	166	rofecoxib	7	10 ÂµM	MCF7	0	-0.175	-0.342
238	981	trichostatin A	502	1 ÂµM	MCF7	0	-0.176	-0.438
239	863	oxaprozin	504	300 ÂµM	MCF7	0	-0.177	-0.314
240	312	staurosporine	24	1 ÂµM	MCF7	0	-0.177	-0.38
241	2	metformin	1	10 ÂµM	MCF7	0	-0.178	-0.227
242	523	fulvestrant	74	1 ÂµM	ssMCF7	0	-0.179	-0.26
243	908	5140203	505	15 ÂµM	MCF7	0	-0.18	-0.409
244	582	butein	87	10 ÂµM	PC3	0	-0.18	-0.273
245	644	colchicine	112	100 nM	MCF7	0	-0.18	-0.225
246	332	trichostatin A	28	100 nM	MCF7	0	-0.183	-0.318
247	866	ikarugamycin	504	2 ÂµM	MCF7	0	-0.184	-0.21
248	417	thioridazine	46	10 ÂµM	MCF7	0	-0.185	-0.342
249	905	clotrimazole	505	50 ÂµM	MCF7	0	-0.185	-0.316
250	438	copper sulfate	58	100 ÂµM	MCF7	0	-0.186	-0.321
251	122	alpha-estradiol	5	10 nM	MCF7	0	-0.186	-0.411
252	627	monastrol	108	100 ÂµM	MCF7	0	-0.187	-0.25
253	333	diclofenac	28	10 ÂµM	MCF7	0	-0.187	-0.15
254	161	verapamil	7a	10 ÂµM	MCF7	0	-0.188	-0.198
255	487	pirinixic acid	67	100 ÂµM	MCF7	0	-0.188	-0.344
256	947	17-allylamino-geldanamycin	502	1 ÂµM	MCF7	0	-0.188	-0.578
257	1112	trichostatin A	514	100 nM	MCF7	0	-0.189	-0.42
258	204	sulfasalazine	13	100 ÂµM	MCF7	0	-0.189	-0.193
259	491	dopamine	68	1 ÂµM	MCF7	0	-0.19	-0.418
260	1059	sirolimus	513	100 nM	MCF7	0	-0.193	-0.316
261	345	valproic acid	33	10 mM	MCF7	0	-0.194	-0.258
262	315	acetylsalicylic acid	25	100 ÂµM	MCF7	0	-0.195	-0.21
263	431	troglitazone	55	10 ÂµM	PC3	0	-0.196	-0.374
264	501	LY-294002	71	10 ÂµM	SKMEL5	0	-0.196	-0.352
265	948	Y-27632	502	3 ÂµM	MCF7	0	-0.197	-0.229
266	995	prochlorperazine	506	10 ÂµM	MCF7	0	-0.197	-0.377
267	484	monorden	66	100 nM	PC3	0	-0.198	-0.551
268	832	Y-27632	504	3 ÂµM	MCF7	0	-0.199	-0.264
269	1109	3-hydroxy-DL-kynurenine	514	9 ÂµM	MCF7	0	-0.199	-0.355
270	436	fasudil	56	10 ÂµM	PC3	0	-0.2	-0.296
271	638	genistein	111	10 ÂµM	MCF7	0	-0.201	-0.177
272	1012	troglitazone	506	10 ÂµM	MCF7	0	-0.203	-0.286
273	989	valproic acid	506	1 mM	MCF7	0	-0.204	-0.214
274	458	valproic acid	63	1 mM	PC3	0	-0.204	-0.213
275	916	17-allylamino-geldanamycin	505	1 ÂµM	MCF7	0	-0.205	-0.434
276	1010	thioridazine	506	10 ÂµM	MCF7	0	-0.209	-0.326
277	415	nordihydroguaiaretic acid	45	1 ÂµM	ssMCF7	0	-0.209	-0.26
278	977	wortmannin	502	1 ÂµM	MCF7	0	-0.209	-0.315
279	575	copper sulfate	82	100 ÂµM	MCF7	0	-0.21	-0.321
280	541	gefitinib	75	10 ÂµM	HL60	0	-0.21	-0.329
281	954	blebbistatin	502	17 ÂµM	MCF7	0	-0.21	-0.315
282	202	raloxifene	13	100 nM	MCF7	0	-0.21	-0.206
283	440	W-13	58	10 ÂµM	MCF7	0	-0.211	-0.349
284	584	dimethyloxalylglycine	87	1 mM	PC3	0	-0.212	-0.221
285	314	exisulind	24	50 ÂµM	MCF7	0	-0.213	-0.284
286	1072	trichostatin A	513	1 ÂµM	MCF7	0	-0.214	-0.361
287	983	haloperidol	506	10 ÂµM	MCF7	0	-0.215	-0.355
288	439	oxamic acid	58	10 mM	MCF7	0	-0.215	-0.437
289	985	fulvestrant	506	1 ÂµM	MCF7	0	-0.217	-0.27
290	507	SC-58125	73	10 ÂµM	SKMEL5	0	-0.219	-0.251
291	22	phenyl biguanide	2	10 ÂµM	MCF7	0	-0.219	-0.259
292	263	clofibrate	20	150 ÂµM	MCF7	0	-0.22	-0.168
293	984	acetylsalicylic acid	506	100 ÂµM	MCF7	0	-0.223	-0.309
294	993	17-dimethylamino-geldanamycin	506	100 nM	MCF7	0	-0.223	-0.283
295	543	1,5-isoquinolinediol	75	100 ÂµM	HL60	0	-0.224	-0.239
296	143	tamoxifen	6	1 ÂµM	MCF7	0	-0.224	-0.322
297	953	monorden	502	100 nM	MCF7	0	-0.224	-0.445
298	1020	valproic acid	506	500 ÂµM	MCF7	0	-0.224	-0.326
299	1000	vorinostat	506	10 ÂµM	MCF7	0	-0.225	-0.358
300	1057	monorden	513	100 nM	MCF7	0	-0.225	-0.5
301	836	monorden	504	100 nM	MCF7	0	-0.227	-0.403
302	403	alpha-estradiol	42	10 nM	ssMCF7	0	-0.228	-0.551
303	1068	thioridazine	513	10 ÂµM	MCF7	0	-0.228	-0.256
304	362	sirolimus	35	100 nM	HL60	0	-0.228	-0.273
305	504	troglitazone	71	10 ÂµM	SKMEL5	0	-0.229	-0.318
306	167	amitriptyline	8	1 ÂµM	MCF7	0	-0.229	-0.121
307	896	5152487	505	10 ÂµM	MCF7	0	-0.231	-0.274
308	404	wortmannin	42	10 nM	ssMCF7	0	-0.232	-0.348
309	1105	monensin	514	11 ÂµM	MCF7	0	-0.235	-0.216
310	1114	tyrphostin AG-825	514	25 ÂµM	MCF7	0	-0.236	-0.271
311	919	carbamazepine	505	100 nM	MCF7	0	-0.237	-0.308
312	524	nordihydroguaiaretic acid	74	1 ÂµM	ssMCF7	0	-0.238	-0.253
313	602	ciclosporin	96	1 ÂµM	MCF7	0	-0.238	-0.158
314	423	staurosporine	53	100 nM	MCF7	0	-0.239	-0.379
315	826	prazosin	504	10 ÂµM	MCF7	0	-0.239	-0.183
316	1065	LY-294002	513	10 ÂµM	MCF7	0	-0.24	-0.465
317	972	geldanamycin	502	1 ÂµM	MCF7	0	-0.242	-0.338
318	401	LY-294002	42	10 ÂµM	ssMCF7	0	-0.242	-0.626
319	1023	wortmannin	506	10 nM	MCF7	0	-0.242	-0.367
320	1019	LY-294002	506	10 ÂµM	MCF7	0	-0.242	-0.504
321	1011	15-delta prostaglandin J2	506	10 ÂµM	MCF7	0	-0.243	-0.515
322	987	sirolimus	506	100 nM	MCF7	0	-0.245	-0.434
323	991	tretinoin	506	1 ÂµM	MCF7	0	-0.249	-0.447
324	1047	valproic acid	513	1 mM	MCF7	0	-0.249	-0.359
325	1001	sirolimus	506	100 nM	MCF7	0	-0.254	-0.373
326	370	troglitazone	37	10 ÂµM	HL60	0	-0.256	-0.279
327	966	tretinoin	502	1 ÂµM	MCF7	0	-0.256	-0.243
328	887	celastrol	505	3 ÂµM	MCF7	0	-0.257	-0.42
329	450	17-allylamino-geldanamycin	61	1 ÂµM	PC3	0	-0.26	-0.184
330	873	trichostatin A	504	1 ÂµM	MCF7	0	-0.261	-0.37
331	1014	trichostatin A	506	1 ÂµM	MCF7	0	-0.267	-0.355
332	1056	17-allylamino-geldanamycin	513	1 ÂµM	MCF7	0	-0.27	-0.477
333	596	monastrol	95	100 ÂµM	MCF7	0	-0.274	-0.401
334	1044	17-allylamino-geldanamycin	513	1 ÂµM	MCF7	0	-0.276	-0.322
335	262	indometacin	20	20 ÂµM	MCF7	0	-0.278	-0.214
336	882	ionomycin	505	2 ÂµM	MCF7	0	-0.287	-0.333
337	961	5253409	502	17 ÂµM	MCF7	0	-0.289	-0.463
338	331	trichostatin A	28	100 nM	MCF7	0	-0.29	-0.227
339	831	17-allylamino-geldanamycin	504	1 ÂµM	MCF7	0	-0.291	-0.295
340	622	resveratrol	107	50 ÂµM	MCF7	0	-0.293	-0.267
341	223	TTNPB	17	100 nM	MCF7	0	-0.294	-0.406
342	1074	LY-294002	513	10 ÂµM	MCF7	0	-0.298	-0.35
343	521	17-allylamino-geldanamycin	74	1 ÂµM	ssMCF7	0	-0.301	-0.373
344	1050	trichostatin A	513	100 nM	MCF7	0	-0.301	-0.366
345	950	5211181	502	12 ÂµM	MCF7	0	-0.302	-0.196
346	971	oxaprozin	502	300 ÂµM	MCF7	0	-0.302	-0.314
347	978	pyrvinium	502	1 ÂµM	MCF7	0	-0.303	-0.355
348	1063	17-allylamino-geldanamycin	513	1 ÂµM	MCF7	0	-0.304	-0.485
349	999	monorden	506	100 nM	MCF7	0	-0.31	-0.487
350	901	5114445	505	10 ÂµM	MCF7	0	-0.312	-0.366
351	1049	tretinoin	513	1 ÂµM	MCF7	0	-0.314	-0.306
352	828	5252917	504	14 ÂµM	MCF7	0	-0.318	-0.373
353	1007	LY-294002	506	10 ÂµM	MCF7	0	-0.329	-0.498
354	1051	17-dimethylamino-geldanamycin	513	100 nM	MCF7	0	-0.329	-0.493
355	1006	17-allylamino-geldanamycin	506	1 ÂµM	MCF7	0	-0.333	-0.478
356	381	17-allylamino-geldanamycin	40	1 ÂµM	MCF7	0	-0.335	-0.226
357	1077	LY-294002	513	10 ÂµM	MCF7	0	-0.336	-0.54
358	384	tretinoin	40	1 ÂµM	MCF7	0	-0.338	-0.385
359	593	geldanamycin	95	1 ÂµM	MCF7	0	-0.344	-0.375
360	1003	nordihydroguaiaretic acid	506	1 ÂµM	MCF7	0	-0.349	-0.522
361	1069	15-delta prostaglandin J2	513	10 ÂµM	MCF7	0	-0.35	-0.426
362	1013	rosiglitazone	506	10 ÂµM	MCF7	0	-0.361	-0.253
363	998	17-allylamino-geldanamycin	506	1 ÂµM	MCF7	0	-0.365	-0.444
364	1066	geldanamycin	513	1 ÂµM	MCF7	0	-0.403	-0.459
365	997	chlorpromazine	506	1 ÂµM	MCF7	0	-0.406	-0.281
366	1005	17-allylamino-geldanamycin	506	1 ÂµM	MCF7	0	-0.408	-0.416
367	992	trichostatin A	506	100 nM	MCF7	0	-0.412	-0.529
368	986	17-allylamino-geldanamycin	506	1 ÂµM	MCF7	0	-0.429	-0.444
369	1008	geldanamycin	506	1 ÂµM	MCF7	0	-0.43	-0.339
370	1064	17-allylamino-geldanamycin	513	1 ÂµM	MCF7	0	-0.436	-0.395
371	605	monastrol	98	20 ÂµM	MCF7	-0.38	-0.114	0.177
372	494	fluphenazine	69	10 ÂµM	SKMEL5	-0.392	-0.113	0.187
373	594	arachidonyltrifluoromethane	95	10 ÂµM	MCF7	-0.416	-0.152	0.167
374	624	4,5-dianilinophthalimide	107	10 ÂµM	MCF7	-0.43	-0.137	0.192
375	390	tretinoin	41	1 ÂµM	HL60	-0.439	-0.095	0.241
376	463	rofecoxib	65	10 ÂµM	PC3	-0.44	-0.141	0.196
377	424	LY-294002	53	100 nM	MCF7	-0.449	-0.252	0.092
378	630	colchicine	109	1 ÂµM	SKMEL5	-0.454	-0.131	0.217
379	169	tacrolimus	8	1 ÂµM	MCF7	-0.454	-0.178	0.17
380	503	indometacin	71	100 ÂµM	SKMEL5	-0.457	-0.135	0.215
381	437	novobiocin	58	100 ÂµM	MCF7	-0.465	-0.198	0.158
382	348	valproic acid	33	50 ÂµM	MCF7	-0.474	-0.133	0.23
383	422	thioridazine	53	1 ÂµM	MCF7	-0.477	-0.167	0.198
384	374	dexamethasone	38	1 ÂµM	ssMCF7	-0.484	-0.123	0.248
385	482	celecoxib	66	10 ÂµM	PC3	-0.484	-0.125	0.246
386	603	nifedipine	96	10 ÂµM	MCF7	-0.493	-0.233	0.145
387	376	raloxifene	38	100 nM	ssMCF7	-0.499	-0.174	0.208
388	411	sodium phenylbutyrate	44	1 mM	HL60	-0.503	-0.193	0.192
389	460	deferoxamine	63	100 ÂµM	PC3	-0.504	-0.156	0.23
390	486	calmidazolium	67	5 ÂµM	MCF7	-0.508	-0.186	0.203
391	4	metformin	1	1 mM	MCF7	-0.512	-0.176	0.216
392	462	troglitazone	65	10 ÂµM	PC3	-0.525	-0.129	0.273
393	264	MK-886	20	1 ÂµM	MCF7	-0.525	-0.222	0.18
394	499	novobiocin	70	100 ÂµM	ssMCF7	-0.529	-0.128	0.277
395	368	pirinixic acid	36	100 ÂµM	MCF7	-0.529	-0.165	0.24
396	1108	12,13-EODE	514	200 nM	MCF7	-0.534	-0.165	0.244
397	369	rosiglitazone	37	10 ÂµM	HL60	-0.534	-0.234	0.175
398	488	iloprost	67	1 ÂµM	MCF7	-0.537	-0.147	0.264
399	346	valproic acid	33	2 mM	MCF7	-0.539	-0.201	0.212
400	382	genistein	40	10 ÂµM	MCF7	-0.543	-0.16	0.256
401	871	ionomycin	504	2 ÂµM	MCF7	-0.546	-0.154	0.264
402	426	chlorpromazine	54	1 ÂµM	MCF7	-0.556	-0.241	0.185
403	1002	valproic acid	506	50 ÂµM	MCF7	-0.563	-0.218	0.213
404	1071	rosiglitazone	513	10 ÂµM	MCF7	-0.565	-0.177	0.256
405	497	valproic acid	70	1 mM	ssMCF7	-0.567	-0.15	0.284
406	165	exemestane	7	10 nM	MCF7	-0.584	-0.18	0.267
407	493	monorden	69	100 nM	SKMEL5	-0.585	-0.183	0.265
408	256	rofecoxib	19	10 ÂµM	MCF7	-0.589	-0.178	0.273
409	317	N-phenylanthranilic acid	25	10 ÂµM	MCF7	-0.589	-0.217	0.234
410	681	monastrol	117	100 ÂµM	MCF7	-0.593	-0.271	0.183
411	410	valproic acid	44	10 mM	HL60	-0.595	-0.227	0.229
412	407	sodium phenylbutyrate	43	1 mM	MCF7	-0.606	-0.141	0.323
413	621	nocodazole	107	1 ÂµM	MCF7	-0.608	-0.196	0.27
414	483	imatinib	66	10 ÂµM	PC3	-0.611	-0.138	0.33
415	282	fludrocortisone	22a	1 ÂµM	MCF7	-0.615	-0.198	0.273
416	956	5224221	502	12 ÂµM	MCF7	-0.631	-0.24	0.243
417	842	bucladesine	504	2 ÂµM	MCF7	-0.642	-0.172	0.32
418	258	LY-294002	19	10 ÂµM	MCF7	-0.649	-0.349	0.148
419	451	TTNPB	61	100 nM	PC3	-0.65	-0.119	0.379
420	500	copper sulfate	70	100 ÂµM	ssMCF7	-0.655	-0.181	0.321
421	544	monorden	75	100 nM	HL60	-0.655	-0.312	0.19
422	452	indometacin	61	100 ÂµM	PC3	-0.661	-0.186	0.32
423	662	resveratrol	90	50 ÂµM	PC3	-0.662	-0.187	0.32
424	834	5211181	504	12 ÂµM	MCF7	-0.667	-0.186	0.325
425	409	valproic acid	44	1 mM	HL60	-0.668	-0.237	0.275
426	502	sodium phenylbutyrate	71	200 ÂµM	SKMEL5	-0.676	-0.168	0.35
427	1135	minocycline	514	11 ÂµM	MCF7	-0.676	-0.218	0.3
428	990	alpha-estradiol	506	10 nM	MCF7	-0.68	-0.272	0.249
429	911	wortmannin	505	10 nM	MCF7	-0.689	-0.181	0.347
430	457	tetraethylenepentamine	63	100 ÂµM	PC3	-0.692	-0.179	0.351
431	782	estradiol	120	10 nM	HL60	-0.692	-0.247	0.283
432	371	rofecoxib	37	10 ÂµM	HL60	-0.695	-0.336	0.196
433	421	trifluoperazine	53	10 ÂµM	MCF7	-0.697	-0.289	0.245
434	1042	acetylsalicylic acid	513	100 ÂµM	MCF7	-0.698	-0.201	0.334
435	952	carbamazepine	502	100 nM	MCF7	-0.702	-0.205	0.333
436	1055	chlorpromazine	513	1 ÂµM	MCF7	-0.705	-0.281	0.259
437	496	iloprost	69	1 ÂµM	SKMEL5	-0.723	-0.162	0.392
438	974	ikarugamycin	502	2 ÂµM	MCF7	-0.725	-0.208	0.347
439	377	celecoxib	39	10 ÂµM	MCF7	-0.734	-0.255	0.307
440	542	SC-58125	75	10 ÂµM	HL60	-0.735	-0.156	0.407
441	222	tomelukast	17	1 ÂµM	MCF7	-0.739	-0.222	0.344
442	1070	troglitazone	513	10 ÂµM	MCF7	-0.748	-0.218	0.355
443	889	5286656	505	50 ÂµM	MCF7	-0.751	-0.194	0.381
444	1119	yohimbine	514	23 ÂµM	MCF7	-0.761	-0.213	0.37
445	949	5255229	502	13 ÂµM	MCF7	-0.762	-0.198	0.386
446	976	5182598	502	25 ÂµM	MCF7	-0.765	-0.116	0.47
447	960	5279552	502	22 ÂµM	MCF7	-0.781	-0.162	0.436
448	578	4,5-dianilinophthalimide	86	10 ÂµM	PC3	-0.786	-0.159	0.443
449	601	MK-886	96	1 ÂµM	MCF7	-0.834	-0.303	0.336
450	604	arachidonic acid	96	10 ÂµM	MCF7	-0.855	-0.301	0.354
451	387	estradiol	41	10 nM	HL60	-0.901	-0.162	0.528
452	379	cobalt chloride	39	100 ÂµM	MCF7	-0.916	-0.238	0.464
453	378	tacrolimus	39	1 ÂµM	MCF7	-1	-0.23	0.536

## Sheet: Zhang-Gant
Results of querying Zhang-Gant's connectivity map with the random gene signature rds01. Each row represents one individual treatment instance.
Significance mark 1 indicates that the connection between the gene signature and the treatment instance is statistically significant ( p < 1/N).
On average 1 false connection is expected among those significant ones.
Significance mark 0 indicates that the connection between the gene signature and the treatment instance is not statistically significant ( p >= 1/N).
N=453 is the total number of treatment instances.
The results are sorted primarily by significance mark, and secondarily by the absolute value of c score in descending order.
queryName	queryLength	RefProfile	cscore	abs_cscore	twotailpvalue	expected_falses=N_refs*twotailpvalue	significance_mark
rdS01.tab	25	(-)-catechin_11muM_MCF7_1101	0.334115	0.334115	0.0034	1.5402	0
rdS01.tab	25	sirolimus_0.1muM_MCF7_1022	0.312448	0.312448	0.0063	2.8539	0
rdS01.tab	25	phentolamine_11.5muM_MCF7_1138	0.309015	0.309015	0.00704	3.18912	0
rdS01.tab	25	5162773_7muM_MCF7_892	0.291547	0.291547	0.01094	4.95582	0
rdS01.tab	25	resveratrol_50muM_MCF7_595	0.285843	0.285843	0.01256	5.68968	0
rdS01.tab	25	docosahexaenoic acid ethyl ester_0.1mM_MCF7_881	0.277906	0.277906	0.0156	7.0668	0
rdS01.tab	25	dexamethasone_1muM_MCF7_123	0.27264	0.27264	0.0183	8.2899	0
rdS01.tab	25	carbamazepine_0.1muM_MCF7_952	-0.257257	0.257257	0.02538	11.4971	0
rdS01.tab	25	novobiocin_0.1mM_ssMCF7_499	-0.252574	0.252574	0.02846	12.8924	0
rdS01.tab	25	15-delta prostaglandin J2_10muM_PC3_446	0.247622	0.247622	0.03196	14.4779	0
rdS01.tab	25	5211181_12muM_MCF7_950	-0.247173	0.247173	0.0316	14.3148	0
rdS01.tab	25	MK-886_1muM_MCF7_601	-0.244086	0.244086	0.03398	15.3929	0
rdS01.tab	25	LY-294002_10muM_MCF7_1019	0.241078	0.241078	0.0371	16.8063	0
rdS01.tab	25	SC-58125_10muM_SKMEL5_507	0.237694	0.237694	0.0397	17.9841	0
rdS01.tab	25	tetraethylenepentamine_0.1mM_MCF7_406	0.237069	0.237069	0.04012	18.1744	0
rdS01.tab	25	valproic acid_1mM_PC3_433	0.23621	0.23621	0.04078	18.4733	0
rdS01.tab	25	novobiocin_0.1mM_SKMEL5_632	0.230292	0.230292	0.0467	21.1551	0
rdS01.tab	25	valproic acid_1mM_ssMCF7_497	-0.227799	0.227799	0.04822	21.8437	0
rdS01.tab	25	estradiol_10nM_MCF7_1079	0.225732	0.225732	0.05126	23.2208	0
rdS01.tab	25	fulvestrant_1muM_MCF7_1043	0.22283	0.22283	0.0544	24.6432	0
rdS01.tab	25	benserazide_10muM_MCF7_641	0.208763	0.208763	0.07196	32.5979	0
rdS01.tab	25	phenanthridinone_51.2muM_MCF7_1115	0.206967	0.206967	0.07476	33.8663	0
rdS01.tab	25	genistein_10muM_MCF7_1073	0.202549	0.202549	0.08152	36.9286	0
rdS01.tab	25	tetraethylenepentamine_0.1mM_ssMCF7_498	-0.200343	0.200343	0.08336	37.7621	0
rdS01.tab	25	5149715_10muM_MCF7_890	0.196614	0.196614	0.09068	41.078	0
rdS01.tab	25	tyrphostin AG-1478_31.6muM_MCF7_1141	0.195844	0.195844	0.09206	41.7032	0
rdS01.tab	25	raloxifene_0.1muM_MCF7_202	0.193453	0.193453	0.096	43.488	0
rdS01.tab	25	chlorpromazine_1muM_MCF7_426	-0.188419	0.188419	0.10376	47.0033	0
rdS01.tab	25	novobiocin_0.1mM_PC3_435	0.188293	0.188293	0.10564	47.8549	0
rdS01.tab	25	rosiglitazone_10muM_MCF7_1071	0.188187	0.188187	0.10584	47.9455	0
rdS01.tab	25	wortmannin_1muM_MCF7_869	0.187485	0.187485	0.10716	48.5435	0
rdS01.tab	25	LY-294002_10muM_MCF7_1065	0.187047	0.187047	0.1081	48.9693	0
rdS01.tab	25	4,5-dianilinophthalimide_10muM_PC3_578	-0.186991	0.186991	0.10646	48.2264	0
rdS01.tab	25	prochlorperazine_10muM_MCF7_1053	0.186282	0.186282	0.1093	49.5129	0
rdS01.tab	25	trichostatin A_0.1muM_MCF7_331	-0.182241	0.182241	0.11578	52.4483	0
rdS01.tab	25	oxaprozin_0.3mM_MCF7_971	-0.180581	0.180581	0.11918	53.9885	0
rdS01.tab	25	LY-294002_0.1muM_MCF7_996	0.180534	0.180534	0.12034	54.514	0
rdS01.tab	25	clofibrate_0.15mM_MCF7_263	-0.179897	0.179897	0.1203	54.4959	0
rdS01.tab	25	celecoxib_10muM_MCF7_377	-0.176411	0.176411	0.12804	58.0021	0
rdS01.tab	25	4,5-dianilinophthalimide_10muM_MCF7_624	-0.176249	0.176249	0.12838	58.1561	0
rdS01.tab	25	quercetin_1muM_MCF7_917	0.174758	0.174758	0.1329	60.2037	0
rdS01.tab	25	valproic acid_2mM_MCF7_346	-0.1745	0.1745	0.132	59.796	0
rdS01.tab	25	U0125_1muM_PC3_663	0.173088	0.173088	0.13638	61.7801	0
rdS01.tab	25	chlorpromazine_1muM_MCF7_997	-0.172985	0.172985	0.13566	61.454	0
rdS01.tab	25	exisulind_50muM_MCF7_309	0.172504	0.172504	0.13768	62.369	0
rdS01.tab	25	haloperidol_10muM_MCF7_1024	0.172204	0.172204	0.13822	62.6137	0
rdS01.tab	25	fasudil_10muM_MCF7_343	0.171992	0.171992	0.13874	62.8492	0
rdS01.tab	25	BW-B70C_31.6muM_MCF7_1132	0.171678	0.171678	0.13946	63.1754	0
rdS01.tab	25	genistein_10muM_PC3_703	0.171603	0.171603	0.13952	63.2026	0
rdS01.tab	25	valproic acid_1mM_HL60_409	-0.171531	0.171531	0.13882	62.8855	0
rdS01.tab	25	nordihydroguaiaretic acid_1muM_MCF7_1061	0.168758	0.168758	0.14626	66.2558	0
rdS01.tab	25	calmidazolium_5muM_MCF7_906	0.167698	0.167698	0.14842	67.2343	0
rdS01.tab	25	haloperidol_10muM_MCF7_1082	0.164628	0.164628	0.15606	70.6952	0
rdS01.tab	25	decitabine_0.1muM_MCF7_920	0.164404	0.164404	0.15654	70.9126	0
rdS01.tab	25	indometacin_0.1mM_SKMEL5_503	-0.162809	0.162809	0.16102	72.9421	0
rdS01.tab	25	geldanamycin_1muM_MCF7_1066	0.161967	0.161967	0.1629	73.7937	0
rdS01.tab	25	17-allylamino-geldanamycin_1muM_MCF7_1063	0.161645	0.161645	0.16364	74.1289	0
rdS01.tab	25	trichostatin A_1muM_MCF7_981	0.160341	0.160341	0.1673	75.7869	0
rdS01.tab	25	arachidonic acid_10muM_MCF7_604	0.159781	0.159781	0.16888	76.5026	0
rdS01.tab	25	5253409_17muM_MCF7_961	0.159129	0.159129	0.17038	77.1821	0
rdS01.tab	25	17-allylamino-geldanamycin_1muM_MCF7_1056	0.157843	0.157843	0.17356	78.6227	0
rdS01.tab	25	trifluoperazine_10muM_MCF7_421	-0.15653	0.15653	0.17848	80.8514	0
rdS01.tab	25	rottlerin_10muM_MCF7_941	0.15577	0.15577	0.17888	81.0326	0
rdS01.tab	25	indometacin_20muM_MCF7_262	-0.155348	0.155348	0.18164	82.2829	0
rdS01.tab	25	trichostatin A_0.1muM_PC3_448	0.151675	0.151675	0.19088	86.4686	0
rdS01.tab	25	phenyl biguanide_10muM_MCF7_22	0.15151	0.15151	0.19134	86.677	0
rdS01.tab	25	prochlorperazine_10muM_MCF7_455	0.150986	0.150986	0.19276	87.3203	0
rdS01.tab	25	5186324_2muM_MCF7_900	0.150784	0.150784	0.19346	87.6374	0
rdS01.tab	25	geldanamycin_1muM_MCF7_1008	-0.150772	0.150772	0.19432	88.027	0
rdS01.tab	25	wortmannin_10nM_MCF7_1023	0.150659	0.150659	0.1938	87.7914	0
rdS01.tab	25	phenformin_10muM_MCF7_21	0.150012	0.150012	0.19558	88.5977	0
rdS01.tab	25	sodium phenylbutyrate_0.1mM_MCF7_341	0.147388	0.147388	0.20412	92.4664	0
rdS01.tab	25	MK-886_1muM_MCF7_264	-0.147288	0.147288	0.20536	93.0281	0
rdS01.tab	25	LY-294002_0.1muM_MCF7_1054	-0.146084	0.146084	0.20928	94.8038	0
rdS01.tab	25	demecolcine_11.7muM_MCF7_1103	0.145306	0.145306	0.21088	95.5286	0
rdS01.tab	25	splitomicin_20muM_PC3_661	0.144899	0.144899	0.21212	96.0904	0
rdS01.tab	25	rosiglitazone_10muM_MCF7_1013	-0.143615	0.143615	0.21662	98.1289	0
rdS01.tab	25	LY-294002_10muM_MCF7_258	-0.143534	0.143534	0.21688	98.2466	0
rdS01.tab	25	5255229_13muM_MCF7_833	-0.143532	0.143532	0.21688	98.2466	0
rdS01.tab	25	5182598_25muM_MCF7_976	-0.143528	0.143528	0.2169	98.2557	0
rdS01.tab	25	clozapine_10muM_MCF7_416	0.143354	0.143354	0.21696	98.2829	0
rdS01.tab	25	chlorpropamide_0.1mM_MCF7_144	0.143061	0.143061	0.21764	98.5909	0
rdS01.tab	25	5224221_12muM_MCF7_839	0.142681	0.142681	0.21896	99.1889	0
rdS01.tab	25	valproic acid_1mM_MCF7_23	0.141639	0.141639	0.2223	100.702	0
rdS01.tab	25	resveratrol_10muM_MCF7_841	0.139789	0.139789	0.22854	103.529	0
rdS01.tab	25	17-allylamino-geldanamycin_1muM_SKMEL5_505	0.139735	0.139735	0.22872	103.61	0
rdS01.tab	25	topiramate_3muM_MCF7_915	0.139661	0.139661	0.2289	103.692	0
rdS01.tab	25	wortmannin_10nM_MCF7_1081	0.139221	0.139221	0.2305	104.416	0
rdS01.tab	25	monorden_0.1muM_MCF7_953	0.138663	0.138663	0.23252	105.332	0
rdS01.tab	25	2-deoxy-D-glucose_10mM_MCF7_344	0.137328	0.137328	0.23702	107.37	0
rdS01.tab	25	arachidonyltrifluoromethane_10muM_MCF7_327	0.136851	0.136851	0.2387	108.131	0
rdS01.tab	25	copper sulfate_0.1mM_MCF7_575	-0.136314	0.136314	0.24134	109.327	0
rdS01.tab	25	sodium phenylbutyrate_0.2mM_SKMEL5_502	-0.135631	0.135631	0.2436	110.351	0
rdS01.tab	25	17-allylamino-geldanamycin_1muM_MCF7_831	-0.135597	0.135597	0.24366	110.378	0
rdS01.tab	25	tacrolimus_1muM_MCF7_378	-0.135557	0.135557	0.24374	110.414	0
rdS01.tab	25	5279552_22muM_MCF7_843	-0.134658	0.134658	0.24642	111.628	0
rdS01.tab	25	3-aminobenzamide_10mM_MCF7_590	0.13462	0.13462	0.24644	111.637	0
rdS01.tab	25	5140203_15muM_MCF7_908	0.133853	0.133853	0.24914	112.86	0
rdS01.tab	25	vorinostat_10muM_MCF7_1058	0.131392	0.131392	0.25782	116.792	0
rdS01.tab	25	alpha-estradiol_10nM_MCF7_990	-0.131263	0.131263	0.25818	116.956	0
rdS01.tab	25	fludrocortisone_1muM_MCF7_282	-0.130582	0.130582	0.2606	118.052	0
rdS01.tab	25	bucladesine_2muM_MCF7_842	-0.128689	0.128689	0.26802	121.413	0
rdS01.tab	25	17-dimethylamino-geldanamycin_0.1muM_MCF7_1051	0.128235	0.128235	0.26972	122.183	0
rdS01.tab	25	copper sulfate_0.1mM_PC3_459	0.12787	0.12787	0.27088	122.709	0
rdS01.tab	25	sodium phenylbutyrate_1mM_PC3_434	0.127301	0.127301	0.27294	123.642	0
rdS01.tab	25	novobiocin_0.1mM_MCF7_342	0.12712	0.12712	0.2735	123.895	0
rdS01.tab	25	5186223_12muM_MCF7_885	0.126944	0.126944	0.27424	124.231	0
rdS01.tab	25	estradiol_10nM_HL60_782	-0.126931	0.126931	0.27478	124.475	0
rdS01.tab	25	nordihydroguaiaretic acid_1muM_ssMCF7_415	-0.126572	0.126572	0.27606	125.055	0
rdS01.tab	25	tretinoin_1muM_MCF7_224	0.125311	0.125311	0.28056	127.094	0
rdS01.tab	25	deferoxamine_0.1mM_MCF7_485	-0.124584	0.124584	0.28356	128.453	0
rdS01.tab	25	cobalt chloride_0.1mM_MCF7_454	0.124233	0.124233	0.28518	129.187	0
rdS01.tab	25	metformin_10muM_MCF7_2	-0.123615	0.123615	0.28738	130.183	0
rdS01.tab	25	clotrimazole_50muM_MCF7_905	0.122707	0.122707	0.29064	131.66	0
rdS01.tab	25	butirosin_10muM_PC3_666	0.12157	0.12157	0.2949	133.59	0
rdS01.tab	25	gefitinib_10muM_HL60_541	0.121494	0.121494	0.29518	133.717	0
rdS01.tab	25	HC toxin_0.1muM_MCF7_909	0.12113	0.12113	0.29652	134.324	0
rdS01.tab	25	DL-PPMP_2muM_MCF7_1121	0.120824	0.120824	0.2978	134.903	0
rdS01.tab	25	nordihydroguaiaretic acid_1muM_MCF7_203	0.120151	0.120151	0.30074	136.235	0
rdS01.tab	25	monorden_0.1muM_MCF7_489	-0.119837	0.119837	0.30308	137.295	0
rdS01.tab	25	5230742_17muM_MCF7_970	0.119438	0.119438	0.3032	137.35	0
rdS01.tab	25	minocycline_10.5muM_MCF7_1135	-0.118003	0.118003	0.31078	140.783	0
rdS01.tab	25	12,13-EODE_0.2muM_MCF7_1108	0.117802	0.117802	0.3105	140.656	0
rdS01.tab	25	valproic acid_0.5mM_MCF7_1078	0.117141	0.117141	0.31308	141.825	0
rdS01.tab	25	17-allylamino-geldanamycin_1muM_MCF7_1005	-0.11704	0.11704	0.31438	142.414	0
rdS01.tab	25	monorden_0.1muM_MCF7_1057	0.116156	0.116156	0.31736	143.764	0
rdS01.tab	25	pyrvinium_1.25muM_MCF7_978	-0.115555	0.115555	0.32036	145.123	0
rdS01.tab	25	bucladesine_20muM_MCF7_591	0.115337	0.115337	0.32078	145.313	0
rdS01.tab	25	celecoxib_10muM_MCF7_922	0.114682	0.114682	0.32376	146.663	0
rdS01.tab	25	nifedipine_10muM_MCF7_335	-0.114179	0.114179	0.32642	147.868	0
rdS01.tab	25	LY-294002_10muM_MCF7_1007	-0.114051	0.114051	0.32686	148.068	0
rdS01.tab	25	colforsin_50muM_MCF7_913	0.113865	0.113865	0.32738	148.303	0
rdS01.tab	25	sirolimus_0.1muM_MCF7_921	0.113583	0.113583	0.32854	148.829	0
rdS01.tab	25	alpha-estradiol_10nM_MCF7_1048	0.113489	0.113489	0.32912	149.091	0
rdS01.tab	25	15-delta prostaglandin J2_10muM_MCF7_201	0.112986	0.112986	0.33128	150.07	0
rdS01.tab	25	pirinixic acid_0.1mM_MCF7_368	-0.112652	0.112652	0.33268	150.704	0
rdS01.tab	25	tretinoin_1muM_MCF7_966	-0.1126	0.1126	0.33296	150.831	0
rdS01.tab	25	trichostatin A_0.1muM_MCF7_992	-0.112228	0.112228	0.33458	151.565	0
rdS01.tab	25	copper sulfate_0.1mM_ssMCF7_500	-0.111718	0.111718	0.33678	152.561	0
rdS01.tab	25	prochlorperazine_10muM_MCF7_995	-0.111627	0.111627	0.33706	152.688	0
rdS01.tab	25	fulvestrant_10nM_MCF7_1076	-0.111156	0.111156	0.33898	153.558	0
rdS01.tab	25	15-delta prostaglandin J2_10muM_MCF7_1011	0.11098	0.11098	0.34016	154.092	0
rdS01.tab	25	wortmannin_10nM_ssMCF7_404	-0.110325	0.110325	0.34286	155.316	0
rdS01.tab	25	trifluoperazine_10muM_MCF7_910	0.109671	0.109671	0.34576	156.629	0
rdS01.tab	25	felodipine_10muM_MCF7_337	-0.109263	0.109263	0.34726	157.309	0
rdS01.tab	25	exisulind_50muM_MCF7_314	-0.109103	0.109103	0.34804	157.662	0
rdS01.tab	25	nocodazole_1muM_MCF7_621	-0.108367	0.108367	0.35142	159.193	0
rdS01.tab	25	ciclosporin_1muM_MCF7_261	-0.10762	0.10762	0.35516	160.887	0
rdS01.tab	25	staurosporine_10nM_SKMEL5_508	0.107261	0.107261	0.35572	161.141	0
rdS01.tab	25	imatinib_10muM_MCF7_366	0.10698	0.10698	0.3571	161.766	0
rdS01.tab	25	5213008_18muM_MCF7_898	0.106813	0.106813	0.35778	162.074	0
rdS01.tab	25	rofecoxib_10muM_HL60_371	-0.106398	0.106398	0.36016	163.152	0
rdS01.tab	25	quercetin_1muM_MCF7_283	-0.105755	0.105755	0.36302	164.448	0
rdS01.tab	25	pentamidine_0.1mM_MCF7_639	0.105344	0.105344	0.36486	165.282	0
rdS01.tab	25	rofecoxib_10muM_MCF7_166	0.105258	0.105258	0.36518	165.427	0
rdS01.tab	25	NU-1025_0.1mM_MCF7_313	-0.105017	0.105017	0.36626	165.916	0
rdS01.tab	25	tretinoin_1muM_MCF7_849	0.103395	0.103395	0.37296	168.951	0
rdS01.tab	25	arachidonyltrifluoromethane_10muM_MCF7_594	0.103234	0.103234	0.37354	169.214	0
rdS01.tab	25	trifluoperazine_10muM_MCF7_1004	-0.102654	0.102654	0.37716	170.853	0
rdS01.tab	25	dopamine_1muM_MCF7_491	0.102512	0.102512	0.37688	170.727	0
rdS01.tab	25	tretinoin_1muM_MCF7_1049	-0.100895	0.100895	0.38516	174.477	0
rdS01.tab	25	sirolimus_0.1muM_MCF7_1045	-0.100173	0.100173	0.38882	176.135	0
rdS01.tab	25	amitriptyline_1muM_MCF7_167	-0.099577	0.099577	0.39172	177.449	0
rdS01.tab	25	pirinixic acid_0.1mM_PC3_464	0.0994064	0.0994064	0.3916	177.395	0
rdS01.tab	25	LY-294002_10muM_PC3_429	0.099058	0.099058	0.39344	178.228	0
rdS01.tab	25	LY-294002_0.1muM_MCF7_424	-0.0983108	0.0983108	0.39786	180.231	0
rdS01.tab	25	iloprost_1muM_MCF7_488	0.0981941	0.0981941	0.39778	180.194	0
rdS01.tab	25	troglitazone_10muM_PC3_431	-0.0976984	0.0976984	0.40042	181.39	0
rdS01.tab	25	fluphenazine_10muM_SKMEL5_494	-0.0974667	0.0974667	0.4014	181.834	0
rdS01.tab	25	ionomycin_2muM_MCF7_882	-0.0961771	0.0961771	0.40724	184.48	0
rdS01.tab	25	monorden_0.1muM_MCF7_999	-0.0961304	0.0961304	0.40748	184.588	0
rdS01.tab	25	raloxifene_0.1muM_HL60_388	0.0951497	0.0951497	0.41262	186.917	0
rdS01.tab	25	SC-58125_10muM_MCF7_208	-0.0947169	0.0947169	0.41378	187.442	0
rdS01.tab	25	5666823_0.1mM_MCF7_609	0.0946792	0.0946792	0.41506	188.022	0
rdS01.tab	25	fulvestrant_1muM_ssMCF7_523	0.0943954	0.0943954	0.41644	188.647	0
rdS01.tab	25	acetylsalicylic acid_0.1mM_MCF7_1042	-0.0941583	0.0941583	0.41656	188.702	0
rdS01.tab	25	5286656_50muM_MCF7_889	-0.0935513	0.0935513	0.4189	189.762	0
rdS01.tab	25	trichostatin A_0.1muM_MCF7_1112	-0.0931274	0.0931274	0.42116	190.785	0
rdS01.tab	25	pyrvinium_1.25muM_MCF7_870	0.0930394	0.0930394	0.42226	191.284	0
rdS01.tab	25	sirolimus_0.1muM_MCF7_326	0.0926712	0.0926712	0.42448	192.289	0
rdS01.tab	25	genistein_10muM_MCF7_1015	-0.0926568	0.0926568	0.42368	191.927	0
rdS01.tab	25	sulindac_50muM_MCF7_307	0.0921449	0.0921449	0.42722	193.531	0
rdS01.tab	25	exemestane_10nM_MCF7_165	0.0918791	0.0918791	0.4285	194.111	0
rdS01.tab	25	N-phenylanthranilic acid_10muM_MCF7_317	-0.0914948	0.0914948	0.43024	194.899	0
rdS01.tab	25	tamoxifen_1muM_ssMCF7_375	0.0908841	0.0908841	0.43302	196.158	0
rdS01.tab	25	depudecin_1muM_MCF7_874	-0.0901549	0.0901549	0.43698	197.952	0
rdS01.tab	25	prazosin_10muM_MCF7_942	0.0899627	0.0899627	0.43818	198.496	0
rdS01.tab	25	valproic acid_50muM_MCF7_1060	0.0890863	0.0890863	0.44274	200.561	0
rdS01.tab	25	celecoxib_10muM_MCF7_252	0.0880266	0.0880266	0.44846	203.152	0
rdS01.tab	25	depudecin_1muM_MCF7_982	0.0880068	0.0880068	0.44858	203.207	0
rdS01.tab	25	wortmannin_1muM_MCF7_977	0.0877051	0.0877051	0.45024	203.959	0
rdS01.tab	25	tetraethylenepentamine_0.1mM_HL60_412	-0.0875955	0.0875955	0.44982	203.768	0
rdS01.tab	25	deferoxamine_0.1mM_PC3_460	0.0875183	0.0875183	0.45112	204.357	0
rdS01.tab	25	sirolimus_0.1muM_ssMCF7_402	-0.0871196	0.0871196	0.45248	204.973	0
rdS01.tab	25	haloperidol_10muM_MCF7_492	-0.0869669	0.0869669	0.45314	205.272	0
rdS01.tab	25	celecoxib_10muM_MCF7_206	-0.0864568	0.0864568	0.45598	206.559	0
rdS01.tab	25	troglitazone_10muM_HL60_370	-0.0861659	0.0861659	0.4575	207.248	0
rdS01.tab	25	17-allylamino-geldanamycin_1muM_MCF7_916	0.0856827	0.0856827	0.46074	208.715	0
rdS01.tab	25	nordihydroguaiaretic acid_1muM_ssMCF7_524	-0.0856684	0.0856684	0.46002	208.389	0
rdS01.tab	25	5151277_14muM_MCF7_903	0.0852984	0.0852984	0.4625	209.512	0
rdS01.tab	25	valproic acid_1mM_MCF7_1047	-0.0848476	0.0848476	0.46382	210.11	0
rdS01.tab	25	LY-294002_10muM_HL60_361	0.0838579	0.0838579	0.47062	213.191	0
rdS01.tab	25	NU-1025_0.1mM_MCF7_608	-0.0833838	0.0833838	0.47052	213.146	0
rdS01.tab	25	monastrol_20muM_MCF7_614	0.0826887	0.0826887	0.47654	215.873	0
rdS01.tab	25	troglitazone_10muM_PC3_462	-0.0821445	0.0821445	0.47726	216.199	0
rdS01.tab	25	metformin_1mM_MCF7_4	0.0816165	0.0816165	0.48214	218.409	0
rdS01.tab	25	resveratrol_50muM_MCF7_622	-0.0815231	0.0815231	0.48086	217.83	0
rdS01.tab	25	trichostatin A_0.1muM_ssMCF7_413	-0.0810094	0.0810094	0.48376	219.143	0
rdS01.tab	25	nitrendipine_10muM_MCF7_336	-0.0807184	0.0807184	0.48552	219.941	0
rdS01.tab	25	tretinoin_1muM_PC3_447	-0.0804382	0.0804382	0.48736	220.774	0
rdS01.tab	25	monensin_10.9muM_MCF7_1105	0.0803143	0.0803143	0.48892	221.481	0
rdS01.tab	25	nifedipine_10muM_MCF7_603	-0.0795366	0.0795366	0.49288	223.275	0
rdS01.tab	25	LY-294002_10muM_MCF7_318	-0.0789906	0.0789906	0.496	224.688	0
rdS01.tab	25	SC-58125_10muM_HL60_542	-0.0788362	0.0788362	0.49676	225.032	0
rdS01.tab	25	oligomycin_1muM_MCF7_442	0.0775915	0.0775915	0.50274	227.741	0
rdS01.tab	25	17-allylamino-geldanamycin_0.1muM_MCF7_221	0.0773454	0.0773454	0.50426	228.43	0
rdS01.tab	25	sirolimus_0.1muM_MCF7_1080	-0.0773221	0.0773221	0.50452	228.548	0
rdS01.tab	25	raloxifene_0.1muM_ssMCF7_376	0.0772323	0.0772323	0.50486	228.702	0
rdS01.tab	25	trichostatin A_0.1muM_MCF7_332	0.0770078	0.0770078	0.5059	229.173	0
rdS01.tab	25	17-allylamino-geldanamycin_1muM_MCF7_1064	-0.0767815	0.0767815	0.50722	229.771	0
rdS01.tab	25	celastrol_2.5muM_MCF7_887	-0.0766863	0.0766863	0.5077	229.988	0
rdS01.tab	25	valproic acid_1mM_SKMEL5_629	0.0763809	0.0763809	0.50942	230.767	0
rdS01.tab	25	5255229_13muM_MCF7_949	-0.0763774	0.0763774	0.50956	230.831	0
rdS01.tab	25	W-13_10muM_MCF7_643	0.0762606	0.0762606	0.50998	231.021	0
rdS01.tab	25	mercaptopurine_10muM_PC3_667	0.0754039	0.0754039	0.51472	233.168	0
rdS01.tab	25	monorden_0.1muM_MCF7_836	-0.0752045	0.0752045	0.51598	233.739	0
rdS01.tab	25	monastrol_0.1mM_MCF7_627	-0.0740622	0.0740622	0.52238	236.638	0
rdS01.tab	25	copper sulfate_0.1mM_MCF7_438	-0.0729217	0.0729217	0.52866	239.483	0
rdS01.tab	25	fulvestrant_1muM_MCF7_367	-0.0720866	0.0720866	0.53338	241.621	0
rdS01.tab	25	docosahexaenoic acid ethyl ester_0.1mM_PC3_664	0.0720345	0.0720345	0.53338	241.621	0
rdS01.tab	25	staurosporine_1muM_MCF7_312	-0.0712406	0.0712406	0.5383	243.85	0
rdS01.tab	25	estradiol_0.1muM_MCF7_365	-0.0705204	0.0705204	0.5423	245.662	0
rdS01.tab	25	rosiglitazone_10muM_HL60_369	-0.0687549	0.0687549	0.55258	250.319	0
rdS01.tab	25	17-allylamino-geldanamycin_1muM_PC3_432	0.0681209	0.0681209	0.55594	251.841	0
rdS01.tab	25	17-allylamino-geldanamycin_1muM_MCF7_1044	0.0673665	0.0673665	0.56032	253.825	0
rdS01.tab	25	MG-132_21muM_MCF7_1140	0.0670756	0.0670756	0.56196	254.568	0
rdS01.tab	25	LY-294002_10muM_PC3_461	0.066878	0.066878	0.56306	255.066	0
rdS01.tab	25	clofibrate_0.1mM_MCF7_444	0.06686	0.06686	0.56318	255.121	0
rdS01.tab	25	monastrol_0.1mM_MCF7_681	-0.0652382	0.0652382	0.5735	259.796	0
rdS01.tab	25	estradiol_10nM_MCF7_1021	0.0651286	0.0651286	0.57398	260.013	0
rdS01.tab	25	17-allylamino-geldanamycin_1muM_MCF7_986	-0.0644515	0.0644515	0.57896	262.269	0
rdS01.tab	25	valproic acid_0.5mM_MCF7_1020	0.0642827	0.0642827	0.57906	262.314	0
rdS01.tab	25	5114445_10muM_MCF7_901	-0.0641839	0.0641839	0.58082	263.111	0
rdS01.tab	25	TTNPB_0.1muM_MCF7_223	0.064157	0.064157	0.57998	262.731	0
rdS01.tab	25	carbamazepine_0.1muM_MCF7_835	0.0639953	0.0639953	0.58096	263.175	0
rdS01.tab	25	fulvestrant_1muM_MCF7_985	0.0629159	0.0629159	0.58718	265.993	0
rdS01.tab	25	arachidonic acid_10muM_MCF7_441	0.0622981	0.0622981	0.59096	267.705	0
rdS01.tab	25	monorden_0.1muM_PC3_449	0.0620466	0.0620466	0.59262	268.457	0
rdS01.tab	25	trichostatin A_1muM_MCF7_1072	-0.0612438	0.0612438	0.59916	271.419	0
rdS01.tab	25	sulfasalazine_0.1mM_MCF7_204	-0.0606349	0.0606349	0.60288	273.105	0
rdS01.tab	25	thalidomide_0.1mM_MCF7_606	-0.0602039	0.0602039	0.6052	274.156	0
rdS01.tab	25	tamoxifen_1muM_MCF7_380	-0.0590292	0.0590292	0.6127	277.553	0
rdS01.tab	25	pirinixic acid_0.1mM_MCF7_487	-0.0579157	0.0579157	0.61894	280.38	0
rdS01.tab	25	dexamethasone_1muM_ssMCF7_374	0.0577271	0.0577271	0.61828	280.081	0
rdS01.tab	25	17-allylamino-geldanamycin_1muM_MCF7_1006	0.0570482	0.0570482	0.62216	281.838	0
rdS01.tab	25	ciclosporin_1muM_MCF7_602	-0.05668	0.05668	0.62654	283.823	0
rdS01.tab	25	pirinixic acid_0.1mM_SKMEL5_495	0.0565686	0.0565686	0.62486	283.062	0
rdS01.tab	25	indometacin_0.1mM_MCF7_453	0.0565058	0.0565058	0.62518	283.207	0
rdS01.tab	25	colchicine_1muM_SKMEL5_630	0.055685	0.055685	0.62998	285.381	0
rdS01.tab	25	fulvestrant_10nM_MCF7_310	0.0553437	0.0553437	0.63234	286.45	0
rdS01.tab	25	clozapine_10muM_MCF7_1009	0.0551587	0.0551587	0.63344	286.948	0
rdS01.tab	25	thalidomide_0.1mM_MCF7_266	0.0551138	0.0551138	0.63368	287.057	0
rdS01.tab	25	troglitazone_10muM_MCF7_1070	-0.0550689	0.0550689	0.63666	288.407	0
rdS01.tab	25	monastrol_0.1mM_MCF7_610	-0.0550671	0.0550671	0.6367	288.425	0
rdS01.tab	25	butein_10muM_MCF7_607	-0.0548588	0.0548588	0.63796	288.996	0
rdS01.tab	25	chlorpromazine_1muM_MCF7_1055	-0.0547223	0.0547223	0.63892	289.431	0
rdS01.tab	25	indometacin_0.1mM_PC3_452	-0.0545409	0.0545409	0.63986	289.857	0
rdS01.tab	25	rofecoxib_10muM_MCF7_251	-0.0543307	0.0543307	0.64116	290.445	0
rdS01.tab	25	estradiol_10nM_ssMCF7_414	0.054223	0.054223	0.63918	289.549	0
rdS01.tab	25	5224221_12muM_MCF7_956	-0.0536949	0.0536949	0.64532	292.33	0
rdS01.tab	25	azathioprine_0.1mM_MCF7_338	-0.0531633	0.0531633	0.6487	293.861	0
rdS01.tab	25	17-dimethylamino-geldanamycin_0.1muM_MCF7_993	-0.0531579	0.0531579	0.6488	293.906	0
rdS01.tab	25	sulindac sulfide_50muM_MCF7_308	0.0530663	0.0530663	0.64648	292.855	0
rdS01.tab	25	sodium phenylbutyrate_1mM_MCF7_407	0.0518073	0.0518073	0.65506	296.742	0
rdS01.tab	25	tetraethylenepentamine_10muM_MCF7_405	0.0515145	0.0515145	0.65684	297.549	0
rdS01.tab	25	alpha-estradiol_10nM_PC3_702	0.0514301	0.0514301	0.65738	297.793	0
rdS01.tab	25	yohimbine_22.9muM_MCF7_1119	-0.0513529	0.0513529	0.65978	298.88	0
rdS01.tab	25	diclofenac_10muM_PC3_445	0.051096	0.051096	0.6592	298.618	0
rdS01.tab	25	novobiocin_0.1mM_MCF7_437	0.0509272	0.0509272	0.65998	298.971	0
rdS01.tab	25	5109870_25muM_MCF7_904	0.0506991	0.0506991	0.66138	299.605	0
rdS01.tab	25	verapamil_10muM_MCF7_161	-0.0501639	0.0501639	0.66664	301.988	0
rdS01.tab	25	mercaptopurine_0.1mM_MCF7_334	0.0496808	0.0496808	0.66782	302.522	0
rdS01.tab	25	iloprost_1muM_SKMEL5_496	0.0496628	0.0496628	0.66792	302.568	0
rdS01.tab	25	valproic acid_1mM_MCF7_989	-0.0493575	0.0493575	0.6719	304.371	0
rdS01.tab	25	Y-27632_3muM_MCF7_948	-0.0489982	0.0489982	0.67404	305.34	0
rdS01.tab	25	geldanamycin_1muM_MCF7_972	-0.0489408	0.0489408	0.6745	305.548	0
rdS01.tab	25	estradiol_10nM_PC3_665	0.0487324	0.0487324	0.67402	305.331	0
rdS01.tab	25	acetylsalicylic acid_0.1mM_MCF7_315	-0.0483804	0.0483804	0.67816	307.206	0
rdS01.tab	25	ikarugamycin_2muM_MCF7_974	0.0483391	0.0483391	0.67626	306.346	0
rdS01.tab	25	sulindac_0.1mM_MCF7_168	0.0482493	0.0482493	0.6768	306.59	0
rdS01.tab	25	geldanamycin_1muM_MCF7_593	0.0480805	0.0480805	0.67776	307.025	0
rdS01.tab	25	valproic acid_1mM_PC3_458	0.0474267	0.0474267	0.6822	309.037	0
rdS01.tab	25	pararosaniline_10muM_MCF7_893	0.0468232	0.0468232	0.68604	310.776	0
rdS01.tab	25	prazosin_10muM_MCF7_826	-0.046746	0.046746	0.68906	312.144	0
rdS01.tab	25	celecoxib_10muM_PC3_482	0.0463886	0.0463886	0.68832	311.809	0
rdS01.tab	25	5252917_14muM_MCF7_944	0.0459791	0.0459791	0.69056	312.824	0
rdS01.tab	25	17-allylamino-geldanamycin_1muM_MCF7_998	-0.0455947	0.0455947	0.69628	315.415	0
rdS01.tab	25	monorden_0.1muM_MCF7_325	-0.0453379	0.0453379	0.69774	316.076	0
rdS01.tab	25	wortmannin_10nM_HL60_389	-0.0448745	0.0448745	0.70074	317.435	0
rdS01.tab	25	rottlerin_10muM_MCF7_914	0.044659	0.044659	0.6991	316.692	0
rdS01.tab	25	5211181_12muM_MCF7_834	0.0444955	0.0444955	0.70016	317.172	0
rdS01.tab	25	genistein_10muM_MCF7_638	-0.0444632	0.0444632	0.70304	318.477	0
rdS01.tab	25	ikarugamycin_2muM_MCF7_866	-0.0444075	0.0444075	0.70338	318.631	0
rdS01.tab	25	monastrol_0.1mM_MCF7_596	0.0440896	0.0440896	0.703	318.459	0
rdS01.tab	25	pirinixic acid_0.1mM_PC3_481	0.0440483	0.0440483	0.70322	318.559	0
rdS01.tab	25	felodipine_10muM_MCF7_965	0.0437502	0.0437502	0.70528	319.492	0
rdS01.tab	25	valproic acid_0.5mM_MCF7_347	-0.0437107	0.0437107	0.70786	320.661	0
rdS01.tab	25	15-delta prostaglandin J2_10muM_MCF7_1069	0.0435921	0.0435921	0.70622	319.918	0
rdS01.tab	25	tacrolimus_1muM_MCF7_284	-0.0435275	0.0435275	0.70896	321.159	0
rdS01.tab	25	sirolimus_0.1muM_MCF7_1059	-0.0426761	0.0426761	0.71446	323.65	0
rdS01.tab	25	tetraethylenepentamine_0.1mM_PC3_457	0.0426582	0.0426582	0.71208	322.572	0
rdS01.tab	25	LM-1685_10muM_MCF7_253	-0.0420511	0.0420511	0.71798	325.245	0
rdS01.tab	25	tretinoin_1muM_MCF7_384	-0.0414997	0.0414997	0.72102	326.622	0
rdS01.tab	25	LY-294002_10muM_MCF7_1074	0.041295	0.041295	0.72226	327.184	0
rdS01.tab	25	haloperidol_10muM_MCF7_983	0.0412644	0.0412644	0.72246	327.274	0
rdS01.tab	25	monastrol_0.1mM_MCF7_311	-0.0412429	0.0412429	0.72272	327.392	0
rdS01.tab	25	cobalt chloride_0.1mM_MCF7_383	0.0411567	0.0411567	0.72302	327.528	0
rdS01.tab	25	dexamethasone_1muM_MCF7_255	0.0408549	0.0408549	0.72522	328.525	0
rdS01.tab	25	nordihydroguaiaretic acid_1muM_MCF7_1003	0.0406412	0.0406412	0.72648	329.095	0
rdS01.tab	25	haloperidol_10muM_MCF7_1041	-0.040467	0.040467	0.72768	329.639	0
rdS01.tab	25	trichostatin A_0.1muM_MCF7_1050	0.0403377	0.0403377	0.72822	329.884	0
rdS01.tab	25	metformin_10muM_MCF7_1	-0.0401706	0.0401706	0.72962	330.518	0
rdS01.tab	25	LY-294002_10muM_MCF7_1016	0.0393552	0.0393552	0.7353	333.091	0
rdS01.tab	25	carbamazepine_0.1muM_MCF7_919	-0.0386045	0.0386045	0.74006	335.247	0
rdS01.tab	25	geldanamycin_1muM_MCF7_611	-0.0380315	0.0380315	0.74378	336.932	0
rdS01.tab	25	sirolimus_0.1muM_HL60_362	-0.0377531	0.0377531	0.7456	337.757	0
rdS01.tab	25	tolbutamide_0.1mM_MCF7_142	-0.0368982	0.0368982	0.75138	340.375	0
rdS01.tab	25	alpha-estradiol_10nM_ssMCF7_403	-0.0367761	0.0367761	0.75214	340.719	0
rdS01.tab	25	estradiol_10nM_HL60_387	-0.036345	0.036345	0.75478	341.915	0
rdS01.tab	25	calmidazolium_5muM_MCF7_486	-0.0359355	0.0359355	0.75718	343.003	0
rdS01.tab	25	monorden_0.1muM_PC3_484	-0.0359194	0.0359194	0.75728	343.048	0
rdS01.tab	25	thioridazine_10muM_MCF7_1068	-0.0356715	0.0356715	0.75878	343.727	0
rdS01.tab	25	5152487_10muM_MCF7_896	-0.0355512	0.0355512	0.75952	344.063	0
rdS01.tab	25	tioguanine_10muM_MCF7_642	0.0355494	0.0355494	0.7621	345.231	0
rdS01.tab	25	fulvestrant_1muM_PC3_704	-0.0354308	0.0354308	0.76008	344.316	0
rdS01.tab	25	benserazide_10muM_SKMEL5_631	0.0352818	0.0352818	0.76356	345.893	0
rdS01.tab	25	blebbistatin_17muM_MCF7_954	-0.0350321	0.0350321	0.7628	345.548	0
rdS01.tab	25	valproic acid_10mM_HL60_410	-0.0350141	0.0350141	0.76292	345.603	0
rdS01.tab	25	5182598_25muM_MCF7_868	-0.03491	0.03491	0.76354	345.884	0
rdS01.tab	25	oxaprozin_0.3mM_MCF7_863	0.0348363	0.0348363	0.76642	347.188	0
rdS01.tab	25	estradiol_10nM_MCF7_121	0.0343622	0.0343622	0.76962	348.638	0
rdS01.tab	25	chlorpromazine_10muM_MCF7_419	0.0341987	0.0341987	0.77058	349.073	0
rdS01.tab	25	oxamic acid_10mM_MCF7_439	-0.034091	0.034091	0.76898	348.348	0
rdS01.tab	25	dimethyloxalylglycine_1mM_PC3_584	0.0340676	0.0340676	0.77144	349.462	0
rdS01.tab	25	5253409_17muM_MCF7_844	0.0339563	0.0339563	0.77228	349.843	0
rdS01.tab	25	sirolimus_0.1muM_MCF7_1001	0.0338323	0.0338323	0.77328	350.296	0
rdS01.tab	25	dexverapamil_10muM_MCF7_164	-0.0338162	0.0338162	0.77082	349.181	0
rdS01.tab	25	thioridazine_10muM_MCF7_1010	0.0330439	0.0330439	0.7786	352.706	0
rdS01.tab	25	sodium phenylbutyrate_1mM_MCF7_408	0.0330008	0.0330008	0.77882	352.805	0
rdS01.tab	25	resveratrol_10muM_MCF7_958	-0.0329828	0.0329828	0.77648	351.745	0
rdS01.tab	25	LY-294002_10muM_MCF7_328	0.0328553	0.0328553	0.77974	353.222	0
rdS01.tab	25	fluphenazine_10muM_MCF7_1017	-0.0327332	0.0327332	0.7778	352.343	0
rdS01.tab	25	5248896_11muM_MCF7_838	-0.0319608	0.0319608	0.78296	354.681	0
rdS01.tab	25	haloperidol_10muM_MCF7_418	0.0316753	0.0316753	0.78834	357.118	0
rdS01.tab	25	5252917_14muM_MCF7_828	-0.0311742	0.0311742	0.78804	356.982	0
rdS01.tab	25	cobalt chloride_0.1mM_MCF7_379	-0.0308221	0.0308221	0.7905	358.096	0
rdS01.tab	25	quinpirole_1muM_MCF7_456	0.030621	0.030621	0.7952	360.226	0
rdS01.tab	25	rofecoxib_10muM_MCF7_256	0.0303444	0.0303444	0.79702	361.05	0
rdS01.tab	25	sirolimus_0.1muM_MCF7_987	-0.0293655	0.0293655	0.80016	362.472	0
rdS01.tab	25	tyrphostin AG-825_25.2muM_MCF7_1114	0.0283526	0.0283526	0.8094	366.658	0
rdS01.tab	25	tamoxifen_1muM_MCF7_143	0.0282017	0.0282017	0.81062	367.211	0
rdS01.tab	25	trichostatin A_0.1muM_HL60_364	-0.0273953	0.0273953	0.81334	368.443	0
rdS01.tab	25	colchicine_0.1muM_MCF7_644	0.0269355	0.0269355	0.81884	370.935	0
rdS01.tab	25	staurosporine_0.1muM_MCF7_423	0.0266786	0.0266786	0.82064	371.75	0
rdS01.tab	25	valproic acid_50muM_MCF7_348	0.0265637	0.0265637	0.82146	372.121	0
rdS01.tab	25	17-allylamino-geldanamycin_1muM_PC3_450	-0.0256297	0.0256297	0.82526	373.843	0
rdS01.tab	25	butein_10muM_PC3_582	-0.0256118	0.0256118	0.82538	373.897	0
rdS01.tab	25	LY-294002_10muM_MCF7_1077	-0.0253801	0.0253801	0.82692	374.595	0
rdS01.tab	25	fisetin_50muM_PC3_579	0.0251825	0.0251825	0.8304	376.171	0
rdS01.tab	25	15-delta prostaglandin J2_10muM_SKMEL5_564	-0.02487	0.02487	0.83024	376.099	0
rdS01.tab	25	monastrol_20muM_MCF7_605	0.0244605	0.0244605	0.83458	378.065	0
rdS01.tab	25	trichostatin A_1muM_MCF7_1014	-0.0239468	0.0239468	0.83678	379.061	0
rdS01.tab	25	SC-58125_10muM_MCF7_254	-0.0235715	0.0235715	0.83952	380.303	0
rdS01.tab	25	tomelukast_1muM_MCF7_222	0.0234296	0.0234296	0.84166	381.272	0
rdS01.tab	25	prednisolone_1muM_MCF7_265	-0.0230757	0.0230757	0.8426	381.698	0
rdS01.tab	25	17-allylamino-geldanamycin_1muM_ssMCF7_521	-0.022501	0.022501	0.8465	383.464	0
rdS01.tab	25	deferoxamine_0.1mM_MCF7_573	-0.0224741	0.0224741	0.84676	383.582	0
rdS01.tab	25	alpha-estradiol_10nM_MCF7_122	0.0220807	0.0220807	0.85098	385.494	0
rdS01.tab	25	chlorpropamide_0.1mM_MCF7_141	-0.0219496	0.0219496	0.85044	385.249	0
rdS01.tab	25	17-allylamino-geldanamycin_1muM_MCF7_947	-0.0218544	0.0218544	0.85102	385.512	0
rdS01.tab	25	troglitazone_10muM_SKMEL5_504	-0.0216874	0.0216874	0.85222	386.056	0
rdS01.tab	25	fluphenazine_10muM_MCF7_1075	-0.0210552	0.0210552	0.85672	388.094	0
rdS01.tab	25	staurosporine_10nM_MCF7_425	0.0204212	0.0204212	0.86324	391.048	0
rdS01.tab	25	novobiocin_0.1mM_MCF7_576	-0.020053	0.020053	0.86362	391.22	0
rdS01.tab	25	LY-294002_10muM_SKMEL5_501	-0.0196183	0.0196183	0.86688	392.697	0
rdS01.tab	25	arachidonic acid_10muM_MCF7_443	-0.0195627	0.0195627	0.86728	392.878	0
rdS01.tab	25	ionomycin_2muM_MCF7_979	0.0193417	0.0193417	0.86994	394.083	0
rdS01.tab	25	imatinib_10muM_PC3_483	-0.019216	0.019216	0.8694	393.838	0
rdS01.tab	25	sodium phenylbutyrate_0.1mM_HL60_363	0.0187544	0.0187544	0.87396	395.904	0
rdS01.tab	25	troglitazone_10muM_MCF7_1012	0.0186269	0.0186269	0.87496	396.357	0
rdS01.tab	25	5279552_22muM_MCF7_960	-0.0185964	0.0185964	0.87352	395.705	0
rdS01.tab	25	resveratrol_50muM_PC3_662	0.0174703	0.0174703	0.88224	399.655	0
rdS01.tab	25	genistein_1muM_MCF7_268	-0.0171434	0.0171434	0.88318	400.081	0
rdS01.tab	25	iloprost_1muM_MCF7_427	0.0169584	0.0169584	0.88594	401.331	0
rdS01.tab	25	tretinoin_1muM_MCF7_991	0.0164555	0.0164555	0.88914	402.78	0
rdS01.tab	25	LY-294002_10muM_ssMCF7_401	-0.0164124	0.0164124	0.8882	402.355	0
rdS01.tab	25	alpha-estradiol_10nM_MCF7_762	-0.0158466	0.0158466	0.89196	404.058	0
rdS01.tab	25	trichostatin A_1muM_MCF7_873	0.0155844	0.0155844	0.89566	405.734	0
rdS01.tab	25	3-hydroxy-DL-kynurenine_9.2muM_MCF7_1109	-0.0155485	0.0155485	0.89434	405.136	0
rdS01.tab	25	1,5-isoquinolinediol_0.1mM_HL60_543	-0.0151102	0.0151102	0.89738	406.513	0
rdS01.tab	25	doxycycline_14.4muM_MCF7_1113	-0.0149324	0.0149324	0.89876	407.138	0
rdS01.tab	25	valproic acid_50muM_MCF7_1002	-0.0148839	0.0148839	0.89914	407.31	0
rdS01.tab	25	rosiglitazone_10muM_PC3_430	-0.0147241	0.0147241	0.90006	407.727	0
rdS01.tab	25	monastrol_0.1mM_PC3_668	-0.0146522	0.0146522	0.90044	407.899	0
rdS01.tab	25	mesalazine_0.1mM_MCF7_124	0.0144493	0.0144493	0.9033	409.195	0
rdS01.tab	25	tacrolimus_1muM_MCF7_169	-0.0141871	0.0141871	0.90362	409.34	0
rdS01.tab	25	W-13_10muM_MCF7_440	0.013465	0.013465	0.9098	412.139	0
rdS01.tab	25	fluphenazine_10muM_MCF7_490	0.013219	0.013219	0.91142	412.873	0
rdS01.tab	25	ikarugamycin_2muM_MCF7_918	-0.0132064	0.0132064	0.9104	412.411	0
rdS01.tab	25	probucol_10muM_MCF7_592	-0.0128562	0.0128562	0.9124	413.317	0
rdS01.tab	25	rofecoxib_10muM_MCF7_205	-0.012567	0.012567	0.91418	414.124	0
rdS01.tab	25	valproic acid_10mM_MCF7_345	0.0120408	0.0120408	0.91896	416.289	0
rdS01.tab	25	5248896_11muM_MCF7_955	-0.0119923	0.0119923	0.91814	415.917	0
rdS01.tab	25	genistein_10muM_MCF7_382	-0.0116582	0.0116582	0.9206	417.032	0
rdS01.tab	25	ionomycin_2muM_MCF7_871	0.0116474	0.0116474	0.92138	417.385	0
rdS01.tab	25	tetraethylenepentamine_0.1mM_MCF7_574	0.0114463	0.0114463	0.92282	418.037	0
rdS01.tab	25	fludrocortisone_1muM_MCF7_281	-0.0109793	0.0109793	0.9253	419.161	0
rdS01.tab	25	17-allylamino-geldanamycin_1muM_MCF7_381	-0.0102447	0.0102447	0.9301	421.335	0
rdS01.tab	25	rottlerin_10muM_MCF7_825	0.00883481	0.00883481	0.9403	425.956	0
rdS01.tab	25	flufenamic acid_10muM_MCF7_316	-0.00861748	0.00861748	0.94224	426.835	0
rdS01.tab	25	tretinoin_1muM_HL60_390	0.00853307	0.00853307	0.94228	426.853	0
rdS01.tab	25	sodium phenylbutyrate_1mM_HL60_411	-0.00847919	0.00847919	0.94328	427.306	0
rdS01.tab	25	paclitaxel_0.1muM_MCF7_640	-0.00841633	0.00841633	0.94364	427.469	0
rdS01.tab	25	wortmannin_10nM_SKMEL5_506	-0.00829779	0.00829779	0.94436	427.795	0
rdS01.tab	25	monorden_0.1muM_HL60_544	-0.00806609	0.00806609	0.94598	428.529	0
rdS01.tab	25	5230742_17muM_MCF7_862	-0.0079709	0.0079709	0.94656	428.792	0
rdS01.tab	25	17-allylamino-geldanamycin_1muM_MCF7_428	0.00747699	0.00747699	0.94916	429.969	0
rdS01.tab	25	colforsin_50muM_HL60_783	0.00741592	0.00741592	0.94964	430.187	0
rdS01.tab	25	thioridazine_10muM_MCF7_417	0.00708904	0.00708904	0.95174	431.138	0
rdS01.tab	25	TTNPB_0.1muM_PC3_451	0.0067406	0.0067406	0.95378	432.062	0
rdS01.tab	25	geldanamycin_1muM_MCF7_864	0.00655381	0.00655381	0.9552	432.706	0
rdS01.tab	25	valproic acid_0.2mM_MCF7_994	0.00622514	0.00622514	0.95728	433.648	0
rdS01.tab	25	blebbistatin_17muM_MCF7_837	-0.00616946	0.00616946	0.95828	434.101	0
rdS01.tab	25	metformin_10muM_MCF7_61	0.00599344	0.00599344	0.95876	434.318	0
rdS01.tab	25	Y-27632_3muM_MCF7_832	-0.00595752	0.00595752	0.95986	434.817	0
rdS01.tab	25	wortmannin_10nM_MCF7_911	-0.00593777	0.00593777	0.95998	434.871	0
rdS01.tab	25	cytochalasin B_20.8muM_MCF7_1122	0.00571506	0.00571506	0.9606	435.152	0
rdS01.tab	25	fasudil_10muM_PC3_436	0.00537919	0.00537919	0.96322	436.339	0
rdS01.tab	25	LM-1685_10muM_MCF7_612	-0.00516007	0.00516007	0.96498	437.136	0
rdS01.tab	25	estradiol_10nM_ssMCF7_373	0.00501998	0.00501998	0.96552	437.381	0
rdS01.tab	25	rofecoxib_10muM_PC3_463	-0.00477931	0.00477931	0.96716	438.123	0
rdS01.tab	25	genistein_1muM_MCF7_267	-0.00437879	0.00437879	0.97056	439.664	0
rdS01.tab	25	metformin_0.1muM_MCF7_3	-0.00404472	0.00404472	0.9729	440.724	0
rdS01.tab	25	HNMPA-(AM)3_5muM_PC3_583	-0.00399264	0.00399264	0.97322	440.869	0
rdS01.tab	25	diclofenac_10muM_MCF7_333	-0.00358673	0.00358673	0.97602	442.137	0
rdS01.tab	25	thioridazine_1muM_MCF7_422	0.00345741	0.00345741	0.97608	442.164	0
rdS01.tab	25	vorinostat_10muM_MCF7_1000	0.00344484	0.00344484	0.97616	442.2	0
rdS01.tab	25	monorden_0.1muM_SKMEL5_493	-0.00328679	0.00328679	0.97804	443.052	0
rdS01.tab	25	LM-1685_10muM_MCF7_207	0.00226842	0.00226842	0.98386	445.689	0
rdS01.tab	25	acetylsalicylic acid_0.1mM_MCF7_984	0.00197746	0.00197746	0.98612	446.712	0
rdS01.tab	25	felodipine_10muM_MCF7_848	-0.00191819	0.00191819	0.98768	447.419	0
rdS01.tab	25	estradiol_0.1muM_MCF7_988	-0.00144583	0.00144583	0.99072	448.796	0
rdS01.tab	25	bucladesine_2muM_MCF7_959	0.00107225	0.00107225	0.99298	449.82	0

## Sheet: set-Lamb-etal
Set-level analysis using the Lamb Connectivity Map.
Each row represents one treatment set.
Shown in red are those compounds that achieved statistical significance ( p< 1/N ).
On average 1 false connection is expected among those significant ones.
N=82 is the number of treatment sets for which permutation p values were obtained.
rank	cmap name	mean	n	enrichment	p	abs_mean	p*82
1	17-allylamino-geldanamycin	0.027	18	-0.393	0.0059	0.027	0.4838
2	troglitazone	-0.212	6	-0.581	0.0183	0.212	1.5006
3	rottlerin	0.565	3	0.762	0.0272	0.565	2.2304
4	MK-886	-0.68	2	-0.868	0.0334	0.68	2.7388
5	4,5-dianilinophthalimide	-0.608	2	-0.826	0.0603	0.608	4.9446
6	depudecin	0.558	2	0.819	0.0647	0.558	5.3054
7	novobiocin	0.245	6	0.465	0.1017	0.245	8.3394
8	chlorpromazine	-0.159	4	-0.556	0.1071	0.159	8.7822
9	haloperidol	0.287	6	0.46	0.1086	0.287	8.9052
10	5248896	0.486	2	0.764	0.1102	0.486	9.0364
11	5211181	-0.334	2	-0.762	0.1121	0.334	9.1922
12	rosiglitazone	-0.275	4	-0.549	0.115	0.275	9.43
13	thioridazine	-0.119	4	-0.547	0.1174	0.119	9.6268
14	TTNPB	-0.325	2	-0.753	0.1201	0.325	9.8482
15	chlorpropamide	0.26	2	0.731	0.1404	0.26	11.5128
16	acetylsalicylic acid	-0.233	3	-0.578	0.1844	0.233	15.1208
17	indometacin	-0.133	4	-0.49	0.1977	0.133	16.2114
18	monorden	-0.124	10	-0.322	0.2036	0.124	16.6952
19	5230742	0.248	2	0.662	0.2225	0.248	18.245
20	NU-1025	0.202	2	0.658	0.2294	0.202	18.8108
21	iloprost	-0.42	3	-0.545	0.2436	0.42	19.9752
22	docosahexaenoic acid ethyl ester	0.294	2	0.647	0.2445	0.294	20.049
23	fulvestrant	0.206	7	0.362	0.2496	0.206	20.4672
24	tretinoin	-0.055	8	-0.338	0.2549	0.055	20.9018
25	LM-1685	0.349	3	0.539	0.2574	0.349	21.1068
26	trichostatin A	0.187	12	-0.275	0.2659	0.187	21.8038
27	sulindac	0.387	2	0.623	0.2854	0.387	23.4028
28	tacrolimus	-0.485	3	-0.503	0.3384	0.485	27.7488
29	sirolimus	0.337	10	0.283	0.3405	0.337	27.921
30	estradiol	-0.013	10	0.283	0.3405	0.013	27.921
31	ikarugamycin	-0.242	3	-0.488	0.3751	0.242	30.7582
32	colforsin	0.476	2	0.565	0.3775	0.476	30.955
33	mercaptopurine	0.256	2	0.554	0.3966	0.256	32.5212
34	colchicine	-0.227	2	-0.541	0.4202	0.227	34.4564
35	rofecoxib	-0.064	6	-0.33	0.4319	0.064	35.4158
36	deferoxamine	0.137	3	0.45	0.4692	0.137	38.4744
37	clozapine	0.251	2	0.508	0.4804	0.251	39.3928
38	valproic acid	-0.048	18	-0.187	0.4966	0.048	40.7212
39	tetraethylenepentamine	0.002	6	0.312	0.5005	0.002	41.041
40	sodium phenylbutyrate	0.007	7	-0.285	0.5293	0.007	43.4026
41	genistein	0.077	7	0.284	0.5344	0.077	43.8208
42	5279552	-0.39	2	-0.487	0.5416	0.39	44.4112
43	5182598	-0.382	2	-0.485	0.5504	0.382	45.1328
44	5255229	-0.381	2	-0.482	0.5595	0.381	45.879
45	prochlorperazine	0.265	3	0.413	0.5655	0.265	46.371
46	ionomycin	-0.182	3	-0.408	0.579	0.182	47.478
47	butein	0.186	2	0.464	0.6255	0.186	51.291
48	nifedipine	0.128	2	0.454	0.6611	0.128	54.2102
49	LY-294002	0.079	17	-0.168	0.6709	0.079	55.0138
50	diclofenac	0.28	2	0.444	0.6934	0.28	56.8588
51	monastrol	-0.07	8	-0.233	0.7002	0.07	57.4164
52	dexamethasone	0.057	3	0.358	0.7137	0.057	58.5234
53	arachidonic acid	-0.285	3	0.355	0.7195	0.285	58.999
54	carbamazepine	0.018	3	-0.353	0.7254	0.018	59.4828
55	calmidazolium	-0.254	2	-0.433	0.7277	0.254	59.6714
56	tamoxifen	0.166	3	0.349	0.7377	0.166	60.4914
57	nordihydroguaiaretic acid	0.264	5	0.279	0.7425	0.264	60.885
58	staurosporine	0.214	4	0.307	0.7466	0.214	61.2212
59	copper sulfate	-0.008	4	-0.304	0.7582	0.008	62.1724
60	5224221	-0.005	2	-0.418	0.7698	0.005	63.1236
61	fludrocortisone	-0.308	2	-0.416	0.7766	0.308	63.6812
62	imatinib	-0.306	2	-0.414	0.7828	0.306	64.1896
63	metformin	-0.034	5	0.268	0.7836	0.034	64.2552
64	cobalt chloride	-0.139	3	-0.331	0.7873	0.139	64.5586
65	fasudil	0.19	2	0.404	0.8094	0.19	66.3708
66	fluphenazine	0.064	4	0.282	0.8234	0.064	67.5188
67	celecoxib	0.003	5	-0.25	0.8453	0.003	69.3146
68	vorinostat	0.32	2	0.387	0.8489	0.32	69.6098
69	blebbistatin	0.186	2	0.377	0.8699	0.186	71.3318
70	W-13	0.302	2	0.375	0.8736	0.302	71.6352
71	bucladesine	-0.021	3	0.305	0.8741	0.021	71.6762
72	raloxifene	-0.166	3	-0.302	0.8798	0.166	72.1436
73	pirinixic acid	0.004	5	0.235	0.8821	0.004	72.3322
74	resveratrol	0.133	5	0.23	0.8986	0.133	73.6852
75	trifluoperazine	-0.029	3	-0.289	0.9104	0.029	74.6528
76	prazosin	0.287	2	0.334	0.9414	0.287	77.1948
77	wortmannin	0.071	8	0.169	0.9503	0.071	77.9246
78	arachidonyltrifluoromethane	0.005	2	-0.323	0.9557	0.005	78.3674
79	15-delta prostaglandin J2	0.149	5	0.203	0.9586	0.149	78.6052
80	SC-58125	-0.042	4	-0.221	0.97	0.042	79.54
81	alpha-estradiol	0.034	6	0.162	0.9889	0.034	81.0898
82	5253409	0.192	2	0.266	0.998	0.192	81.836
83	phentolamine	0.912	1	-	-
84	phenanthridinone	0.869	1	-	-
85	tioguanine	0.793	1	-	-
86	5186324	0.73	1	-	-
87	tyrphostin AG-1478	0.727	1	-	-
88	5162773	0.711	1	-	-
89	(-)-catechin	0.696	1	-	-
90	5109870	0.686	1	-	-
91	HC toxin	0.667	1	-	-
92	5213008	0.659	1	-	-
93	5149715	0.656	1	-	-
94	butirosin	0.654	1	-	-
95	topiramate	0.644	1	-	-
96	phenformin	0.626	1	-	-
97	pararosaniline	0.621	1	-	-
98	demecolcine	0.605	1	-	-
99	nitrendipine	0.601	1	-	-
100	5666823	0.598	1	-	-
101	quinpirole	0.514	1	-	-
102	fisetin	0.458	1	-	-
103	3-aminobenzamide	0.444	1	-	-
104	5186223	0.363	1	-	-
105	clofibrate	0	2	-	-
106	ciclosporin	0	2	-	-
107	cytochalasin B	0	1	-	-
108	5252917	0	2	-	-
109	1,5-isoquinolinediol	0	1	-	-
110	U0125	0	1	-	-
111	oxaprozin	0	2	-	-
112	gefitinib	0	1	-	-
113	splitomicin	0	1	-	-
114	doxycycline	0	1	-	-
115	sulfasalazine	0	1	-	-
116	sulindac sulfide	0	1	-	-
117	5140203	0	1	-	-
118	5151277	0	1	-	-
119	exisulind	0	2	-	-
120	5114445	0	1	-	-
121	BW-B70C	0	1	-	-
122	tyrphostin AG-825	0	1	-	-
123	benserazide	0	2	-	-
124	MG-132	0	1	-	-
125	oxamic acid	0	1	-	-
126	HNMPA-(AM)3	0	1	-	-
127	oligomycin	0	1	-	-
128	dopamine	0	1	-	-
129	2-deoxy-D-glucose	0	1	-	-
130	dimethyloxalylglycine	0	1	-	-
131	paclitaxel	0	1	-	-
132	azathioprine	0	1	-	-
133	felodipine	0	3	-	-
134	amitriptyline	0	1	-	-
135	DL-PPMP	0	1	-	-
136	phenyl biguanide	0	1	-	-
137	dexverapamil	0	1	-	-
138	decitabine	0	1	-	-
139	pyrvinium	0	2	-	-
140	monensin	0	1	-	-
141	clotrimazole	0	1	-	-
142	geldanamycin	0	6	-	-
143	flufenamic acid	0	1	-	-
144	mesalazine	0	1	-	-
145	17-dimethylamino-geldanamycin	0	2	-	-
146	celastrol	0	1	-	-
147	probucol	0	1	-	-
148	quercetin	0	2	-	-
149	thalidomide	0	2	-	-
150	5152487	0	1	-	-
151	verapamil	0	1	-	-
152	prednisolone	0	1	-	-
153	Y-27632	0	2	-	-
154	3-hydroxy-DL-kynurenine	0	1	-	-
155	tolbutamide	0	1	-	-
156	pentamidine	0	1	-	-
157	12,13-EODE	-0.534	1	-	-
158	exemestane	-0.584	1	-	-
159	N-phenylanthranilic acid	-0.589	1	-	-
160	nocodazole	-0.608	1	-	-
161	minocycline	-0.676	1	-	-
162	tomelukast	-0.739	1	-	-
163	5286656	-0.751	1	-	-
164	yohimbine	-0.761	1	-	-

## Sheet: set-Zhang-Gant
Set-level analysis using the Zhang-Gant Connectivity Map.
Each row represents one treatment set.
Significance mark 1 indicates that the connection between the gene signature and the treatment set is statistically significant ( p < 1/N).
On average 1 false connection is expected among those significant ones.
Significance mark 0 indicates that the connection between the gene signature and the treatment set is not statistically significant ( p >= 1/N).
N=164 is the total number of treatment sets.
The results are sorted primarily by significance mark, and secondarily by the absolute value of standardized setcscore in descending order.
queryName	queryLength	SetName	SetSize	SetCscore	abs_SetCscore	set-level pvalue	mean_RandomSetCscores	stdev_RandomSetCscores	setc_standardized=setc/stdev	abs_setc_standardized	expected_falses=p*N_sets	significance_mark
rdS01.tab	25	(-)-catechin	1	0.334115	0.334115	0.00382	-0.00032413	0.115662	2.88871	2.88871	0.62648	1
rdS01.tab	25	phentolamine	1	0.309015	0.309015	0.0076	0.000159787	0.115587	2.67344	2.67344	1.2464	0
rdS01.tab	25	MK-886	2	-0.195687	0.195687	0.00922	-2.30805e-05	0.0751628	-2.60351	2.60351	1.51208	0
rdS01.tab	25	5162773	1	0.291547	0.291547	0.01112	-0.000128042	0.115631	2.52136	2.52136	1.82368	0
rdS01.tab	25	dexamethasone	3	0.123741	0.123741	0.0139	-3.81772e-05	0.0503101	2.45956	2.45956	2.2796	0
rdS01.tab	25	docosahexaenoic acid ethyl ester	2	0.17497	0.17497	0.05534	-3.12275e-06	0.0919322	1.90325	1.90325	9.07576	0
rdS01.tab	25	phenanthridinone	1	0.206967	0.206967	0.07342	0.000520096	0.115537	1.79135	1.79135	12.0409	0
rdS01.tab	25	4,5-dianilinophthalimide	2	-0.18162	0.18162	0.0745	-8.16183e-05	0.101485	-1.78963	1.78963	12.218	0
rdS01.tab	25	nifedipine	2	-0.0968578	0.0968578	0.07838	-0.000175304	0.0547576	-1.76885	1.76885	12.8543	0
rdS01.tab	25	15-delta prostaglandin J2	5	0.0980622	0.0980622	0.07802	3.18694e-05	0.0555519	1.76524	1.76524	12.7953	0
rdS01.tab	25	5255229	2	-0.109955	0.109955	0.0837	-1.99893e-05	0.063806	-1.72326	1.72326	13.7268	0
rdS01.tab	25	indometacin	4	-0.0790481	0.0790481	0.09034	-9.61914e-05	0.046563	-1.69766	1.69766	14.8158	0
rdS01.tab	25	5149715	1	0.196614	0.196614	0.08896	-0.000652878	0.115927	1.69602	1.69602	14.5894	0
rdS01.tab	25	tyrphostin AG-1478	1	0.195844	0.195844	0.0918	0.000481793	0.115724	1.69234	1.69234	15.0552	0
rdS01.tab	25	raloxifene	3	0.121945	0.121945	0.09598	0.000236465	0.0730277	1.66985	1.66985	15.7407	0
rdS01.tab	25	fasudil	2	0.0886857	0.0886857	0.1295	8.67645e-05	0.0585423	1.5149	1.5149	21.238	0
rdS01.tab	25	U0125	1	0.173088	0.173088	0.13602	0.000195671	0.115397	1.49993	1.49993	22.3073	0
rdS01.tab	25	BW-B70C	1	0.171678	0.171678	0.13728	-0.000582006	0.115627	1.48476	1.48476	22.5139	0
rdS01.tab	25	decitabine	1	0.164404	0.164404	0.1561	0.000282764	0.115469	1.4238	1.4238	25.6004	0
rdS01.tab	25	benserazide	2	0.122022	0.122022	0.16136	-0.000336457	0.0871283	1.40049	1.40049	26.463	0
rdS01.tab	25	phenyl biguanide	1	0.15151	0.15151	0.19124	8.80575e-05	0.115215	1.31502	1.31502	31.3634	0
rdS01.tab	25	5186324	1	0.150784	0.150784	0.19162	-0.000401439	0.115587	1.30451	1.30451	31.4257	0
rdS01.tab	25	chlorpromazine	4	-0.095482	0.095482	0.19508	0.000238417	0.0735917	-1.29746	1.29746	31.9931	0
rdS01.tab	25	phenformin	1	0.150012	0.150012	0.1966	-0.000194944	0.116105	1.29203	1.29203	32.2424	0
rdS01.tab	25	demecolcine	1	0.145306	0.145306	0.2114	0.000231361	0.115485	1.25823	1.25823	34.6696	0
rdS01.tab	25	splitomicin	1	0.144899	0.144899	0.21012	-8.50092e-05	0.115683	1.25255	1.25255	34.4597	0
rdS01.tab	25	haloperidol	6	0.0470564	0.0470564	0.2205	2.87449e-05	0.038266	1.22972	1.22972	36.162	0
rdS01.tab	25	topiramate	1	0.139661	0.139661	0.22628	4.33889e-05	0.115198	1.21236	1.21236	37.1099	0
rdS01.tab	25	5253409	2	0.0965426	0.0965426	0.22608	-0.000297609	0.0802479	1.20305	1.20305	37.0771	0
rdS01.tab	25	5211181	2	-0.101339	0.101339	0.22926	3.46875e-05	0.0843461	-1.20147	1.20147	37.5986	0
rdS01.tab	25	clozapine	2	0.0992564	0.0992564	0.23172	0.000228242	0.0829527	1.19654	1.19654	38.0021	0
rdS01.tab	25	sulindac	2	0.0701971	0.0701971	0.236	-2.90472e-05	0.059136	1.18705	1.18705	38.704	0
rdS01.tab	25	resveratrol	5	0.0657192	0.0657192	0.22976	-0.000482537	0.0554126	1.186	1.186	37.6806	0
rdS01.tab	25	2-deoxy-D-glucose	1	0.137328	0.137328	0.23824	-6.81402e-05	0.116082	1.18303	1.18303	39.0714	0
rdS01.tab	25	arachidonyltrifluoromethane	2	0.120042	0.120042	0.24054	-0.000142434	0.102344	1.17293	1.17293	39.4486	0
rdS01.tab	25	3-aminobenzamide	1	0.13462	0.13462	0.24408	-0.000367368	0.115776	1.16277	1.16277	40.0291	0
rdS01.tab	25	wortmannin	8	0.0494544	0.0494544	0.24458	-0.000124886	0.0426802	1.15872	1.15872	40.1111	0
rdS01.tab	25	5140203	1	0.133853	0.133853	0.24804	9.87284e-05	0.115642	1.15748	1.15748	40.6786	0
rdS01.tab	25	troglitazone	6	-0.054023	0.054023	0.26558	5.62261e-05	0.0487988	-1.10706	1.10706	43.5551	0
rdS01.tab	25	5279552	2	-0.076627	0.076627	0.26692	0.000101469	0.0693789	-1.10447	1.10447	43.7749	0
rdS01.tab	25	5186223	1	0.126944	0.126944	0.27488	0.000161715	0.115351	1.1005	1.1005	45.0803	0
rdS01.tab	25	novobiocin	6	0.0540009	0.0540009	0.27382	-2.78166e-05	0.0494485	1.09206	1.09206	44.9065	0
rdS01.tab	25	clofibrate	2	-0.0565183	0.0565183	0.27762	9.32737e-05	0.0525272	-1.07598	1.07598	45.5297	0
rdS01.tab	25	carbamazepine	3	-0.0772886	0.0772886	0.28192	0.000102357	0.0721475	-1.07126	1.07126	46.2349	0
rdS01.tab	25	clotrimazole	1	0.122707	0.122707	0.28938	-0.000183716	0.115591	1.06156	1.06156	47.4583	0
rdS01.tab	25	NU-1025	2	-0.0942005	0.0942005	0.2955	2.23581e-05	0.0895136	-1.05236	1.05236	48.462	0
rdS01.tab	25	butirosin	1	0.12157	0.12157	0.29326	-0.000442868	0.115676	1.05095	1.05095	48.0946	0
rdS01.tab	25	HC toxin	1	0.12113	0.12113	0.29786	-8.64302e-05	0.115269	1.05084	1.05084	48.849	0
rdS01.tab	25	gefitinib	1	0.121494	0.121494	0.29598	3.06027e-05	0.115831	1.04889	1.04889	48.5407	0
rdS01.tab	25	DL-PPMP	1	0.120824	0.120824	0.30002	0.000343109	0.115314	1.04778	1.04778	49.2033	0
rdS01.tab	25	minocycline	1	-0.118003	0.118003	0.30614	0.000274716	0.115531	-1.02139	1.02139	50.207	0
rdS01.tab	25	12,13-EODE	1	0.117802	0.117802	0.3095	2.18777e-05	0.115441	1.02045	1.02045	50.758	0
rdS01.tab	25	tacrolimus	3	-0.064424	0.064424	0.30978	-0.000277991	0.0631465	-1.02023	1.02023	50.8039	0
rdS01.tab	25	arachidonic acid	3	0.0675054	0.0675054	0.3478	0.000255628	0.0713837	0.94567	0.94567	57.0392	0
rdS01.tab	25	5182598	2	-0.0892192	0.0892192	0.345	0.000290665	0.094597	-0.94315	0.94315	56.58	0
rdS01.tab	25	prochlorperazine	3	0.0752135	0.0752135	0.34804	-0.000108229	0.0799681	0.940544	0.940544	57.0786	0
rdS01.tab	25	nocodazole	1	-0.108367	0.108367	0.35066	7.76874e-05	0.115481	-0.938394	0.938394	57.5082	0
rdS01.tab	25	5213008	1	0.106813	0.106813	0.36012	0.000296235	0.115428	0.925372	0.925372	59.0597	0
rdS01.tab	25	pentamidine	1	0.105344	0.105344	0.3632	8.47134e-05	0.115479	0.912236	0.912236	59.5648	0
rdS01.tab	25	dopamine	1	0.102512	0.102512	0.38092	0.000407619	0.115523	0.887369	0.887369	62.4709	0
rdS01.tab	25	rottlerin	3	0.0697547	0.0697547	0.37604	-0.000301853	0.0791384	0.881427	0.881427	61.6706	0
rdS01.tab	25	copper sulfate	4	-0.0482708	0.0482708	0.37748	9.06461e-05	0.0549776	-0.878009	0.878009	61.9067	0
rdS01.tab	25	sodium phenylbutyrate	7	0.0334488	0.0334488	0.38204	-3.20649e-05	0.0384965	0.868877	0.868877	62.6546	0
rdS01.tab	25	amitriptyline	1	-0.099577	0.099577	0.39148	9.68915e-05	0.115558	-0.861709	0.861709	64.2027	0
rdS01.tab	25	ciclosporin	2	-0.0821499	0.0821499	0.39996	0.000169605	0.0970449	-0.846514	0.846514	65.5934	0
rdS01.tab	25	trifluoperazine	3	-0.0498376	0.0498376	0.41004	-0.000161851	0.0605678	-0.82284	0.82284	67.2466	0
rdS01.tab	25	5666823	1	0.0946792	0.0946792	0.41236	-0.000197971	0.115471	0.819937	0.819937	67.627	0
rdS01.tab	25	5286656	1	-0.0935513	0.0935513	0.4174	-9.42821e-06	0.115644	-0.808961	0.808961	68.4536	0
rdS01.tab	25	chlorpropamide	2	0.0605559	0.0605559	0.42198	0.000217353	0.0754182	0.802934	0.802934	69.2047	0
rdS01.tab	25	exemestane	1	0.0918791	0.0918791	0.42404	-0.000457738	0.115154	0.797881	0.797881	69.5426	0
rdS01.tab	25	N-phenylanthranilic acid	1	-0.0914948	0.0914948	0.43022	1.56425e-05	0.115812	-0.790031	0.790031	70.5561	0
rdS01.tab	25	oxaprozin	2	-0.0728723	0.0728723	0.4615	-0.000124924	0.0985877	-0.739163	0.739163	75.686	0
rdS01.tab	25	5151277	1	0.0852984	0.0852984	0.46688	0.00015896	0.115579	0.738007	0.738007	76.5683	0
rdS01.tab	25	calmidazolium	2	0.0658812	0.0658812	0.4767	-0.000515827	0.0925408	0.711915	0.711915	78.1788	0
rdS01.tab	25	mercaptopurine	2	0.0625423	0.0625423	0.48016	-0.000331199	0.0889217	0.703341	0.703341	78.7462	0
rdS01.tab	25	fludrocortisone	2	-0.0707808	0.0707808	0.48206	0.000270092	0.100663	-0.703148	0.703148	79.0578	0
rdS01.tab	25	nitrendipine	1	-0.0807184	0.0807184	0.48698	0.000469581	0.115938	-0.69622	0.69622	79.8647	0
rdS01.tab	25	monensin	1	0.0803143	0.0803143	0.48548	-0.000611998	0.115578	0.694892	0.694892	79.6187	0
rdS01.tab	25	vorinostat	2	0.0674186	0.0674186	0.49942	0.000379635	0.099141	0.680028	0.680028	81.9049	0
rdS01.tab	25	fulvestrant	7	0.030973	0.030973	0.50152	0.000186463	0.0458845	0.675021	0.675021	82.2493	0
rdS01.tab	25	oligomycin	1	0.0775915	0.0775915	0.50862	0.000360254	0.115846	0.669781	0.669781	83.4137	0
rdS01.tab	25	colforsin	2	0.0606403	0.0606403	0.50366	-0.000103279	0.0907419	0.668272	0.668272	82.6002	0
rdS01.tab	25	genistein	7	0.0291215	0.0291215	0.5026	-0.000134828	0.043654	0.667099	0.667099	82.4264	0
rdS01.tab	25	celastrol	1	-0.0766863	0.0766863	0.50602	0.000110857	0.115538	-0.66373	0.66373	82.9873	0
rdS01.tab	25	5230742	2	0.0557335	0.0557335	0.5228	0.000141562	0.0871094	0.63981	0.63981	85.7392	0
rdS01.tab	25	cobalt chloride	3	0.0448559	0.0448559	0.53026	0.000193727	0.071454	0.627759	0.627759	86.9626	0
rdS01.tab	25	iloprost	3	0.0549384	0.0549384	0.5396	-0.000232662	0.0900156	0.610321	0.610321	88.4944	0
rdS01.tab	25	W-13	2	0.0448628	0.0448628	0.54272	-1.95927e-05	0.0735456	0.61	0.61	89.0061	0
rdS01.tab	25	MG-132	1	0.0670756	0.0670756	0.5591	-0.000554045	0.115916	0.578657	0.578657	91.6924	0
rdS01.tab	25	fluphenazine	4	-0.034509	0.034509	0.56622	0.000143636	0.060301	-0.572279	0.572279	92.8601	0
rdS01.tab	25	5114445	1	-0.0641839	0.0641839	0.5831	-0.000182067	0.115485	-0.555777	0.555777	95.6284	0
rdS01.tab	25	colchicine	2	0.0413102	0.0413102	0.60146	0.000425959	0.0783262	0.527413	0.527413	98.6394	0
rdS01.tab	25	sulfasalazine	1	-0.0606349	0.0606349	0.5981	0.000157606	0.115127	-0.526677	0.526677	98.0884	0
rdS01.tab	25	imatinib	2	0.0438822	0.0438822	0.64022	0.000273804	0.0924429	0.474695	0.474695	104.996	0
rdS01.tab	25	estradiol	10	0.0197956	0.0197956	0.63494	-4.3203e-05	0.0417979	0.473603	0.473603	104.13	0
rdS01.tab	25	exisulind	2	0.0317004	0.0317004	0.63606	-0.000260145	0.0671059	0.472394	0.472394	104.314	0
rdS01.tab	25	5224221	2	0.0444928	0.0444928	0.64534	0.000254868	0.0958129	0.464372	0.464372	105.836	0
rdS01.tab	25	azathioprine	1	-0.0531633	0.0531633	0.64966	-0.000613235	0.11552	-0.460209	0.460209	106.544	0
rdS01.tab	25	sulindac sulfide	1	0.0530663	0.0530663	0.64448	-0.000526458	0.11573	0.458537	0.458537	105.695	0
rdS01.tab	25	acetylsalicylic acid	3	-0.0468538	0.0468538	0.64994	0.000446452	0.1041	-0.450086	0.450086	106.59	0
rdS01.tab	25	ionomycin	3	-0.0217293	0.0217293	0.65228	0.000269458	0.0487748	-0.445503	0.445503	106.974	0
rdS01.tab	25	yohimbine	1	-0.0513529	0.0513529	0.66216	-0.000806653	0.115594	-0.444252	0.444252	108.594	0
rdS01.tab	25	LY-294002	17	0.0193869	0.0193869	0.654	-0.000210562	0.0440034	0.440577	0.440577	107.256	0
rdS01.tab	25	5109870	1	0.0506991	0.0506991	0.66866	0.000213276	0.115899	0.437441	0.437441	109.66	0
rdS01.tab	25	verapamil	1	-0.0501639	0.0501639	0.66552	0.00012011	0.115677	-0.433655	0.433655	109.145	0
rdS01.tab	25	nordihydroguaiaretic acid	5	0.0234619	0.0234619	0.67702	-0.000192277	0.0565433	0.414937	0.414937	111.031	0
rdS01.tab	25	quercetin	2	0.0345014	0.0345014	0.68116	-0.000151958	0.0836453	0.412473	0.412473	111.71	0
rdS01.tab	25	pararosaniline	1	0.0468232	0.0468232	0.68976	0.0001939	0.115649	0.404875	0.404875	113.121	0
rdS01.tab	25	butein	2	-0.0402353	0.0402353	0.6926	-0.00019096	0.0997792	-0.403243	0.403243	113.586	0
rdS01.tab	25	staurosporine	4	0.0207799	0.0207799	0.69586	-4.10104e-05	0.0536886	0.387045	0.387045	114.121	0
rdS01.tab	25	17-dimethylamino-geldanamycin	2	0.0375385	0.0375385	0.70826	0.00018464	0.0996364	0.376755	0.376755	116.155	0
rdS01.tab	25	TTNPB	2	0.0354488	0.0354488	0.7206	0.000116858	0.0978007	0.36246	0.36246	118.178	0
rdS01.tab	25	Y-27632	2	-0.0274779	0.0274779	0.714	0.000318312	0.0761031	-0.361061	0.361061	117.096	0
rdS01.tab	25	17-allylamino-geldanamycin	18	0.0168094	0.0168094	0.72372	0.000122894	0.0483958	0.347332	0.347332	118.69	0
rdS01.tab	25	felodipine	3	-0.0224771	0.0224771	0.73262	1.82585e-05	0.065487	-0.343229	0.343229	120.15	0
rdS01.tab	25	deferoxamine	3	-0.0198464	0.0198464	0.74008	-0.000215659	0.0592386	-0.335025	0.335025	121.373	0
rdS01.tab	25	tolbutamide	1	-0.0368982	0.0368982	0.74934	6.23615e-05	0.115417	-0.319693	0.319693	122.892	0
rdS01.tab	25	tamoxifen	3	0.0200189	0.0200189	0.75572	-4.09361e-05	0.0643969	0.310867	0.310867	123.938	0
rdS01.tab	25	sirolimus	10	0.0178124	0.0178124	0.75988	0.000175697	0.0574643	0.309973	0.309973	124.62	0
rdS01.tab	25	tioguanine	1	0.0355494	0.0355494	0.7656	0.000454013	0.115301	0.308318	0.308318	125.558	0
rdS01.tab	25	5152487	1	-0.0355512	0.0355512	0.75808	0.000292932	0.115578	-0.307593	0.307593	124.325	0
rdS01.tab	25	prazosin	2	0.0216084	0.0216084	0.7674	0.000137701	0.0730811	0.295677	0.295677	125.854	0
rdS01.tab	25	oxamic acid	1	-0.034091	0.034091	0.77288	-0.000354833	0.115625	-0.294842	0.294842	126.752	0
rdS01.tab	25	dexverapamil	1	-0.0338162	0.0338162	0.77532	-0.000102822	0.11498	-0.294105	0.294105	127.152	0
rdS01.tab	25	dimethyloxalylglycine	1	0.0340676	0.0340676	0.7738	0.000178002	0.11586	0.294042	0.294042	126.903	0
rdS01.tab	25	monastrol	8	-0.012378	0.012378	0.76652	6.71835e-05	0.0424218	-0.291784	0.291784	125.709	0
rdS01.tab	25	metformin	5	-0.0160442	0.0160442	0.78314	-8.69706e-05	0.0587238	-0.273214	0.273214	128.435	0
rdS01.tab	25	quinpirole	1	0.030621	0.030621	0.78962	-9.97006e-05	0.115806	0.264417	0.264417	129.498	0
rdS01.tab	25	tyrphostin AG-825	1	0.0283526	0.0283526	0.80816	0.000181383	0.115845	0.244746	0.244746	132.538	0
rdS01.tab	25	tetraethylenepentamine	6	0.00912487	0.00912487	0.80468	-5.98562e-05	0.0375236	0.243177	0.243177	131.968	0
rdS01.tab	25	diclofenac	2	0.0237547	0.0237547	0.80636	-4.82708e-06	0.0980662	0.242231	0.242231	132.243	0
rdS01.tab	25	tretinoin	8	-0.0102173	0.0102173	0.81372	0.000133839	0.0444679	-0.229769	0.229769	133.45	0
rdS01.tab	25	5248896	2	-0.0219766	0.0219766	0.8238	2.98295e-05	0.0963341	-0.228129	0.228129	135.103	0
rdS01.tab	25	blebbistatin	2	-0.0206008	0.0206008	0.82534	-5.11641e-05	0.0921302	-0.223605	0.223605	135.356	0
rdS01.tab	25	fisetin	1	0.0251825	0.0251825	0.8261	-0.000447978	0.115477	0.218074	0.218074	135.48	0
rdS01.tab	25	tomelukast	1	0.0234296	0.0234296	0.84326	0.000570085	0.115413	0.203006	0.203006	138.295	0
rdS01.tab	25	prednisolone	1	-0.0230757	0.0230757	0.84012	0.000370233	0.115403	-0.199958	0.199958	137.78	0
rdS01.tab	25	rofecoxib	6	-0.00707886	0.00707886	0.85578	-8.54798e-05	0.0392238	-0.180474	0.180474	140.348	0
rdS01.tab	25	rosiglitazone	4	-0.00972655	0.00972655	0.8584	-2.31515e-05	0.0546242	-0.178063	0.178063	140.778	0
rdS01.tab	25	monorden	10	-0.00669157	0.00669157	0.86916	-1.34274e-05	0.0406081	-0.164784	0.164784	142.542	0
rdS01.tab	25	LM-1685	3	-0.0149809	0.0149809	0.87174	0.000316933	0.0929203	-0.161223	0.161223	142.965	0
rdS01.tab	25	pirinixic acid	5	0.00589107	0.00589107	0.87608	-3.85317e-05	0.0371905	0.158403	0.158403	143.677	0
rdS01.tab	25	SC-58125	4	0.0101423	0.0101423	0.8778	2.36106e-05	0.066083	0.153479	0.153479	143.959	0
rdS01.tab	25	trichostatin A	12	-0.0113538	0.0113538	0.88088	0.000215976	0.0770094	-0.147434	0.147434	144.464	0
rdS01.tab	25	3-hydroxy-DL-kynurenine	1	-0.0155485	0.0155485	0.89598	-0.000126076	0.115274	-0.134882	0.134882	146.941	0
rdS01.tab	25	pyrvinium	2	-0.0112577	0.0112577	0.89534	-0.000279945	0.0838064	-0.13433	0.13433	146.836	0
rdS01.tab	25	1,5-isoquinolinediol	1	-0.0151102	0.0151102	0.89772	-0.000188751	0.115803	-0.130483	0.130483	147.226	0
rdS01.tab	25	doxycycline	1	-0.0149324	0.0149324	0.8961	0.000543282	0.115306	-0.129502	0.129502	146.96	0
rdS01.tab	25	mesalazine	1	0.0144493	0.0144493	0.90272	-0.000416487	0.115343	0.125272	0.125272	148.046	0
rdS01.tab	25	probucol	1	-0.0128562	0.0128562	0.91072	-7.73153e-05	0.115702	-0.111114	0.111114	149.358	0
rdS01.tab	25	5252917	2	0.00740245	0.00740245	0.93128	-2.40671e-06	0.0824722	0.089757	0.089757	152.73	0
rdS01.tab	25	flufenamic acid	1	-0.00861748	0.00861748	0.94274	-0.000192562	0.115537	-0.0745861	0.0745861	154.609	0
rdS01.tab	25	paclitaxel	1	-0.00841633	0.00841633	0.93948	0.000468654	0.115825	-0.0726642	0.0726642	154.075	0
rdS01.tab	25	bucladesine	3	-0.00409322	0.00409322	0.94726	-0.000125829	0.0585213	-0.069944	0.069944	155.351	0
rdS01.tab	25	celecoxib	5	-0.00275407	0.00275407	0.94688	0.000132292	0.0446634	-0.0616629	0.0616629	155.288	0
rdS01.tab	25	geldanamycin	6	-0.00352387	0.00352387	0.95118	0.000177843	0.058549	-0.0601866	0.0601866	155.994	0
rdS01.tab	25	ikarugamycin	3	-0.00309161	0.00309161	0.95946	-0.00010453	0.0598091	-0.0516914	0.0516914	157.351	0
rdS01.tab	25	cytochalasin B	1	0.00571506	0.00571506	0.95478	-0.000428467	0.115466	0.0494955	0.0494955	156.584	0
rdS01.tab	25	HNMPA-(AM)3	1	-0.00399264	0.00399264	0.97774	-0.000440285	0.115253	-0.0346422	0.0346422	160.349	0
rdS01.tab	25	thalidomide	2	-0.00254501	0.00254501	0.97454	-0.000202907	0.0754086	-0.0337497	0.0337497	159.825	0
rdS01.tab	25	thioridazine	4	0.0019797	0.0019797	0.97566	-0.000351564	0.0705977	0.0280421	0.0280421	160.008	0
rdS01.tab	25	valproic acid	18	0.000852928	0.000852928	0.9779	-0.000160338	0.0392855	0.021711	0.021711	160.376	0
rdS01.tab	25	depudecin	2	-0.00107404	0.00107404	0.9893	-8.90436e-05	0.0742521	-0.0144648	0.0144648	162.245	0
rdS01.tab	25	alpha-estradiol	6	0.000519061	0.000519061	0.99324	-0.000147101	0.0518239	0.0100159	0.0100159	162.891	0
