# Supplementary material for: A simple and robust method for connecting small-molecule drugs using gene-expression signatures
Source: BMC Bioinformatics. 2008 Jun 2;9:258. doi: 10.1186/1471-2105-9-258 (PMC2464610; doi:10.1186/1471-2105-9-258)
Supplement: Additional file 1 — SupplementaryData. The full tabulated results for the 5 gene signatures discussed in the paper, which can be opened with MS Excel. [file 1471-2105-9-258-S1.zip › RandomSignature-rds02-suppl-info.xls]

## Sheet: GeneSignature
Random gene signature rds02.
This gene signature was generated using Procedure 1.
ProbeSet_ID	regulation
207739_s_at	-1
212547_at	1
219205_at	-1
204773_at	-1
214917_at	1
219476_at	1
218037_at	-1
214025_at	-1
220469_at	-1
202875_s_at	-1
201963_at	1
221528_s_at	1
208422_at	1
207965_at	-1
210462_at	1
212872_s_at	-1
201008_s_at	1
219495_s_at	-1
207677_s_at	1
214058_at	-1
208769_at	1
205843_x_at	-1
219580_s_at	-1
214061_at	-1
211104_s_at	1
202773_s_at	-1
210328_at	-1
218694_at	-1
212862_at	1
205568_at	-1
211204_at	1
38069_at	1
216924_s_at	1
204627_s_at	1
219901_at	-1
217001_x_at	1
211457_at	-1
214594_x_at	1
205023_at	-1
213733_at	1
216715_at	1
219900_s_at	1
213070_at	-1
217395_at	-1
214076_at	-1
221562_s_at	1
201502_s_at	-1
217636_at	1
205416_s_at	-1
219244_s_at	-1
212692_s_at	-1
205033_s_at	1
202378_s_at	-1
210680_s_at	-1
208461_at	1
210215_at	-1
203320_at	1
215516_at	1
320_at	-1
219252_s_at	-1
204705_x_at	-1
209345_s_at	-1
202341_s_at	-1
215222_x_at	-1
206533_at	1
210236_at	-1
218399_s_at	-1
221642_at	1
203704_s_at	1
213181_s_at	1
220556_at	-1
205642_at	-1
206195_x_at	1
216535_at	-1
37254_at	1
202981_x_at	1
214145_s_at	1
211107_s_at	-1
211928_at	-1
206762_at	1
214845_s_at	1
204907_s_at	-1
202124_s_at	1
207396_s_at	-1
204933_s_at	-1
203936_s_at	1
208500_x_at	-1
213324_at	-1
207285_x_at	1
217200_x_at	1
213811_x_at	-1
202850_at	-1
201197_at	1
56829_at	1
206942_s_at	1
215900_at	1
207392_x_at	-1
217880_at	-1
203525_s_at	1
216205_s_at	1
211201_at	1
213521_at	1
211370_s_at	1
201531_at	1
202566_s_at	-1
212120_at	1
217522_at	1
217085_at	-1
201865_x_at	1
201946_s_at	-1
214742_at	-1
201313_at	-1
205601_s_at	1
214386_at	-1
208193_at	-1
207088_s_at	-1
219215_s_at	-1
206683_at	-1
221061_at	-1
210241_s_at	-1
219483_s_at	1
206351_s_at	-1
215090_x_at	-1
216968_at	1
210198_s_at	1
203921_at	1
216162_at	-1
214748_at	-1
202761_s_at	1
212773_s_at	1
206417_at	-1
211593_s_at	1
202736_s_at	1
205370_x_at	1
208881_x_at	-1
213042_s_at	-1
203407_at	-1
219082_at	1
214342_at	-1
201517_at	-1
218619_s_at	1
216808_at	1
200048_s_at	-1
208690_s_at	1
202913_at	-1
217068_at	1
208147_s_at	-1
213190_at	-1
204715_at	1
215156_at	1
206877_at	-1
208545_x_at	1
208623_s_at	-1
208450_at	-1
204038_s_at	1
213081_at	-1
222285_at	-1
202355_s_at	-1
221614_s_at	1
218771_at	-1
219375_at	-1
203630_s_at	1
205433_at	1
202682_s_at	1
211979_at	-1
202650_s_at	1
214377_s_at	-1
211816_x_at	1
210704_at	1
202061_s_at	-1
211287_x_at	1
218789_s_at	-1
216024_at	1
221039_s_at	1
210764_s_at	-1
209429_x_at	-1
205774_at	1
213456_at	1
210849_s_at	-1
215757_at	-1
206560_s_at	-1
216250_s_at	-1
216373_at	-1
219368_at	-1
207789_s_at	-1
212998_x_at	-1
55093_at	1
203760_s_at	1
202247_s_at	1

## Sheet: Lamb-etal
Results of querying the Lamb Connectivity Map with the random gene signature rds02.
Each row represents one individual treatment instance.
rank	instance id	cmap name	batch	dose	cell line	score	up	down
1	205	rofecoxib	16	10 ÂµM	MCF7	1	0.148	-0.107
2	664	docosahexaenoic acid ethyl ester	90	100 ÂµM	PC3	0.984	0.121	-0.13
3	979	ionomycin	502	2 ÂµM	MCF7	0.98	0.155	-0.095
4	206	celecoxib	16	10 ÂµM	MCF7	0.976	0.123	-0.126
5	825	rottlerin	504	10 ÂµM	MCF7	0.973	0.161	-0.087
6	208	SC-58125	16	10 ÂµM	MCF7	0.965	0.065	-0.181
7	1010	thioridazine	506	10 ÂµM	MCF7	0.878	0.122	-0.102
8	491	dopamine	68	1 ÂµM	MCF7	0.871	0.081	-0.141
9	1064	17-allylamino-geldanamycin	513	1 ÂµM	MCF7	0.859	0.155	-0.064
10	362	sirolimus	35	100 nM	HL60	0.855	0.104	-0.114
11	594	arachidonyltrifluoromethane	95	10 ÂµM	MCF7	0.831	0.138	-0.074
12	986	17-allylamino-geldanamycin	506	1 ÂµM	MCF7	0.824	0.148	-0.062
13	464	pirinixic acid	65	100 ÂµM	PC3	0.824	0.087	-0.123
14	348	valproic acid	33	50 ÂµM	MCF7	0.82	0.138	-0.071
15	573	deferoxamine	82	100 ÂµM	MCF7	0.82	0.119	-0.09
16	463	rofecoxib	65	10 ÂµM	PC3	0.816	0.1	-0.108
17	343	fasudil	31	10 ÂµM	MCF7	0.8	0.112	-0.092
18	1009	clozapine	506	10 ÂµM	MCF7	0.796	0.114	-0.089
19	402	sirolimus	42	100 nM	ssMCF7	0.78	0.11	-0.089
20	596	monastrol	95	100 ÂµM	MCF7	0.773	0.123	-0.074
21	1121	DL-PPMP	514	2 ÂµM	MCF7	0.773	0.097	-0.1
22	953	monorden	502	100 nM	MCF7	0.769	0.133	-0.063
23	500	copper sulfate	70	100 ÂµM	ssMCF7	0.761	0.129	-0.065
24	455	prochlorperazine	62	10 ÂµM	MCF7	0.761	0.098	-0.096
25	662	resveratrol	90	50 ÂµM	PC3	0.753	0.121	-0.071
26	253	LM-1685	18	10 ÂµM	MCF7	0.749	0.099	-0.092
27	1056	17-allylamino-geldanamycin	513	1 ÂµM	MCF7	0.737	0.117	-0.071
28	663	U0125	90	1 ÂµM	PC3	0.737	0.109	-0.079
29	1008	geldanamycin	506	1 ÂµM	MCF7	0.737	0.096	-0.092
30	314	exisulind	24	50 ÂµM	MCF7	0.733	0.106	-0.081
31	640	paclitaxel	111	100 nM	MCF7	0.733	0.076	-0.111
32	422	thioridazine	53	1 ÂµM	MCF7	0.729	0.089	-0.097
33	639	pentamidine	111	100 ÂµM	MCF7	0.725	0.073	-0.112
34	166	rofecoxib	7	10 ÂµM	MCF7	0.722	0.117	-0.067
35	1063	17-allylamino-geldanamycin	513	1 ÂµM	MCF7	0.722	0.11	-0.074
36	828	5252917	504	14 ÂµM	MCF7	0.718	0.102	-0.081
37	584	dimethyloxalylglycine	87	1 mM	PC3	0.714	0.101	-0.081
38	2	metformin	1	10 ÂµM	MCF7	0.714	0.09	-0.092
39	606	thalidomide	98	100 ÂµM	MCF7	0.714	0.072	-0.11
40	947	17-allylamino-geldanamycin	502	1 ÂµM	MCF7	0.706	0.108	-0.072
41	1074	LY-294002	513	10 ÂµM	MCF7	0.702	0.092	-0.087
42	499	novobiocin	70	100 ÂµM	ssMCF7	0.698	0.111	-0.067
43	498	tetraethylenepentamine	70	100 ÂµM	ssMCF7	0.69	0.071	-0.105
44	944	5252917	502	14 ÂµM	MCF7	0.686	0.094	-0.081
45	405	tetraethylenepentamine	43	10 ÂµM	MCF7	0.686	0.093	-0.082
46	609	5666823	101	100 ÂµM	MCF7	0.686	0.08	-0.095
47	624	4,5-dianilinophthalimide	107	10 ÂµM	MCF7	0.682	0.067	-0.107
48	454	cobalt chloride	62	100 ÂµM	MCF7	0.682	0.064	-0.11
49	603	nifedipine	96	10 ÂµM	MCF7	0.678	0.094	-0.079
50	607	butein	98	10 ÂµM	MCF7	0.678	0.084	-0.089
51	989	valproic acid	506	1 mM	MCF7	0.655	0.078	-0.089
52	501	LY-294002	71	10 ÂµM	SKMEL5	0.655	0.056	-0.111
53	489	monorden	68	100 nM	MCF7	0.651	0.118	-0.048
54	124	mesalazine	5	100 ÂµM	MCF7	0.651	0.079	-0.087
55	893	pararosaniline	505	10 ÂµM	MCF7	0.643	0.093	-0.071
56	1041	haloperidol	513	10 ÂµM	MCF7	0.639	0.068	-0.095
57	542	SC-58125	75	10 ÂµM	HL60	0.631	0.093	-0.068
58	336	nitrendipine	29	10 ÂµM	MCF7	0.627	0.087	-0.073
59	994	valproic acid	506	200 ÂµM	MCF7	0.627	0.075	-0.085
60	282	fludrocortisone	22a	1 ÂµM	MCF7	0.624	0.086	-0.073
61	504	troglitazone	71	10 ÂµM	SKMEL5	0.624	0.06	-0.099
62	313	NU-1025	24	100 ÂµM	MCF7	0.62	0.11	-0.048
63	959	bucladesine	502	2 ÂµM	MCF7	0.62	0.084	-0.074
64	203	nordihydroguaiaretic acid	13	1 ÂµM	MCF7	0.62	0.064	-0.094
65	256	rofecoxib	19	10 ÂµM	MCF7	0.616	0.058	-0.099
66	263	clofibrate	20	150 ÂµM	MCF7	0.608	0.108	-0.047
67	995	prochlorperazine	506	10 ÂµM	MCF7	0.604	0.086	-0.068
68	1053	prochlorperazine	513	10 ÂµM	MCF7	0.604	0.071	-0.083
69	484	monorden	66	100 nM	PC3	0.596	0.075	-0.077
70	333	diclofenac	28	10 ÂµM	MCF7	0.588	0.101	-0.049
71	410	valproic acid	44	10 mM	HL60	0.588	0.074	-0.076
72	377	celecoxib	39	10 ÂµM	MCF7	0.588	0.072	-0.078
73	1135	minocycline	514	11 ÂµM	MCF7	0.588	0.068	-0.082
74	1006	17-allylamino-geldanamycin	506	1 ÂµM	MCF7	0.584	0.057	-0.092
75	667	mercaptopurine	116	10 ÂµM	PC3	0.58	0.098	-0.05
76	970	5230742	502	17 ÂµM	MCF7	0.58	0.094	-0.054
77	408	sodium phenylbutyrate	43	1 mM	MCF7	0.58	0.073	-0.075
78	544	monorden	75	100 nM	HL60	0.576	0.097	-0.05
79	1054	LY-294002	513	100 nM	MCF7	0.576	0.069	-0.078
80	363	sodium phenylbutyrate	35	100 ÂµM	HL60	0.573	0.067	-0.079
81	908	5140203	505	15 ÂµM	MCF7	0.569	0.074	-0.071
82	446	15-delta prostaglandin J2	60	10 ÂµM	PC3	0.561	0.095	-0.048
83	264	MK-886	20	1 ÂµM	MCF7	0.561	0.095	-0.048
84	1076	fulvestrant	513	10 nM	MCF7	0.561	0.048	-0.095
85	502	sodium phenylbutyrate	71	200 ÂµM	SKMEL5	0.549	0.057	-0.083
86	202	raloxifene	13	100 nM	MCF7	0.545	0.095	-0.044
87	898	5213008	505	18 ÂµM	MCF7	0.545	0.088	-0.051
88	836	monorden	504	100 nM	MCF7	0.545	0.073	-0.066
89	1075	fluphenazine	513	10 ÂµM	MCF7	0.545	0.072	-0.067
90	401	LY-294002	42	10 ÂµM	ssMCF7	0.533	0.085	-0.051
91	361	LY-294002	35	10 ÂµM	HL60	0.533	0.071	-0.065
92	448	trichostatin A	60	100 nM	PC3	0.525	0.062	-0.072
93	960	5279552	502	22 ÂµM	MCF7	0.518	0.061	-0.071
94	439	oxamic acid	58	10 mM	MCF7	0.506	0.063	-0.066
95	61	metformin	2a	10 ÂµM	MCF7	0.498	0.077	-0.05
96	914	rottlerin	505	10 ÂµM	MCF7	0.494	0.06	-0.066
97	621	nocodazole	107	1 ÂµM	MCF7	0.49	0.053	-0.072
98	1060	valproic acid	513	50 ÂµM	MCF7	0.486	0.089	-0.035
99	1114	tyrphostin AG-825	514	25 ÂµM	MCF7	0.486	0.07	-0.054
100	224	tretinoin	17	1 ÂµM	MCF7	0.471	0.058	-0.062
101	642	tioguanine	112	10 ÂµM	MCF7	0.471	0.055	-0.065
102	407	sodium phenylbutyrate	43	1 mM	MCF7	0.467	0.071	-0.048
103	404	wortmannin	42	10 nM	ssMCF7	0.459	0.055	-0.062
104	258	LY-294002	19	10 ÂµM	MCF7	0.451	0.063	-0.052
105	952	carbamazepine	502	100 nM	MCF7	0.416	0.042	-0.064
106	984	acetylsalicylic acid	506	100 ÂµM	MCF7	0.396	0.051	-0.05
107	164	dexverapamil	7	10 ÂµM	MCF7	0.384	0.057	-0.041
108	1105	monensin	514	11 ÂµM	MCF7	0	0.194	0.128
109	541	gefitinib	75	10 ÂµM	HL60	0	0.165	0.044
110	543	1,5-isoquinolinediol	75	100 ÂµM	HL60	0	0.159	0.064
111	843	5279552	504	22 ÂµM	MCF7	0	0.149	0.072
112	863	oxaprozin	504	300 ÂµM	MCF7	0	0.143	0.091
113	605	monastrol	98	20 ÂµM	MCF7	0	0.14	0.102
114	490	fluphenazine	68	10 ÂµM	MCF7	0	0.137	0.06
115	1047	valproic acid	513	1 mM	MCF7	0	0.137	0.082
116	993	17-dimethylamino-geldanamycin	506	100 nM	MCF7	0	0.13	0.08
117	1140	MG-132	514	21 ÂµM	MCF7	0	0.129	0.106
118	661	splitomicin	90	20 ÂµM	PC3	0	0.129	0.058
119	632	novobiocin	109	100 ÂµM	SKMEL5	0	0.129	0.097
120	916	17-allylamino-geldanamycin	505	1 ÂµM	MCF7	0	0.128	0.058
121	593	geldanamycin	95	1 ÂµM	MCF7	0	0.126	0.08
122	665	estradiol	116	10 nM	PC3	0	0.126	0.089
123	406	tetraethylenepentamine	43	100 ÂµM	MCF7	0	0.124	0.066
124	311	monastrol	24	100 ÂµM	MCF7	0	0.123	0.088
125	122	alpha-estradiol	5	10 nM	MCF7	0	0.118	0.11
126	1005	17-allylamino-geldanamycin	506	1 ÂµM	MCF7	0	0.117	0.069
127	497	valproic acid	70	1 mM	ssMCF7	0	0.116	0.046
128	978	pyrvinium	502	1 ÂµM	MCF7	0	0.115	0.103
129	417	thioridazine	46	10 ÂµM	MCF7	0	0.114	0.057
130	881	docosahexaenoic acid ethyl ester	505	100 ÂµM	MCF7	0	0.112	0.081
131	833	5255229	504	13 ÂµM	MCF7	0	0.111	0.061
132	1061	nordihydroguaiaretic acid	513	1 ÂµM	MCF7	0	0.11	0.109
133	317	N-phenylanthranilic acid	25	10 ÂµM	MCF7	0	0.109	0.1
134	370	troglitazone	37	10 ÂµM	HL60	0	0.108	0.073
135	941	rottlerin	502	10 ÂµM	MCF7	0	0.105	0.087
136	583	HNMPA-(AM)3	87	5 ÂµM	PC3	0	0.101	0.086
137	201	15-delta prostaglandin J2	13	10 ÂµM	MCF7	0	0.101	0.142
138	440	W-13	58	10 ÂµM	MCF7	0	0.099	0.095
139	882	ionomycin	505	2 ÂµM	MCF7	0	0.099	0.065
140	971	oxaprozin	502	300 ÂµM	MCF7	0	0.099	0.096
141	831	17-allylamino-geldanamycin	504	1 ÂµM	MCF7	0	0.099	0.094
142	482	celecoxib	66	10 ÂµM	PC3	0	0.098	0.093
143	582	butein	87	10 ÂµM	PC3	0	0.098	0.045
144	595	resveratrol	95	50 ÂµM	MCF7	0	0.097	0.077
145	332	trichostatin A	28	100 nM	MCF7	0	0.096	0.051
146	1050	trichostatin A	513	100 nM	MCF7	0	0.096	0.067
147	942	prazosin	502	10 ÂµM	MCF7	0	0.095	0.07
148	839	5224221	504	12 ÂµM	MCF7	0	0.094	0.115
149	254	SC-58125	18	10 ÂµM	MCF7	0	0.094	0.058
150	1023	wortmannin	506	10 nM	MCF7	0	0.093	0.107
151	1017	fluphenazine	506	10 ÂµM	MCF7	0	0.092	0.102
152	169	tacrolimus	8	1 ÂµM	MCF7	0	0.092	0.157
153	972	geldanamycin	502	1 ÂµM	MCF7	0	0.09	0.08
154	920	decitabine	505	100 nM	MCF7	0	0.09	0.087
155	452	indometacin	61	100 ÂµM	PC3	0	0.09	0.091
156	388	raloxifene	41	100 nM	HL60	0	0.089	0.059
157	702	alpha-estradiol	110b	10 nM	PC3	0	0.089	0.084
158	601	MK-886	96	1 ÂµM	MCF7	0	0.089	0.061
159	123	dexamethasone	5	1 ÂµM	MCF7	0	0.088	0.122
160	1112	trichostatin A	514	100 nM	MCF7	0	0.088	0.077
161	261	ciclosporin	20	1 ÂµM	MCF7	0	0.087	0.084
162	837	blebbistatin	504	17 ÂµM	MCF7	0	0.087	0.072
163	911	wortmannin	505	10 nM	MCF7	0	0.086	0.104
164	681	monastrol	117	100 ÂµM	MCF7	0	0.086	0.061
165	909	HC toxin	505	100 nM	MCF7	0	0.086	0.089
166	281	fludrocortisone	22a	1 ÂµM	MCF7	0	0.086	0.074
167	905	clotrimazole	505	50 ÂµM	MCF7	0	0.085	0.052
168	284	tacrolimus	22a	1 ÂµM	MCF7	0	0.085	0.136
169	666	butirosin	116	10 ÂµM	PC3	0	0.084	0.077
170	668	monastrol	116	100 ÂµM	PC3	0	0.083	0.097
171	866	ikarugamycin	504	2 ÂµM	MCF7	0	0.083	0.129
172	481	pirinixic acid	66	100 ÂµM	PC3	0	0.083	0.076
173	283	quercetin	22a	1 ÂµM	MCF7	0	0.083	0.096
174	576	novobiocin	82	100 ÂµM	MCF7	0	0.082	0.087
175	492	haloperidol	68	10 ÂµM	MCF7	0	0.081	0.102
176	266	thalidomide	21	100 ÂµM	MCF7	0	0.081	0.078
177	1072	trichostatin A	513	1 ÂµM	MCF7	0	0.081	0.075
178	575	copper sulfate	82	100 ÂµM	MCF7	0	0.081	0.095
179	331	trichostatin A	28	100 nM	MCF7	0	0.08	0.116
180	998	17-allylamino-geldanamycin	506	1 ÂµM	MCF7	0	0.08	0.079
181	889	5286656	505	50 ÂµM	MCF7	0	0.08	0.067
182	921	sirolimus	505	100 nM	MCF7	0	0.08	0.097
183	703	genistein	110b	10 ÂµM	PC3	0	0.079	0.096
184	345	valproic acid	33	10 mM	MCF7	0	0.079	0.075
185	992	trichostatin A	506	100 nM	MCF7	0	0.078	0.06
186	334	mercaptopurine	28	100 ÂµM	MCF7	0	0.078	0.104
187	869	wortmannin	504	1 ÂµM	MCF7	0	0.077	0.133
188	987	sirolimus	506	100 nM	MCF7	0	0.076	0.072
189	364	trichostatin A	35	100 nM	HL60	0	0.076	0.058
190	848	felodipine	504	10 ÂµM	MCF7	0	0.076	0.064
191	1068	thioridazine	513	10 ÂµM	MCF7	0	0.075	0.068
192	608	NU-1025	98	100 ÂµM	MCF7	0	0.074	0.081
193	1141	tyrphostin AG-1478	514	32 ÂµM	MCF7	0	0.074	0.093
194	379	cobalt chloride	39	100 ÂµM	MCF7	0	0.072	0.07
195	977	wortmannin	502	1 ÂµM	MCF7	0	0.071	0.093
196	380	tamoxifen	39	1 ÂµM	MCF7	0	0.071	0.099
197	1077	LY-294002	513	10 ÂµM	MCF7	0	0.071	0.053
198	347	valproic acid	33	500 ÂµM	MCF7	0	0.07	0.068
199	1081	wortmannin	513	10 nM	MCF7	0	0.07	0.079
200	409	valproic acid	44	1 mM	HL60	0	0.069	0.072
201	602	ciclosporin	96	1 ÂµM	MCF7	0	0.068	0.054
202	449	monorden	61	100 nM	PC3	0	0.068	0.103
203	419	chlorpromazine	46	10 ÂµM	MCF7	0	0.068	0.147
204	1011	15-delta prostaglandin J2	506	10 ÂµM	MCF7	0	0.067	0.06
205	411	sodium phenylbutyrate	44	1 mM	HL60	0	0.067	0.047
206	167	amitriptyline	8	1 ÂµM	MCF7	0	0.067	0.064
207	1059	sirolimus	513	100 nM	MCF7	0	0.067	0.099
208	142	tolbutamide	6	100 ÂµM	MCF7	0	0.067	0.068
209	910	trifluoperazine	505	10 ÂµM	MCF7	0	0.066	0.064
210	451	TTNPB	61	100 nM	PC3	0	0.066	0.133
211	919	carbamazepine	505	100 nM	MCF7	0	0.066	0.093
212	438	copper sulfate	58	100 ÂµM	MCF7	0	0.066	0.055
213	1000	vorinostat	506	10 ÂµM	MCF7	0	0.066	0.087
214	141	chlorpropamide	6	100 ÂµM	MCF7	0	0.065	0.12
215	421	trifluoperazine	53	10 ÂµM	MCF7	0	0.065	0.084
216	483	imatinib	66	10 ÂµM	PC3	0	0.064	0.097
217	437	novobiocin	58	100 ÂµM	MCF7	0	0.064	0.065
218	450	17-allylamino-geldanamycin	61	1 ÂµM	PC3	0	0.063	0.145
219	1108	12,13-EODE	514	200 nM	MCF7	0	0.063	0.088
220	328	LY-294002	26b	10 ÂµM	MCF7	0	0.063	0.055
221	1044	17-allylamino-geldanamycin	513	1 ÂµM	MCF7	0	0.063	0.135
222	325	monorden	26b	100 nM	MCF7	0	0.063	0.052
223	1020	valproic acid	506	500 ÂµM	MCF7	0	0.062	0.09
224	307	sulindac	23	50 ÂµM	MCF7	0	0.062	0.049
225	1022	sirolimus	506	100 nM	MCF7	0	0.061	0.07
226	1014	trichostatin A	506	1 ÂµM	MCF7	0	0.061	0.098
227	950	5211181	502	12 ÂµM	MCF7	0	0.06	0.126
228	221	17-allylamino-geldanamycin	17	100 nM	MCF7	0	0.059	0.061
229	4	metformin	1	1 mM	MCF7	0	0.059	0.066
230	418	haloperidol	46	10 ÂµM	MCF7	0	0.059	0.096
231	373	estradiol	38	10 nM	ssMCF7	0	0.058	0.068
232	1119	yohimbine	514	23 ÂµM	MCF7	0	0.058	0.095
233	423	staurosporine	53	100 nM	MCF7	0	0.058	0.155
234	1070	troglitazone	513	10 ÂµM	MCF7	0	0.057	0.053
235	341	sodium phenylbutyrate	31	100 ÂµM	MCF7	0	0.057	0.075
236	161	verapamil	7a	10 ÂµM	MCF7	0	0.056	0.061
237	981	trichostatin A	502	1 ÂµM	MCF7	0	0.056	0.085
238	1058	vorinostat	513	10 ÂµM	MCF7	0	0.055	0.064
239	1101	(-)-catechin	514	11 ÂµM	MCF7	0	0.054	0.081
240	413	trichostatin A	45	100 nM	ssMCF7	0	0.053	0.097
241	948	Y-27632	502	3 ÂµM	MCF7	0	0.053	0.072
242	999	monorden	506	100 nM	MCF7	0	0.053	0.117
243	265	prednisolone	21	1 ÂµM	MCF7	0	0.053	0.06
244	783	colforsin	120	50 ÂµM	HL60	0	0.051	0.082
245	1109	3-hydroxy-DL-kynurenine	514	9 ÂµM	MCF7	0	0.05	0.086
246	1057	monorden	513	100 nM	MCF7	0	0.05	0.063
247	262	indometacin	20	20 ÂµM	MCF7	0	0.05	0.053
248	1016	LY-294002	506	10 ÂµM	MCF7	0	0.05	0.073
249	574	tetraethylenepentamine	82	100 ÂµM	MCF7	0	0.049	0.078
250	268	genistein	21	1 ÂµM	MCF7	0	0.048	0.088
251	368	pirinixic acid	36	100 ÂµM	MCF7	0	0.047	0.099
252	870	pyrvinium	504	1 ÂµM	MCF7	0	0.043	0.091
253	904	5109870	505	25 ÂµM	MCF7	0	-0.043	-0.103
254	954	blebbistatin	502	17 ÂµM	MCF7	0	-0.044	-0.054
255	1065	LY-294002	513	10 ÂµM	MCF7	0	-0.044	-0.06
256	316	flufenamic acid	25	10 ÂµM	MCF7	0	-0.047	-0.09
257	892	5162773	505	7 ÂµM	MCF7	0	-0.052	-0.141
258	207	LM-1685	16	10 ÂµM	MCF7	0	-0.056	-0.096
259	441	arachidonic acid	59	10 ÂµM	MCF7	0	-0.056	-0.064
260	976	5182598	502	25 ÂµM	MCF7	0	-0.058	-0.089
261	403	alpha-estradiol	42	10 nM	ssMCF7	0	-0.058	-0.075
262	1049	tretinoin	513	1 ÂµM	MCF7	0	-0.058	-0.131
263	991	tretinoin	506	1 ÂµM	MCF7	0	-0.059	-0.111
264	312	staurosporine	24	1 ÂµM	MCF7	0	-0.061	-0.069
265	430	rosiglitazone	55	10 ÂµM	PC3	0	-0.062	-0.087
266	1080	sirolimus	513	100 nM	MCF7	0	-0.062	-0.078
267	456	quinpirole	62	1 ÂµM	MCF7	0	-0.065	-0.089
268	1051	17-dimethylamino-geldanamycin	513	100 nM	MCF7	0	-0.065	-0.056
269	849	tretinoin	504	1 ÂµM	MCF7	0	-0.065	-0.08
270	494	fluphenazine	69	10 ÂµM	SKMEL5	0	-0.065	-0.091
271	918	ikarugamycin	505	2 ÂµM	MCF7	0	-0.065	-0.118
272	447	tretinoin	60	1 ÂµM	PC3	0	-0.068	-0.067
273	965	felodipine	502	10 ÂµM	MCF7	0	-0.068	-0.079
274	496	iloprost	69	1 ÂµM	SKMEL5	0	-0.068	-0.102
275	487	pirinixic acid	67	100 ÂµM	MCF7	0	-0.071	-0.065
276	887	celastrol	505	3 ÂµM	MCF7	0	-0.071	-0.103
277	143	tamoxifen	6	1 ÂµM	MCF7	0	-0.072	-0.062
278	996	LY-294002	506	100 nM	MCF7	0	-0.072	-0.082
279	252	celecoxib	18	10 ÂµM	MCF7	0	-0.073	-0.08
280	165	exemestane	7	10 nM	MCF7	0	-0.073	-0.061
281	442	oligomycin	59	1 ÂµM	MCF7	0	-0.073	-0.076
282	383	cobalt chloride	40	100 ÂµM	MCF7	0	-0.075	-0.05
283	1003	nordihydroguaiaretic acid	506	1 ÂµM	MCF7	0	-0.075	-0.097
284	1079	estradiol	513	10 nM	MCF7	0	-0.077	-0.086
285	1055	chlorpromazine	513	1 ÂµM	MCF7	0	-0.078	-0.051
286	3	metformin	1	100 nM	MCF7	0	-0.078	-0.066
287	782	estradiol	120	10 nM	HL60	0	-0.078	-0.06
288	521	17-allylamino-geldanamycin	74	1 ÂµM	ssMCF7	0	-0.079	-0.056
289	507	SC-58125	73	10 ÂµM	SKMEL5	0	-0.079	-0.089
290	344	2-deoxy-D-glucose	31	10 mM	MCF7	0	-0.079	-0.08
291	453	indometacin	62	100 ÂµM	MCF7	0	-0.08	-0.098
292	365	estradiol	36	100 nM	MCF7	0	-0.081	-0.065
293	610	monastrol	101	100 ÂµM	MCF7	0	-0.081	-0.081
294	342	novobiocin	31	100 ÂµM	MCF7	0	-0.082	-0.072
295	842	bucladesine	504	2 ÂµM	MCF7	0	-0.082	-0.076
296	900	5186324	505	2 ÂµM	MCF7	0	-0.083	-0.048
297	1066	geldanamycin	513	1 ÂµM	MCF7	0	-0.084	-0.121
298	1048	alpha-estradiol	513	10 nM	MCF7	0	-0.086	-0.109
299	896	5152487	505	10 ÂµM	MCF7	0	-0.088	-0.122
300	462	troglitazone	65	10 ÂµM	PC3	0	-0.088	-0.134
301	868	5182598	504	25 ÂµM	MCF7	0	-0.089	-0.092
302	564	15-delta prostaglandin J2	79	10 ÂµM	SKMEL5	0	-0.089	-0.055
303	1013	rosiglitazone	506	10 ÂµM	MCF7	0	-0.09	-0.122
304	966	tretinoin	502	1 ÂµM	MCF7	0	-0.09	-0.086
305	592	probucol	94	10 ÂµM	MCF7	0	-0.091	-0.057
306	826	prazosin	504	10 ÂµM	MCF7	0	-0.095	-0.054
307	524	nordihydroguaiaretic acid	74	1 ÂµM	ssMCF7	0	-0.096	-0.064
308	485	deferoxamine	67	100 ÂµM	MCF7	0	-0.097	-0.098
309	523	fulvestrant	74	1 ÂµM	ssMCF7	0	-0.097	-0.074
310	579	fisetin	86	50 ÂµM	PC3	0	-0.098	-0.112
311	961	5253409	502	17 ÂµM	MCF7	0	-0.099	-0.074
312	315	acetylsalicylic acid	25	100 ÂµM	MCF7	0	-0.101	-0.058
313	1073	genistein	513	10 ÂµM	MCF7	0	-0.103	-0.125
314	461	LY-294002	65	10 ÂµM	PC3	0	-0.104	-0.146
315	335	nifedipine	29	10 ÂµM	MCF7	0	-0.106	-0.104
316	983	haloperidol	506	10 ÂµM	MCF7	0	-0.107	-0.107
317	443	arachidonic acid	59	10 ÂµM	MCF7	0	-0.108	-0.048
318	327	arachidonyltrifluoromethane	26b	10 ÂµM	MCF7	0	-0.109	-0.05
319	444	clofibrate	59	100 ÂµM	MCF7	0	-0.112	-0.096
320	425	staurosporine	54	10 nM	MCF7	0	-0.112	-0.082
321	1015	genistein	506	10 ÂµM	MCF7	0	-0.114	-0.074
322	630	colchicine	109	1 ÂµM	SKMEL5	0	-0.114	-0.045
323	1042	acetylsalicylic acid	513	100 ÂµM	MCF7	0	-0.118	-0.147
324	1002	valproic acid	506	50 ÂµM	MCF7	0	-0.118	-0.076
325	997	chlorpromazine	506	1 ÂµM	MCF7	0	-0.119	-0.131
326	337	felodipine	29	10 ÂµM	MCF7	0	-0.119	-0.127
327	955	5248896	502	11 ÂµM	MCF7	0	-0.129	-0.059
328	431	troglitazone	55	10 ÂµM	PC3	0	-0.129	-0.102
329	503	indometacin	71	100 ÂµM	SKMEL5	0	-0.131	-0.092
330	990	alpha-estradiol	506	10 nM	MCF7	0	-0.132	-0.107
331	445	diclofenac	60	10 ÂµM	PC3	0	-0.133	-0.1
332	435	novobiocin	56	100 ÂµM	PC3	0	-0.153	-0.077
333	631	benserazide	109	10 ÂµM	SKMEL5	0	-0.153	-0.067
334	428	17-allylamino-geldanamycin	54	1 ÂµM	MCF7	0	-0.165	-0.084
335	387	estradiol	41	10 nM	HL60	-0.383	-0.059	0.042
336	591	bucladesine	94	20 ÂµM	MCF7	-0.39	-0.056	0.047
337	369	rosiglitazone	37	10 ÂµM	HL60	-0.405	-0.061	0.046
338	949	5255229	502	13 ÂµM	MCF7	-0.409	-0.041	0.067
339	223	TTNPB	17	100 nM	MCF7	-0.409	-0.052	0.056
340	627	monastrol	108	100 ÂµM	MCF7	-0.413	-0.058	0.051
341	432	17-allylamino-geldanamycin	55	1 ÂµM	PC3	-0.417	-0.061	0.049
342	21	phenformin	2	10 ÂµM	MCF7	-0.428	-0.049	0.064
343	412	tetraethylenepentamine	44	100 ÂµM	HL60	-0.447	-0.05	0.068
344	508	staurosporine	73	10 nM	SKMEL5	-0.447	-0.066	0.052
345	1078	valproic acid	513	500 ÂµM	MCF7	-0.455	-0.045	0.075
346	622	resveratrol	107	50 ÂµM	MCF7	-0.458	-0.071	0.05
347	204	sulfasalazine	13	100 ÂµM	MCF7	-0.47	-0.067	0.057
348	326	sirolimus	26b	100 nM	MCF7	-0.473	-0.08	0.045
349	366	imatinib	36	10 ÂµM	MCF7	-0.477	-0.056	0.07
350	1069	15-delta prostaglandin J2	513	10 ÂµM	MCF7	-0.477	-0.058	0.068
351	1115	phenanthridinone	514	51 ÂµM	MCF7	-0.481	-0.055	0.072
352	458	valproic acid	63	1 mM	PC3	-0.492	-0.048	0.082
353	23	valproic acid	2	1 mM	MCF7	-0.492	-0.068	0.062
354	838	5248896	504	11 ÂµM	MCF7	-0.496	-0.062	0.069
355	378	tacrolimus	39	1 ÂµM	MCF7	-0.5	-0.061	0.071
356	1019	LY-294002	506	10 ÂµM	MCF7	-0.504	-0.064	0.069
357	982	depudecin	502	1 ÂµM	MCF7	-0.508	-0.079	0.055
358	644	colchicine	112	100 nM	MCF7	-0.511	-0.082	0.053
359	890	5149715	505	10 ÂµM	MCF7	-0.515	-0.061	0.075
360	844	5253409	504	17 ÂµM	MCF7	-0.515	-0.07	0.066
361	255	dexamethasone	19	1 ÂµM	MCF7	-0.519	-0.072	0.065
362	974	ikarugamycin	502	2 ÂµM	MCF7	-0.523	-0.057	0.081
363	885	5186223	505	12 ÂµM	MCF7	-0.523	-0.065	0.073
364	762	alpha-estradiol	119	10 nM	MCF7	-0.523	-0.068	0.07
365	1021	estradiol	506	10 nM	MCF7	-0.527	-0.076	0.063
366	1007	LY-294002	506	10 ÂµM	MCF7	-0.53	-0.065	0.075
367	318	LY-294002	25	10 ÂµM	MCF7	-0.53	-0.076	0.064
368	985	fulvestrant	506	1 ÂµM	MCF7	-0.53	-0.076	0.064
369	901	5114445	505	10 ÂµM	MCF7	-0.542	-0.054	0.089
370	251	rofecoxib	18	10 ÂµM	MCF7	-0.542	-0.063	0.08
371	389	wortmannin	41	10 nM	HL60	-0.542	-0.068	0.075
372	376	raloxifene	38	100 nM	ssMCF7	-0.542	-0.085	0.058
373	434	sodium phenylbutyrate	56	1 mM	PC3	-0.545	-0.075	0.069
374	917	quercetin	505	1 ÂµM	MCF7	-0.549	-0.056	0.089
375	222	tomelukast	17	1 ÂµM	MCF7	-0.549	-0.063	0.082
376	144	chlorpropamide	6	100 ÂµM	MCF7	-0.549	-0.071	0.074
377	704	fulvestrant	110b	1 ÂµM	PC3	-0.553	-0.075	0.071
378	346	valproic acid	33	2 mM	MCF7	-0.557	-0.06	0.087
379	1	metformin	1	10 ÂµM	MCF7	-0.557	-0.083	0.064
380	168	sulindac	8	100 ÂµM	MCF7	-0.557	-0.087	0.06
381	629	valproic acid	109	1 mM	SKMEL5	-0.557	-0.092	0.055
382	429	LY-294002	55	10 ÂµM	PC3	-0.561	-0.104	0.044
383	1138	phentolamine	514	12 ÂµM	MCF7	-0.564	-0.068	0.081
384	903	5151277	505	14 ÂµM	MCF7	-0.568	-0.063	0.087
385	874	depudecin	504	1 ÂµM	MCF7	-0.568	-0.08	0.07
386	915	topiramate	505	3 ÂµM	MCF7	-0.568	-0.09	0.06
387	308	sulindac sulfide	23	50 ÂµM	MCF7	-0.572	-0.099	0.052
388	310	fulvestrant	23	10 nM	MCF7	-0.576	-0.087	0.065
389	495	pirinixic acid	69	100 ÂµM	SKMEL5	-0.58	-0.098	0.055
390	1045	sirolimus	513	100 nM	MCF7	-0.587	-0.069	0.086
391	309	exisulind	23	50 ÂµM	MCF7	-0.587	-0.086	0.069
392	604	arachidonic acid	96	10 ÂµM	MCF7	-0.591	-0.046	0.11
393	457	tetraethylenepentamine	63	100 ÂµM	PC3	-0.598	-0.075	0.083
394	578	4,5-dianilinophthalimide	86	10 ÂµM	PC3	-0.598	-0.106	0.052
395	505	17-allylamino-geldanamycin	73	1 ÂµM	SKMEL5	-0.602	-0.057	0.102
396	390	tretinoin	41	1 ÂµM	HL60	-0.606	-0.07	0.09
397	834	5211181	504	12 ÂµM	MCF7	-0.61	-0.069	0.092
398	371	rofecoxib	37	10 ÂµM	HL60	-0.614	-0.058	0.104
399	1004	trifluoperazine	506	10 ÂµM	MCF7	-0.614	-0.06	0.102
400	375	tamoxifen	38	1 ÂµM	ssMCF7	-0.614	-0.111	0.051
401	862	5230742	504	17 ÂµM	MCF7	-0.625	-0.052	0.113
402	493	monorden	69	100 nM	SKMEL5	-0.633	-0.063	0.104
403	436	fasudil	56	10 ÂµM	PC3	-0.636	-0.084	0.084
404	1001	sirolimus	506	100 nM	MCF7	-0.636	-0.09	0.078
405	988	estradiol	506	100 nM	MCF7	-0.64	-0.092	0.077
406	832	Y-27632	504	3 ÂµM	MCF7	-0.64	-0.099	0.07
407	638	genistein	111	10 ÂµM	MCF7	-0.644	-0.083	0.087
408	841	resveratrol	504	10 ÂµM	MCF7	-0.648	-0.074	0.097
409	460	deferoxamine	63	100 ÂµM	PC3	-0.648	-0.101	0.07
410	643	W-13	112	10 ÂµM	MCF7	-0.652	-0.072	0.1
411	922	celecoxib	505	10 ÂµM	MCF7	-0.655	-0.063	0.11
412	1103	demecolcine	514	12 ÂµM	MCF7	-0.655	-0.07	0.103
413	913	colforsin	505	50 ÂµM	MCF7	-0.655	-0.088	0.085
414	22	phenyl biguanide	2	10 ÂµM	MCF7	-0.659	-0.067	0.107
415	415	nordihydroguaiaretic acid	45	1 ÂµM	ssMCF7	-0.663	-0.077	0.098
416	958	resveratrol	502	10 ÂµM	MCF7	-0.663	-0.081	0.094
417	873	trichostatin A	504	1 ÂµM	MCF7	-0.667	-0.051	0.125
418	1113	doxycycline	514	14 ÂµM	MCF7	-0.667	-0.091	0.085
419	1082	haloperidol	513	10 ÂµM	MCF7	-0.67	-0.073	0.104
420	1071	rosiglitazone	513	10 ÂµM	MCF7	-0.67	-0.084	0.093
421	367	fulvestrant	36	1 ÂµM	MCF7	-0.678	-0.058	0.121
422	121	estradiol	5	10 nM	MCF7	-0.678	-0.071	0.108
423	374	dexamethasone	38	1 ÂµM	ssMCF7	-0.678	-0.072	0.107
424	427	iloprost	54	1 ÂµM	MCF7	-0.689	-0.14	0.042
425	506	wortmannin	73	10 nM	SKMEL5	-0.693	-0.07	0.113
426	459	copper sulfate	63	100 ÂµM	PC3	-0.697	-0.069	0.115
427	864	geldanamycin	504	1 ÂµM	MCF7	-0.708	-0.056	0.131
428	906	calmidazolium	505	5 ÂµM	MCF7	-0.708	-0.073	0.114
429	416	clozapine	46	10 ÂµM	MCF7	-0.708	-0.12	0.067
430	1043	fulvestrant	513	1 ÂµM	MCF7	-0.712	-0.087	0.101
431	426	chlorpromazine	54	1 ÂµM	MCF7	-0.716	-0.127	0.062
432	590	3-aminobenzamide	94	10 mM	MCF7	-0.716	-0.129	0.06
433	871	ionomycin	504	2 ÂµM	MCF7	-0.72	-0.074	0.116
434	612	LM-1685	101	10 ÂµM	MCF7	-0.72	-0.127	0.063
435	835	carbamazepine	504	100 nM	MCF7	-0.723	-0.095	0.096
436	1012	troglitazone	506	10 ÂµM	MCF7	-0.727	-0.111	0.081
437	1132	BW-B70C	514	32 ÂµM	MCF7	-0.735	-0.065	0.129
438	267	genistein	21	1 ÂµM	MCF7	-0.739	-0.065	0.13
439	424	LY-294002	53	100 nM	MCF7	-0.742	-0.089	0.107
440	641	benserazide	112	10 ÂµM	MCF7	-0.754	-0.122	0.077
441	611	geldanamycin	101	1 ÂµM	MCF7	-0.761	-0.141	0.06
442	381	17-allylamino-geldanamycin	40	1 ÂµM	MCF7	-0.773	-0.121	0.083
443	488	iloprost	67	1 ÂµM	MCF7	-0.78	-0.124	0.082
444	1122	cytochalasin B	514	21 ÂµM	MCF7	-0.795	-0.077	0.133
445	433	valproic acid	56	1 mM	PC3	-0.811	-0.105	0.109
446	338	azathioprine	29	100 ÂµM	MCF7	-0.822	-0.088	0.129
447	956	5224221	502	12 ÂµM	MCF7	-0.841	-0.074	0.148
448	382	genistein	40	10 ÂµM	MCF7	-0.848	-0.14	0.084
449	384	tretinoin	40	1 ÂµM	MCF7	-0.89	-0.124	0.111
450	414	estradiol	45	10 nM	ssMCF7	-0.913	-0.157	0.084
451	1024	haloperidol	506	10 ÂµM	MCF7	-0.92	-0.079	0.164
452	486	calmidazolium	67	5 ÂµM	MCF7	-0.936	-0.085	0.162
453	614	monastrol	103	20 ÂµM	MCF7	-1	-0.104	0.16

## Sheet: Zhang-Gant
Results of querying Zhang-Gant's connectivity map with the random gene signature rds02. Each row represents one individual treatment instance.
Significance mark 1 indicates that the connection between the gene signature and the treatment instance is statistically significant ( p < 1/N).
On average 1 false connection is expected among those significant ones.
Significance mark 0 indicates that the connection between the gene signature and the treatment instance is not statistically significant ( p >= 1/N).
N=453 is the total number of treatment instances.
The results are sorted primarily by significance mark, and secondarily by the absolute value of c score in descending order.
queryName	queryLength	RefProfile	cscore	abs_cscore	twotailpvalue	expected_falses=N_refs*twotailpvalue	significance_mark
rdS02.tab	189	monastrol_20muM_MCF7_614	-0.148519	0.148519	0.00048	0.21744	1
rdS02.tab	189	genistein_10muM_MCF7_382	-0.111659	0.111659	0.00894	4.04982	0
rdS02.tab	189	haloperidol_10muM_MCF7_1024	-0.110669	0.110669	0.00938	4.24914	0
rdS02.tab	189	tetraethylenepentamine_0.1mM_ssMCF7_498	0.106979	0.106979	0.01104	5.00112	0
rdS02.tab	189	pentamidine_0.1mM_MCF7_639	0.103267	0.103267	0.0142	6.4326	0
rdS02.tab	189	valproic acid_1mM_MCF7_989	0.103246	0.103246	0.0142	6.4326	0
rdS02.tab	189	LY-294002_10muM_PC3_461	0.103134	0.103134	0.01434	6.49602	0
rdS02.tab	189	valproic acid_1mM_ssMCF7_497	0.0998712	0.0998712	0.01784	8.08152	0
rdS02.tab	189	fulvestrant_1muM_PC3_704	-0.0942993	0.0942993	0.02484	11.2525	0
rdS02.tab	189	rottlerin_10muM_MCF7_825	0.0942416	0.0942416	0.02584	11.7055	0
rdS02.tab	189	troglitazone_10muM_PC3_462	0.0904712	0.0904712	0.0321	14.5413	0
rdS02.tab	189	haloperidol_10muM_MCF7_1041	0.0894735	0.0894735	0.03416	15.4745	0
rdS02.tab	189	tretinoin_1muM_MCF7_384	-0.0884999	0.0884999	0.03578	16.2083	0
rdS02.tab	189	estradiol_10nM_ssMCF7_414	-0.0876296	0.0876296	0.03776	17.1053	0
rdS02.tab	189	cytochalasin B_20.8muM_MCF7_1122	-0.0850891	0.0850891	0.04398	19.9229	0
rdS02.tab	189	5213008_18muM_MCF7_898	0.0844734	0.0844734	0.04592	20.8018	0
rdS02.tab	189	iloprost_1muM_MCF7_427	-0.0842669	0.0842669	0.04624	20.9467	0
rdS02.tab	189	3-aminobenzamide_10mM_MCF7_590	-0.0830093	0.0830093	0.0499	22.6047	0
rdS02.tab	189	novobiocin_0.1mM_ssMCF7_499	0.0822265	0.0822265	0.05162	23.3839	0
rdS02.tab	189	valproic acid_50muM_MCF7_1060	0.0793052	0.0793052	0.06064	27.4699	0
rdS02.tab	189	copper sulfate_0.1mM_ssMCF7_500	0.0790696	0.0790696	0.06132	27.778	0
rdS02.tab	189	mercaptopurine_10muM_PC3_667	0.078082	0.078082	0.06438	29.1641	0
rdS02.tab	189	sirolimus_0.1muM_ssMCF7_402	0.0767223	0.0767223	0.06958	31.5197	0
rdS02.tab	189	rofecoxib_10muM_MCF7_205	0.0765504	0.0765504	0.07024	31.8187	0
rdS02.tab	189	5211181_12muM_MCF7_834	-0.0762643	0.0762643	0.07134	32.317	0
rdS02.tab	189	exisulind_50muM_MCF7_309	-0.0754824	0.0754824	0.0739	33.4767	0
rdS02.tab	189	chlorpromazine_1muM_MCF7_426	-0.0751946	0.0751946	0.07504	33.9931	0
rdS02.tab	189	17-allylamino-geldanamycin_1muM_MCF7_947	0.0746683	0.0746683	0.07662	34.7089	0
rdS02.tab	189	benserazide_10muM_MCF7_641	-0.0744403	0.0744403	0.078	35.334	0
rdS02.tab	189	alpha-estradiol_10nM_MCF7_990	0.0744127	0.0744127	0.0777	35.1981	0
rdS02.tab	189	monorden_0.1muM_MCF7_489	0.0741222	0.0741222	0.07876	35.6783	0
rdS02.tab	189	monastrol_20muM_MCF7_605	0.0720937	0.0720937	0.08728	39.5378	0
rdS02.tab	189	thioridazine_1muM_MCF7_422	0.0719445	0.0719445	0.08798	39.8549	0
rdS02.tab	189	tamoxifen_1muM_MCF7_143	0.0710186	0.0710186	0.09232	41.821	0
rdS02.tab	189	celecoxib_10muM_MCF7_206	0.0707822	0.0707822	0.0934	42.3102	0
rdS02.tab	189	imatinib_10muM_MCF7_366	-0.0703354	0.0703354	0.09544	43.2343	0
rdS02.tab	189	ionomycin_2muM_MCF7_871	-0.0693055	0.0693055	0.1003	45.4359	0
rdS02.tab	189	estradiol_10nM_MCF7_121	-0.0691145	0.0691145	0.10104	45.7711	0
rdS02.tab	189	dexverapamil_10muM_MCF7_164	0.0690139	0.0690139	0.10152	45.9886	0
rdS02.tab	189	MK-886_1muM_MCF7_264	0.0683591	0.0683591	0.10474	47.4472	0
rdS02.tab	189	LM-1685_10muM_MCF7_253	0.068346	0.068346	0.10476	47.4563	0
rdS02.tab	189	acetylsalicylic acid_0.1mM_MCF7_984	0.0672973	0.0672973	0.11032	49.975	0
rdS02.tab	189	ikarugamycin_2muM_MCF7_866	-0.0663215	0.0663215	0.11656	52.8017	0
rdS02.tab	189	Y-27632_3muM_MCF7_948	-0.0662433	0.0662433	0.11704	53.0191	0
rdS02.tab	189	genistein_10muM_PC3_703	-0.0658849	0.0658849	0.11932	54.052	0
rdS02.tab	189	resveratrol_50muM_PC3_662	0.0654853	0.0654853	0.12056	54.6137	0
rdS02.tab	189	ikarugamycin_2muM_MCF7_974	-0.0651369	0.0651369	0.12374	56.0542	0
rdS02.tab	189	tretinoin_1muM_MCF7_1049	0.0638998	0.0638998	0.13044	59.0893	0
rdS02.tab	189	geldanamycin_1muM_MCF7_1008	0.0638273	0.0638273	0.13084	59.2705	0
rdS02.tab	189	ciclosporin_1muM_MCF7_602	0.0635283	0.0635283	0.13248	60.0134	0
rdS02.tab	189	sirolimus_0.1muM_MCF7_1059	0.0623823	0.0623823	0.13994	63.3928	0
rdS02.tab	189	raloxifene_0.1muM_ssMCF7_376	-0.0622586	0.0622586	0.14232	64.471	0
rdS02.tab	189	topiramate_3muM_MCF7_915	-0.0617838	0.0617838	0.14478	65.5853	0
rdS02.tab	189	rofecoxib_10muM_PC3_463	0.0617394	0.0617394	0.1445	65.4585	0
rdS02.tab	189	valproic acid_1mM_PC3_433	-0.0612869	0.0612869	0.14848	67.2614	0
rdS02.tab	189	wortmannin_1muM_MCF7_869	-0.0603419	0.0603419	0.15442	69.9523	0
rdS02.tab	189	nitrendipine_10muM_MCF7_336	0.060236	0.060236	0.15434	69.916	0
rdS02.tab	189	acetylsalicylic acid_0.1mM_MCF7_1042	0.0590421	0.0590421	0.16236	73.5491	0
rdS02.tab	189	LY-294002_0.1muM_MCF7_996	-0.0586982	0.0586982	0.16682	75.5695	0
rdS02.tab	189	17-allylamino-geldanamycin_1muM_MCF7_1056	0.0581977	0.0581977	0.16828	76.2308	0
rdS02.tab	189	butein_10muM_MCF7_607	0.0581016	0.0581016	0.16922	76.6567	0
rdS02.tab	189	resveratrol_10muM_MCF7_841	-0.0577745	0.0577745	0.17396	78.8039	0
rdS02.tab	189	probucol_10muM_MCF7_592	-0.0572783	0.0572783	0.178	80.634	0
rdS02.tab	189	17-allylamino-geldanamycin_1muM_MCF7_986	0.057138	0.057138	0.17634	79.882	0
rdS02.tab	189	geldanamycin_1muM_MCF7_864	-0.0570658	0.0570658	0.17968	81.395	0
rdS02.tab	189	deferoxamine_0.1mM_MCF7_573	0.0568915	0.0568915	0.17814	80.6974	0
rdS02.tab	189	5230742_17muM_MCF7_862	-0.0564873	0.0564873	0.18432	83.497	0
rdS02.tab	189	bucladesine_2muM_MCF7_959	0.0563991	0.0563991	0.18154	82.2376	0
rdS02.tab	189	MK-886_1muM_MCF7_601	-0.056308	0.056308	0.18552	84.0406	0
rdS02.tab	189	5253409_17muM_MCF7_844	-0.0562477	0.0562477	0.18618	84.3395	0
rdS02.tab	189	17-dimethylamino-geldanamycin_0.1muM_MCF7_993	0.0554147	0.0554147	0.18892	85.5808	0
rdS02.tab	189	metformin_10muM_MCF7_2	0.0549662	0.0549662	0.19256	87.2297	0
rdS02.tab	189	fasudil_10muM_MCF7_343	0.0547178	0.0547178	0.19488	88.2806	0
rdS02.tab	189	valproic acid_50muM_MCF7_1002	-0.0547054	0.0547054	0.1984	89.8752	0
rdS02.tab	189	5255229_13muM_MCF7_833	0.054667	0.054667	0.19522	88.4347	0
rdS02.tab	189	copper sulfate_0.1mM_PC3_459	-0.0542156	0.0542156	0.20252	91.7416	0
rdS02.tab	189	W-13_10muM_MCF7_643	-0.0541908	0.0541908	0.20274	91.8412	0
rdS02.tab	189	monorden_0.1muM_MCF7_953	0.0541154	0.0541154	0.20004	90.6181	0
rdS02.tab	189	alpha-estradiol_10nM_ssMCF7_403	0.0539418	0.0539418	0.20144	91.2523	0
rdS02.tab	189	17-allylamino-geldanamycin_1muM_MCF7_916	0.0537678	0.0537678	0.20292	91.9228	0
rdS02.tab	189	paclitaxel_0.1muM_MCF7_640	0.0536178	0.0536178	0.2043	92.5479	0
rdS02.tab	189	alpha-estradiol_10nM_MCF7_1048	0.0536166	0.0536166	0.2043	92.5479	0
rdS02.tab	189	17-allylamino-geldanamycin_1muM_MCF7_1063	0.0534945	0.0534945	0.20536	93.0281	0
rdS02.tab	189	5252917_14muM_MCF7_828	0.052921	0.052921	0.21018	95.2115	0
rdS02.tab	189	oxamic acid_10mM_MCF7_439	0.052725	0.052725	0.21176	95.9273	0
rdS02.tab	189	SC-58125_10muM_HL60_542	0.0524334	0.0524334	0.21424	97.0507	0
rdS02.tab	189	LY-294002_0.1muM_MCF7_424	-0.0522786	0.0522786	0.2191	99.2523	0
rdS02.tab	189	exisulind_50muM_MCF7_314	0.0515804	0.0515804	0.22184	100.494	0
rdS02.tab	189	alpha-estradiol_10nM_MCF7_762	-0.0514011	0.0514011	0.22734	102.985	0
rdS02.tab	189	sirolimus_0.1muM_MCF7_1080	0.0512688	0.0512688	0.22476	101.816	0
rdS02.tab	189	5224221_12muM_MCF7_956	-0.0510413	0.0510413	0.23052	104.426	0
rdS02.tab	189	gefitinib_10muM_HL60_541	0.0510144	0.0510144	0.22714	102.894	0
rdS02.tab	189	sodium phenylbutyrate_0.1mM_MCF7_341	-0.0506157	0.0506157	0.23418	106.084	0
rdS02.tab	189	novobiocin_0.1mM_SKMEL5_632	-0.0505561	0.0505561	0.2348	106.364	0
rdS02.tab	189	dexamethasone_1muM_ssMCF7_374	-0.0501159	0.0501159	0.23892	108.231	0
rdS02.tab	189	novobiocin_0.1mM_PC3_435	-0.0495715	0.0495715	0.2445	110.758	0
rdS02.tab	189	quercetin_1muM_MCF7_917	-0.0494182	0.0494182	0.24598	111.429	0
rdS02.tab	189	decitabine_0.1muM_MCF7_920	-0.0493469	0.0493469	0.24656	111.692	0
rdS02.tab	189	thioridazine_10muM_MCF7_1010	0.0491604	0.0491604	0.24504	111.003	0
rdS02.tab	189	5224221_12muM_MCF7_839	-0.0490157	0.0490157	0.24958	113.06	0
rdS02.tab	189	Y-27632_3muM_MCF7_832	-0.0489072	0.0489072	0.25046	113.458	0
rdS02.tab	189	staurosporine_10nM_SKMEL5_508	-0.0486608	0.0486608	0.25278	114.509	0
rdS02.tab	189	tomelukast_1muM_MCF7_222	-0.0484801	0.0484801	0.25456	115.316	0
rdS02.tab	189	fulvestrant_1muM_MCF7_1043	-0.0481637	0.0481637	0.25764	116.711	0
rdS02.tab	189	trichostatin A_0.1muM_MCF7_1050	0.047971	0.047971	0.25656	116.222	0
rdS02.tab	189	genistein_10muM_MCF7_1073	-0.0477411	0.0477411	0.2619	118.641	0
rdS02.tab	189	LY-294002_10muM_MCF7_1019	-0.0476524	0.0476524	0.26294	119.112	0
rdS02.tab	189	carbamazepine_0.1muM_MCF7_952	0.0476055	0.0476055	0.26048	117.997	0
rdS02.tab	189	(-)-catechin_11muM_MCF7_1101	-0.0475573	0.0475573	0.26386	119.529	0
rdS02.tab	189	5182598_25muM_MCF7_868	-0.0474555	0.0474555	0.26486	119.982	0
rdS02.tab	189	haloperidol_10muM_MCF7_1082	-0.0473782	0.0473782	0.26564	120.335	0
rdS02.tab	189	sirolimus_0.1muM_MCF7_1022	-0.0465861	0.0465861	0.27384	124.05	0
rdS02.tab	189	chlorpromazine_1muM_MCF7_997	0.0465505	0.0465505	0.2712	122.854	0
rdS02.tab	189	5666823_0.1mM_MCF7_609	0.0464382	0.0464382	0.27282	123.587	0
rdS02.tab	189	demecolcine_11.7muM_MCF7_1103	-0.0462973	0.0462973	0.27678	125.381	0
rdS02.tab	189	valproic acid_0.5mM_MCF7_1020	-0.046272	0.046272	0.27702	125.49	0
rdS02.tab	189	17-allylamino-geldanamycin_1muM_MCF7_428	-0.0460798	0.0460798	0.27884	126.315	0
rdS02.tab	189	doxycycline_14.4muM_MCF7_1113	-0.0457164	0.0457164	0.28272	128.072	0
rdS02.tab	189	prazosin_10muM_MCF7_942	-0.0455595	0.0455595	0.28416	128.724	0
rdS02.tab	189	5186223_12muM_MCF7_885	-0.0455257	0.0455257	0.28446	128.86	0
rdS02.tab	189	ikarugamycin_2muM_MCF7_918	0.0454324	0.0454324	0.2838	128.561	0
rdS02.tab	189	LY-294002_10muM_MCF7_1074	0.0453516	0.0453516	0.28488	129.051	0
rdS02.tab	189	trichostatin A_1muM_MCF7_873	-0.0451785	0.0451785	0.28826	130.582	0
rdS02.tab	189	valproic acid_0.5mM_MCF7_347	0.0449281	0.0449281	0.28962	131.198	0
rdS02.tab	189	tyrphostin AG-1478_31.6muM_MCF7_1141	-0.0448726	0.0448726	0.2922	132.367	0
rdS02.tab	189	pyrvinium_1.25muM_MCF7_870	-0.0448084	0.0448084	0.29302	132.738	0
rdS02.tab	189	17-allylamino-geldanamycin_1muM_MCF7_1005	0.0445082	0.0445082	0.29438	133.354	0
rdS02.tab	189	5255229_13muM_MCF7_949	-0.0443899	0.0443899	0.29712	134.595	0
rdS02.tab	189	calmidazolium_5muM_MCF7_486	-0.0443225	0.0443225	0.2978	134.903	0
rdS02.tab	189	TTNPB_0.1muM_PC3_451	-0.0440399	0.0440399	0.30014	135.963	0
rdS02.tab	189	fulvestrant_10nM_MCF7_1076	0.0440327	0.0440327	0.29934	135.601	0
rdS02.tab	189	sirolimus_0.1muM_MCF7_987	0.0436092	0.0436092	0.30374	137.594	0
rdS02.tab	189	docosahexaenoic acid ethyl ester_0.1mM_MCF7_881	-0.0429487	0.0429487	0.31174	141.218	0
rdS02.tab	189	deferoxamine_0.1mM_PC3_460	-0.0428603	0.0428603	0.3128	141.698	0
rdS02.tab	189	tacrolimus_1muM_MCF7_169	-0.0427074	0.0427074	0.31474	142.577	0
rdS02.tab	189	17-allylamino-geldanamycin_1muM_SKMEL5_505	-0.0426027	0.0426027	0.31598	143.139	0
rdS02.tab	189	amitriptyline_1muM_MCF7_167	0.0425117	0.0425117	0.31622	143.248	0
rdS02.tab	189	phenyl biguanide_10muM_MCF7_22	-0.0421373	0.0421373	0.32134	145.567	0
rdS02.tab	189	wortmannin_10nM_ssMCF7_404	0.0418967	0.0418967	0.32286	146.256	0
rdS02.tab	189	chlorpropamide_0.1mM_MCF7_144	-0.0418499	0.0418499	0.32448	146.989	0
rdS02.tab	189	valproic acid_1mM_HL60_409	-0.0416568	0.0416568	0.32684	148.059	0
rdS02.tab	189	tretinoin_1muM_MCF7_849	-0.0413332	0.0413332	0.3308	149.852	0
rdS02.tab	189	tyrphostin AG-825_25.2muM_MCF7_1114	0.041323	0.041323	0.3297	149.354	0
rdS02.tab	189	MG-132_21muM_MCF7_1140	0.0412853	0.0412853	0.33002	149.499	0
rdS02.tab	189	monorden_0.1muM_MCF7_836	0.0411789	0.0411789	0.33128	150.07	0
rdS02.tab	189	dexamethasone_1muM_MCF7_123	-0.041162	0.041162	0.33264	150.686	0
rdS02.tab	189	5140203_15muM_MCF7_908	0.041157	0.041157	0.33164	150.233	0
rdS02.tab	189	felodipine_10muM_MCF7_337	0.0411031	0.0411031	0.33226	150.514	0
rdS02.tab	189	5149715_10muM_MCF7_890	-0.0410006	0.0410006	0.33466	151.601	0
rdS02.tab	189	5279552_22muM_MCF7_843	0.0409643	0.0409643	0.3339	151.257	0
rdS02.tab	189	clozapine_10muM_MCF7_1009	0.0407974	0.0407974	0.33572	152.081	0
rdS02.tab	189	pirinixic acid_0.1mM_PC3_481	0.0407841	0.0407841	0.33578	152.108	0
rdS02.tab	189	LM-1685_10muM_MCF7_207	0.0407819	0.0407819	0.33588	152.154	0
rdS02.tab	189	sirolimus_0.1muM_MCF7_921	-0.0404853	0.0404853	0.34088	154.419	0
rdS02.tab	189	genistein_10muM_MCF7_1015	0.0403756	0.0403756	0.34094	154.446	0
rdS02.tab	189	troglitazone_10muM_SKMEL5_504	0.0402046	0.0402046	0.34306	155.406	0
rdS02.tab	189	bucladesine_2muM_MCF7_842	0.0397845	0.0397845	0.34794	157.617	0
rdS02.tab	189	tacrolimus_1muM_MCF7_284	-0.039727	0.039727	0.35	158.55	0
rdS02.tab	189	5152487_10muM_MCF7_896	-0.0396271	0.0396271	0.3512	159.094	0
rdS02.tab	189	SC-58125_10muM_MCF7_208	0.0395579	0.0395579	0.35078	158.903	0
rdS02.tab	189	U0125_1muM_PC3_663	0.0395033	0.0395033	0.35144	159.202	0
rdS02.tab	189	estradiol_10nM_MCF7_1021	-0.0388691	0.0388691	0.36054	163.325	0
rdS02.tab	189	ionomycin_2muM_MCF7_882	0.038799	0.038799	0.36044	163.279	0
rdS02.tab	189	alpha-estradiol_10nM_MCF7_122	-0.0385853	0.0385853	0.36352	164.675	0
rdS02.tab	189	geldanamycin_1muM_MCF7_1066	0.0385388	0.0385388	0.36364	164.729	0
rdS02.tab	189	pirinixic acid_0.1mM_PC3_464	0.0384661	0.0384661	0.36438	165.064	0
rdS02.tab	189	sulindac sulfide_50muM_MCF7_308	-0.0384644	0.0384644	0.36488	165.291	0
rdS02.tab	189	trichostatin A_0.1muM_ssMCF7_413	-0.0383266	0.0383266	0.36654	166.043	0
rdS02.tab	189	fisetin_50muM_PC3_579	0.0382117	0.0382117	0.3676	166.523	0
rdS02.tab	189	tretinoin_1muM_HL60_390	-0.0381962	0.0381962	0.36858	166.967	0
rdS02.tab	189	haloperidol_10muM_MCF7_492	0.0381005	0.0381005	0.36918	167.239	0
rdS02.tab	189	tamoxifen_1muM_ssMCF7_375	-0.0380109	0.0380109	0.3708	167.972	0
rdS02.tab	189	SC-58125_10muM_MCF7_254	0.0376301	0.0376301	0.37502	169.884	0
rdS02.tab	189	mercaptopurine_0.1mM_MCF7_334	-0.0374961	0.0374961	0.37764	171.071	0
rdS02.tab	189	nordihydroguaiaretic acid_1muM_ssMCF7_524	-0.0374832	0.0374832	0.37776	171.125	0
rdS02.tab	189	LY-294002_10muM_MCF7_1007	0.0373449	0.0373449	0.37874	171.569	0
rdS02.tab	189	colchicine_1muM_SKMEL5_630	-0.0369085	0.0369085	0.38446	174.16	0
rdS02.tab	189	5211181_12muM_MCF7_950	-0.0368577	0.0368577	0.38532	174.55	0
rdS02.tab	189	monorden_0.1muM_MCF7_1057	-0.0368553	0.0368553	0.38536	174.568	0
rdS02.tab	189	mesalazine_0.1mM_MCF7_124	0.0367945	0.0367945	0.38552	174.641	0
rdS02.tab	189	clotrimazole_50muM_MCF7_905	-0.0367809	0.0367809	0.3862	174.949	0
rdS02.tab	189	4,5-dianilinophthalimide_10muM_MCF7_624	0.0367442	0.0367442	0.38632	175.003	0
rdS02.tab	189	15-delta prostaglandin J2_10muM_MCF7_1069	0.0366796	0.0366796	0.38724	175.42	0
rdS02.tab	189	sulindac_50muM_MCF7_307	-0.0365845	0.0365845	0.38846	175.972	0
rdS02.tab	189	arachidonyltrifluoromethane_10muM_MCF7_327	-0.036408	0.036408	0.39078	177.023	0
rdS02.tab	189	valproic acid_10mM_HL60_410	-0.0363164	0.0363164	0.39196	177.558	0
rdS02.tab	189	celecoxib_10muM_MCF7_377	0.0362995	0.0362995	0.39218	177.658	0
rdS02.tab	189	nifedipine_10muM_MCF7_335	0.0359216	0.0359216	0.39696	179.823	0
rdS02.tab	189	colchicine_0.1muM_MCF7_644	-0.0357737	0.0357737	0.3983	180.43	0
rdS02.tab	189	nordihydroguaiaretic acid_1muM_MCF7_1061	-0.0355107	0.0355107	0.40164	181.943	0
rdS02.tab	189	trichostatin A_0.1muM_MCF7_1112	0.0351979	0.0351979	0.40622	184.018	0
rdS02.tab	189	clozapine_10muM_MCF7_416	-0.0350996	0.0350996	0.40688	184.317	0
rdS02.tab	189	sodium phenylbutyrate_1mM_HL60_411	-0.034967	0.034967	0.40874	185.159	0
rdS02.tab	189	4,5-dianilinophthalimide_10muM_PC3_578	0.0348638	0.0348638	0.4108	186.092	0
rdS02.tab	189	bucladesine_20muM_MCF7_591	-0.0348385	0.0348385	0.41038	185.902	0
rdS02.tab	189	LY-294002_10muM_PC3_429	-0.0346342	0.0346342	0.41306	187.116	0
rdS02.tab	189	LY-294002_10muM_MCF7_258	0.0346213	0.0346213	0.41424	187.651	0
rdS02.tab	189	LY-294002_10muM_ssMCF7_401	0.0343762	0.0343762	0.41732	189.046	0
rdS02.tab	189	thioridazine_10muM_MCF7_417	0.0334374	0.0334374	0.4311	195.288	0
rdS02.tab	189	prochlorperazine_10muM_MCF7_1053	0.0331949	0.0331949	0.43418	196.684	0
rdS02.tab	189	wortmannin_10nM_MCF7_911	-0.0330098	0.0330098	0.43526	197.173	0
rdS02.tab	189	phenanthridinone_51.2muM_MCF7_1115	-0.0330053	0.0330053	0.4353	197.191	0
rdS02.tab	189	trichostatin A_1muM_MCF7_1014	-0.0329972	0.0329972	0.43538	197.227	0
rdS02.tab	189	novobiocin_0.1mM_MCF7_576	0.0329159	0.0329159	0.43802	198.423	0
rdS02.tab	189	pararosaniline_10muM_MCF7_893	0.0328796	0.0328796	0.43856	198.668	0
rdS02.tab	189	5248896_11muM_MCF7_955	-0.0327852	0.0327852	0.43838	198.586	0
rdS02.tab	189	1,5-isoquinolinediol_0.1mM_HL60_543	0.0323109	0.0323109	0.44588	201.984	0
rdS02.tab	189	17-allylamino-geldanamycin_1muM_MCF7_1064	0.0322201	0.0322201	0.44702	202.5	0
rdS02.tab	189	monastrol_0.1mM_MCF7_610	-0.0321507	0.0321507	0.44726	202.609	0
rdS02.tab	189	sulindac_0.1mM_MCF7_168	-0.0321495	0.0321495	0.44728	202.618	0
rdS02.tab	189	staurosporine_0.1muM_MCF7_423	-0.0318433	0.0318433	0.45188	204.702	0
rdS02.tab	189	valproic acid_1mM_PC3_458	-0.0318147	0.0318147	0.45218	204.838	0
rdS02.tab	189	nifedipine_10muM_MCF7_603	0.0315739	0.0315739	0.45572	206.441	0
rdS02.tab	189	rosiglitazone_10muM_MCF7_1013	0.0314325	0.0314325	0.4578	207.383	0
rdS02.tab	189	pyrvinium_1.25muM_MCF7_978	0.0311084	0.0311084	0.46208	209.322	0
rdS02.tab	189	yohimbine_22.9muM_MCF7_1119	-0.0309823	0.0309823	0.46466	210.491	0
rdS02.tab	189	oxaprozin_0.3mM_MCF7_863	0.0309548	0.0309548	0.4643	210.328	0
rdS02.tab	189	iloprost_1muM_MCF7_488	-0.0306959	0.0306959	0.46908	212.493	0
rdS02.tab	189	NU-1025_0.1mM_MCF7_608	0.0306856	0.0306856	0.46814	212.067	0
rdS02.tab	189	5230742_17muM_MCF7_970	0.030612	0.030612	0.46926	212.575	0
rdS02.tab	189	sodium phenylbutyrate_1mM_PC3_434	-0.0305993	0.0305993	0.47064	213.2	0
rdS02.tab	189	thalidomide_0.1mM_MCF7_266	-0.0297748	0.0297748	0.48254	218.591	0
rdS02.tab	189	tioguanine_10muM_MCF7_642	0.0293501	0.0293501	0.48698	220.602	0
rdS02.tab	189	valproic acid_1mM_MCF7_1047	0.0292359	0.0292359	0.4889	221.472	0
rdS02.tab	189	troglitazone_10muM_MCF7_1012	-0.0291727	0.0291727	0.49178	222.776	0
rdS02.tab	189	trichostatin A_0.1muM_PC3_448	0.0289414	0.0289414	0.49374	223.664	0
rdS02.tab	189	calmidazolium_5muM_MCF7_906	-0.0287914	0.0287914	0.49816	225.666	0
rdS02.tab	189	monastrol_0.1mM_MCF7_311	0.0285081	0.0285081	0.5004	226.681	0
rdS02.tab	189	felodipine_10muM_MCF7_965	-0.0284962	0.0284962	0.5028	227.768	0
rdS02.tab	189	tretinoin_1muM_MCF7_224	-0.0282973	0.0282973	0.5058	229.127	0
rdS02.tab	189	geldanamycin_1muM_MCF7_593	-0.0282739	0.0282739	0.5063	229.354	0
rdS02.tab	189	tetraethylenepentamine_0.1mM_MCF7_574	0.0277555	0.0277555	0.51164	231.773	0
rdS02.tab	189	cobalt chloride_0.1mM_MCF7_379	0.0277546	0.0277546	0.51166	231.782	0
rdS02.tab	189	blebbistatin_17muM_MCF7_954	0.0276115	0.0276115	0.51406	232.869	0
rdS02.tab	189	tetraethylenepentamine_0.1mM_HL60_412	-0.0273366	0.0273366	0.52086	235.95	0
rdS02.tab	189	17-allylamino-geldanamycin_1muM_ssMCF7_521	0.0271785	0.0271785	0.52056	235.814	0
rdS02.tab	189	arachidonic acid_10muM_MCF7_443	-0.0270337	0.0270337	0.52516	237.897	0
rdS02.tab	189	trichostatin A_0.1muM_MCF7_992	0.0270023	0.0270023	0.52328	237.046	0
rdS02.tab	189	rofecoxib_10muM_MCF7_256	0.0269715	0.0269715	0.52354	237.164	0
rdS02.tab	189	pirinixic acid_0.1mM_SKMEL5_495	-0.0269579	0.0269579	0.52616	238.35	0
rdS02.tab	189	LY-294002_10muM_MCF7_328	-0.0268776	0.0268776	0.52768	239.039	0
rdS02.tab	189	indometacin_0.1mM_PC3_452	-0.0268575	0.0268575	0.5279	239.139	0
rdS02.tab	189	ciclosporin_1muM_MCF7_261	-0.026667	0.026667	0.53078	240.443	0
rdS02.tab	189	phentolamine_11.5muM_MCF7_1138	-0.0263639	0.0263639	0.5345	242.129	0
rdS02.tab	189	depudecin_1muM_MCF7_982	-0.0263461	0.0263461	0.53474	242.237	0
rdS02.tab	189	colforsin_50muM_MCF7_913	-0.026114	0.026114	0.5381	243.759	0
rdS02.tab	189	copper sulfate_0.1mM_MCF7_575	-0.0259066	0.0259066	0.5414	245.254	0
rdS02.tab	189	rosiglitazone_10muM_MCF7_1071	-0.0257442	0.0257442	0.54386	246.369	0
rdS02.tab	189	prochlorperazine_10muM_MCF7_995	0.0255868	0.0255868	0.54386	246.369	0
rdS02.tab	189	raloxifene_0.1muM_MCF7_202	-0.0254492	0.0254492	0.5487	248.561	0
rdS02.tab	189	diclofenac_10muM_MCF7_333	0.025264	0.025264	0.54928	248.824	0
rdS02.tab	189	cobalt chloride_0.1mM_MCF7_454	-0.0251011	0.0251011	0.55346	250.717	0
rdS02.tab	189	celecoxib_10muM_MCF7_922	-0.0249292	0.0249292	0.5564	252.049	0
rdS02.tab	189	sirolimus_0.1muM_MCF7_326	-0.0248636	0.0248636	0.5575	252.547	0
rdS02.tab	189	valproic acid_0.5mM_MCF7_1078	-0.0246352	0.0246352	0.56128	254.26	0
rdS02.tab	189	celecoxib_10muM_MCF7_252	-0.0246118	0.0246118	0.56152	254.369	0
rdS02.tab	189	blebbistatin_17muM_MCF7_837	0.0244239	0.0244239	0.56206	254.613	0
rdS02.tab	189	troglitazone_10muM_MCF7_1070	0.0240343	0.0240343	0.56852	257.54	0
rdS02.tab	189	17-allylamino-geldanamycin_0.1muM_MCF7_221	-0.0239868	0.0239868	0.5707	258.527	0
rdS02.tab	189	trifluoperazine_10muM_MCF7_910	0.0236036	0.0236036	0.57588	260.874	0
rdS02.tab	189	dopamine_1muM_MCF7_491	0.0234651	0.0234651	0.57796	261.816	0
rdS02.tab	189	5279552_22muM_MCF7_960	-0.0232738	0.0232738	0.58218	263.728	0
rdS02.tab	189	5186324_2muM_MCF7_900	-0.0231119	0.0231119	0.58474	264.887	0
rdS02.tab	189	wortmannin_10nM_MCF7_1023	-0.0230609	0.0230609	0.58552	265.241	0
rdS02.tab	189	wortmannin_1muM_MCF7_977	-0.0230547	0.0230547	0.58556	265.259	0
rdS02.tab	189	valproic acid_0.2mM_MCF7_994	0.0229381	0.0229381	0.58652	265.694	0
rdS02.tab	189	rosiglitazone_10muM_HL60_369	-0.0224135	0.0224135	0.59572	269.861	0
rdS02.tab	189	5248896_11muM_MCF7_838	0.0223138	0.0223138	0.597	270.441	0
rdS02.tab	189	LY-294002_10muM_MCF7_1077	0.022239	0.022239	0.5982	270.985	0
rdS02.tab	189	17-allylamino-geldanamycin_1muM_MCF7_1006	0.0221305	0.0221305	0.59976	271.691	0
rdS02.tab	189	5182598_25muM_MCF7_976	0.0220115	0.0220115	0.6016	272.525	0
rdS02.tab	189	valproic acid_2mM_MCF7_346	0.0219073	0.0219073	0.60326	273.277	0
rdS02.tab	189	estradiol_10nM_ssMCF7_373	-0.0219008	0.0219008	0.6044	273.793	0
rdS02.tab	189	minocycline_10.5muM_MCF7_1135	0.021437	0.021437	0.6108	276.692	0
rdS02.tab	189	5114445_10muM_MCF7_901	-0.021418	0.021418	0.61322	277.789	0
rdS02.tab	189	N-phenylanthranilic acid_10muM_MCF7_317	0.0213736	0.0213736	0.61202	277.245	0
rdS02.tab	189	monensin_10.9muM_MCF7_1105	0.0212508	0.0212508	0.61424	278.251	0
rdS02.tab	189	oligomycin_1muM_MCF7_442	0.0212201	0.0212201	0.61486	278.532	0
rdS02.tab	189	monastrol_0.1mM_MCF7_627	0.0210009	0.0210009	0.61894	280.38	0
rdS02.tab	189	trifluoperazine_10muM_MCF7_1004	-0.0209966	0.0209966	0.61964	280.697	0
rdS02.tab	189	butein_10muM_PC3_582	0.0209327	0.0209327	0.61994	280.833	0
rdS02.tab	189	LY-294002_10muM_HL60_361	-0.02087	0.02087	0.62188	281.712	0
rdS02.tab	189	fulvestrant_10nM_MCF7_310	-0.0207296	0.0207296	0.62394	282.645	0
rdS02.tab	189	valproic acid_1mM_MCF7_23	-0.0205023	0.0205023	0.62786	284.421	0
rdS02.tab	189	12,13-EODE_0.2muM_MCF7_1108	-0.0204372	0.0204372	0.6288	284.846	0
rdS02.tab	189	fulvestrant_1muM_MCF7_367	-0.02038	0.02038	0.62974	285.272	0
rdS02.tab	189	cobalt chloride_0.1mM_MCF7_383	-0.020379	0.020379	0.62976	285.281	0
rdS02.tab	189	tretinoin_1muM_MCF7_991	0.0202591	0.0202591	0.63028	285.517	0
rdS02.tab	189	sirolimus_0.1muM_MCF7_1045	-0.0200066	0.0200066	0.63628	288.235	0
rdS02.tab	189	troglitazone_10muM_PC3_431	-0.0199005	0.0199005	0.63792	288.978	0
rdS02.tab	189	benserazide_10muM_SKMEL5_631	-0.0197192	0.0197192	0.64088	290.319	0
rdS02.tab	189	tacrolimus_1muM_MCF7_378	0.0196923	0.0196923	0.63978	289.82	0
rdS02.tab	189	metformin_0.1muM_MCF7_3	0.0196298	0.0196298	0.64108	290.409	0
rdS02.tab	189	rofecoxib_10muM_MCF7_251	0.0195301	0.0195301	0.64276	291.17	0
rdS02.tab	189	thalidomide_0.1mM_MCF7_606	0.01944	0.01944	0.64448	291.949	0
rdS02.tab	189	sulfasalazine_0.1mM_MCF7_204	-0.0194107	0.0194107	0.64694	293.064	0
rdS02.tab	189	alpha-estradiol_10nM_PC3_702	-0.0192853	0.0192853	0.64946	294.205	0
rdS02.tab	189	arachidonyltrifluoromethane_10muM_MCF7_594	0.0192841	0.0192841	0.6473	293.227	0
rdS02.tab	189	felodipine_10muM_MCF7_848	0.0191524	0.0191524	0.64956	294.251	0
rdS02.tab	189	5109870_25muM_MCF7_904	0.019063	0.019063	0.6513	295.039	0
rdS02.tab	189	17-allylamino-geldanamycin_1muM_PC3_450	-0.0187149	0.0187149	0.65928	298.654	0
rdS02.tab	189	estradiol_0.1muM_MCF7_988	-0.0184605	0.0184605	0.66346	300.547	0
rdS02.tab	189	5253409_17muM_MCF7_961	-0.0184569	0.0184569	0.66352	300.575	0
rdS02.tab	189	valproic acid_10mM_MCF7_345	0.0184254	0.0184254	0.66312	300.393	0
rdS02.tab	189	15-delta prostaglandin J2_10muM_SKMEL5_564	0.0182797	0.0182797	0.66532	301.39	0
rdS02.tab	189	trichostatin A_0.1muM_HL60_364	-0.0182523	0.0182523	0.66706	302.178	0
rdS02.tab	189	novobiocin_0.1mM_MCF7_342	-0.0182418	0.0182418	0.66718	302.233	0
rdS02.tab	189	nordihydroguaiaretic acid_1muM_MCF7_203	0.0181567	0.0181567	0.6673	302.287	0
rdS02.tab	189	resveratrol_50muM_MCF7_595	-0.0179831	0.0179831	0.67138	304.135	0
rdS02.tab	189	deferoxamine_0.1mM_MCF7_485	-0.0179788	0.0179788	0.67148	304.18	0
rdS02.tab	189	NU-1025_0.1mM_MCF7_313	0.017912	0.017912	0.67124	304.072	0
rdS02.tab	189	celecoxib_10muM_PC3_482	0.0176318	0.0176318	0.67616	306.3	0
rdS02.tab	189	17-allylamino-geldanamycin_1muM_MCF7_831	0.0176266	0.0176266	0.67626	306.346	0
rdS02.tab	189	tretinoin_1muM_MCF7_966	0.0175951	0.0175951	0.67678	306.581	0
rdS02.tab	189	genistein_10muM_MCF7_638	0.0175043	0.0175043	0.67812	307.188	0
rdS02.tab	189	docosahexaenoic acid ethyl ester_0.1mM_PC3_664	0.0170782	0.0170782	0.68584	310.686	0
rdS02.tab	189	fluphenazine_10muM_MCF7_490	0.0169265	0.0169265	0.68854	311.909	0
rdS02.tab	189	2-deoxy-D-glucose_10mM_MCF7_344	-0.0167617	0.0167617	0.69268	313.784	0
rdS02.tab	189	troglitazone_10muM_HL60_370	0.0165228	0.0165228	0.69548	315.052	0
rdS02.tab	189	exemestane_10nM_MCF7_165	0.0163728	0.0163728	0.69764	316.031	0
rdS02.tab	189	vorinostat_10muM_MCF7_1000	-0.0163335	0.0163335	0.70012	317.154	0
rdS02.tab	189	staurosporine_10nM_MCF7_425	-0.0163118	0.0163118	0.7004	317.281	0
rdS02.tab	189	fluphenazine_10muM_MCF7_1017	0.0162595	0.0162595	0.6994	316.828	0
rdS02.tab	189	rottlerin_10muM_MCF7_914	0.0162305	0.0162305	0.69994	317.073	0
rdS02.tab	189	trichostatin A_0.1muM_MCF7_331	0.0158587	0.0158587	0.70652	320.054	0
rdS02.tab	189	novobiocin_0.1mM_MCF7_437	-0.015838	0.015838	0.70844	320.923	0
rdS02.tab	189	butirosin_10muM_PC3_666	0.0157733	0.0157733	0.70778	320.624	0
rdS02.tab	189	tetraethylenepentamine_0.1mM_MCF7_406	0.0155785	0.0155785	0.71124	322.192	0
rdS02.tab	189	LM-1685_10muM_MCF7_612	0.0155535	0.0155535	0.71162	322.364	0
rdS02.tab	189	tetraethylenepentamine_0.1mM_PC3_457	-0.0155101	0.0155101	0.71416	323.514	0
rdS02.tab	189	5252917_14muM_MCF7_944	0.0154717	0.0154717	0.7133	323.125	0
rdS02.tab	189	tetraethylenepentamine_10muM_MCF7_405	0.0154216	0.0154216	0.71418	323.524	0
rdS02.tab	189	17-allylamino-geldanamycin_1muM_PC3_432	-0.0152259	0.0152259	0.7194	325.888	0
rdS02.tab	189	fulvestrant_1muM_MCF7_985	-0.0151193	0.0151193	0.72134	326.767	0
rdS02.tab	189	17-allylamino-geldanamycin_1muM_MCF7_998	-0.0149602	0.0149602	0.7236	327.791	0
rdS02.tab	189	17-allylamino-geldanamycin_1muM_MCF7_381	-0.0149023	0.0149023	0.72442	328.162	0
rdS02.tab	189	estradiol_10nM_PC3_665	0.0148992	0.0148992	0.72406	327.999	0
rdS02.tab	189	LY-294002_10muM_SKMEL5_501	0.014856	0.014856	0.72468	328.28	0
rdS02.tab	189	haloperidol_10muM_MCF7_983	-0.0144766	0.0144766	0.73154	331.388	0
rdS02.tab	189	rosiglitazone_10muM_PC3_430	0.0144268	0.0144268	0.732	331.596	0
rdS02.tab	189	estradiol_10nM_HL60_782	-0.0144123	0.0144123	0.73284	331.977	0
rdS02.tab	189	sodium phenylbutyrate_1mM_MCF7_407	-0.0143026	0.0143026	0.73504	332.973	0
rdS02.tab	189	LY-294002_10muM_MCF7_1016	-0.013943	0.013943	0.74092	335.637	0
rdS02.tab	189	15-delta prostaglandin J2_10muM_PC3_446	-0.0134441	0.0134441	0.74934	339.451	0
rdS02.tab	189	DL-PPMP_2muM_MCF7_1121	-0.013262	0.013262	0.75286	341.046	0
rdS02.tab	189	flufenamic acid_10muM_MCF7_316	-0.0132169	0.0132169	0.75348	341.326	0
rdS02.tab	189	LY-294002_0.1muM_MCF7_1054	0.0132012	0.0132012	0.75256	340.91	0
rdS02.tab	189	ionomycin_2muM_MCF7_979	-0.0131993	0.0131993	0.75388	341.508	0
rdS02.tab	189	arachidonic acid_10muM_MCF7_441	0.0131737	0.0131737	0.753	341.109	0
rdS02.tab	189	sirolimus_0.1muM_HL60_362	-0.0130838	0.0130838	0.75584	342.396	0
rdS02.tab	189	fluphenazine_10muM_SKMEL5_494	-0.0130381	0.0130381	0.75684	342.849	0
rdS02.tab	189	monorden_0.1muM_SKMEL5_493	-0.012983	0.012983	0.75792	343.338	0
rdS02.tab	189	dimethyloxalylglycine_1mM_PC3_584	0.01291	0.01291	0.75732	343.066	0
rdS02.tab	189	indometacin_20muM_MCF7_262	0.0129024	0.0129024	0.75744	343.12	0
rdS02.tab	189	5162773_7muM_MCF7_892	0.0127457	0.0127457	0.7603	344.416	0
rdS02.tab	189	prednisolone_1muM_MCF7_265	-0.0125924	0.0125924	0.76464	346.382	0
rdS02.tab	189	wortmannin_10nM_SKMEL5_506	0.0125767	0.0125767	0.76304	345.657	0
rdS02.tab	189	pirinixic acid_0.1mM_MCF7_368	-0.0124725	0.0124725	0.76672	347.324	0
rdS02.tab	189	oxaprozin_0.3mM_MCF7_971	0.0124391	0.0124391	0.7654	346.726	0
rdS02.tab	189	imatinib_10muM_PC3_483	-0.0121386	0.0121386	0.77296	350.151	0
rdS02.tab	189	indometacin_0.1mM_MCF7_453	-0.0120158	0.0120158	0.7755	351.301	0
rdS02.tab	189	haloperidol_10muM_MCF7_418	-0.0119374	0.0119374	0.777	351.981	0
rdS02.tab	189	nordihydroguaiaretic acid_1muM_MCF7_1003	0.0118868	0.0118868	0.77616	351.6	0
rdS02.tab	189	valproic acid_1mM_SKMEL5_629	0.0118227	0.0118227	0.77732	352.126	0
rdS02.tab	189	valproic acid_50muM_MCF7_348	0.0116314	0.0116314	0.78066	353.639	0
rdS02.tab	189	rottlerin_10muM_MCF7_941	-0.0115671	0.0115671	0.78328	354.826	0
rdS02.tab	189	trichostatin A_1muM_MCF7_981	0.011532	0.011532	0.78242	354.436	0
rdS02.tab	189	verapamil_10muM_MCF7_161	0.0114173	0.0114173	0.78452	355.388	0
rdS02.tab	189	dexamethasone_1muM_MCF7_255	0.0113019	0.0113019	0.78664	356.348	0
rdS02.tab	189	prazosin_10muM_MCF7_826	0.0112549	0.0112549	0.78766	356.81	0
rdS02.tab	189	clofibrate_0.1mM_MCF7_444	-0.0111266	0.0111266	0.79146	358.531	0
rdS02.tab	189	monorden_0.1muM_PC3_449	-0.0110925	0.0110925	0.79194	358.749	0
rdS02.tab	189	estradiol_10nM_HL60_387	-0.0110291	0.0110291	0.79328	359.356	0
rdS02.tab	189	acetylsalicylic acid_0.1mM_MCF7_315	0.0109199	0.0109199	0.7939	359.637	0
rdS02.tab	189	monastrol_0.1mM_MCF7_596	0.0109034	0.0109034	0.79418	359.764	0
rdS02.tab	189	HNMPA-(AM)3_5muM_PC3_583	0.0108813	0.0108813	0.79446	359.89	0
rdS02.tab	189	splitomicin_20muM_PC3_661	-0.0107287	0.0107287	0.79912	362.001	0
rdS02.tab	189	fluphenazine_10muM_MCF7_1075	0.0106209	0.0106209	0.79902	361.956	0
rdS02.tab	189	tretinoin_1muM_PC3_447	0.010598	0.010598	0.79946	362.155	0
rdS02.tab	189	17-dimethylamino-geldanamycin_0.1muM_MCF7_1051	-0.0104184	0.0104184	0.80474	364.547	0
rdS02.tab	189	metformin_1mM_MCF7_4	-0.0102978	0.0102978	0.80718	365.653	0
rdS02.tab	189	geldanamycin_1muM_MCF7_611	-0.0100698	0.0100698	0.8112	367.474	0
rdS02.tab	189	sirolimus_0.1muM_MCF7_1001	-0.00994821	0.00994821	0.81344	368.488	0
rdS02.tab	189	arachidonic acid_10muM_MCF7_604	-0.00960817	0.00960817	0.8201	371.505	0
rdS02.tab	189	trifluoperazine_10muM_MCF7_421	-0.00945413	0.00945413	0.82274	372.701	0
rdS02.tab	189	colforsin_50muM_HL60_783	0.00940001	0.00940001	0.82294	372.792	0
rdS02.tab	189	LY-294002_10muM_MCF7_318	0.00928364	0.00928364	0.825	373.725	0
rdS02.tab	189	wortmannin_10nM_HL60_389	0.00924048	0.00924048	0.8256	373.997	0
rdS02.tab	189	monorden_0.1muM_PC3_484	0.00908906	0.00908906	0.8286	375.356	0
rdS02.tab	189	thioridazine_10muM_MCF7_1068	-0.00904495	0.00904495	0.83012	376.044	0
rdS02.tab	189	resveratrol_50muM_MCF7_622	0.00888328	0.00888328	0.83224	377.005	0
rdS02.tab	189	chlorpromazine_10muM_MCF7_419	-0.00886707	0.00886707	0.8335	377.575	0
rdS02.tab	189	TTNPB_0.1muM_MCF7_223	0.0087631	0.0087631	0.83458	378.065	0
rdS02.tab	189	quinpirole_1muM_MCF7_456	0.00856852	0.00856852	0.83814	379.677	0
rdS02.tab	189	fasudil_10muM_PC3_436	0.00830623	0.00830623	0.84372	382.205	0
rdS02.tab	189	tamoxifen_1muM_MCF7_380	-0.00825448	0.00825448	0.8447	382.649	0
rdS02.tab	189	fulvestrant_1muM_ssMCF7_523	0.00763785	0.00763785	0.85674	388.103	0
rdS02.tab	189	monorden_0.1muM_MCF7_999	0.00755344	0.00755344	0.85832	388.819	0
rdS02.tab	189	quercetin_1muM_MCF7_283	-0.00746306	0.00746306	0.85934	389.281	0
rdS02.tab	189	sodium phenylbutyrate_0.1mM_HL60_363	-0.00741466	0.00741466	0.86016	389.652	0
rdS02.tab	189	SC-58125_10muM_SKMEL5_507	0.00734121	0.00734121	0.8623	390.622	0
rdS02.tab	189	rofecoxib_10muM_MCF7_166	0.00721436	0.00721436	0.8649	391.8	0
rdS02.tab	189	geldanamycin_1muM_MCF7_972	-0.00694753	0.00694753	0.87016	394.182	0
rdS02.tab	189	monastrol_0.1mM_MCF7_681	-0.00690008	0.00690008	0.8709	394.518	0
rdS02.tab	189	sodium phenylbutyrate_1mM_MCF7_408	0.00655504	0.00655504	0.87782	397.652	0
rdS02.tab	189	tolbutamide_0.1mM_MCF7_142	-0.00647611	0.00647611	0.87874	398.069	0
rdS02.tab	189	monorden_0.1muM_MCF7_325	-0.00639981	0.00639981	0.87984	398.568	0
rdS02.tab	189	indometacin_0.1mM_SKMEL5_503	-0.00633614	0.00633614	0.88082	399.011	0
rdS02.tab	189	wortmannin_10nM_MCF7_1081	0.00616779	0.00616779	0.88566	401.204	0
rdS02.tab	189	17-allylamino-geldanamycin_1muM_MCF7_1044	-0.00615468	0.00615468	0.88406	400.479	0
rdS02.tab	189	estradiol_0.1muM_MCF7_365	-0.00591384	0.00591384	0.88852	402.5	0
rdS02.tab	189	phenformin_10muM_MCF7_21	0.00572308	0.00572308	0.89354	404.774	0
rdS02.tab	189	carbamazepine_0.1muM_MCF7_835	0.00546984	0.00546984	0.89868	407.102	0
rdS02.tab	189	nordihydroguaiaretic acid_1muM_ssMCF7_415	-0.00531843	0.00531843	0.8996	407.519	0
rdS02.tab	189	carbamazepine_0.1muM_MCF7_919	-0.00531604	0.00531604	0.89964	407.537	0
rdS02.tab	189	genistein_1muM_MCF7_268	-0.00529673	0.00529673	0.90006	407.727	0
rdS02.tab	189	15-delta prostaglandin J2_10muM_MCF7_1011	0.00501273	0.00501273	0.90698	410.862	0
rdS02.tab	189	BW-B70C_31.6muM_MCF7_1132	-0.00493619	0.00493619	0.90678	410.771	0
rdS02.tab	189	metformin_10muM_MCF7_1	0.00468248	0.00468248	0.9137	413.906	0
rdS02.tab	189	5286656_50muM_MCF7_889	0.00459854	0.00459854	0.91512	414.549	0
rdS02.tab	189	rofecoxib_10muM_HL60_371	-0.00459353	0.00459353	0.91294	413.562	0
rdS02.tab	189	chlorpromazine_1muM_MCF7_1055	0.00454489	0.00454489	0.91638	415.12	0
rdS02.tab	189	staurosporine_1muM_MCF7_312	-0.00453821	0.00453821	0.91396	414.024	0
rdS02.tab	189	metformin_10muM_MCF7_61	-0.00446215	0.00446215	0.91524	414.604	0
rdS02.tab	189	pirinixic acid_0.1mM_MCF7_487	0.00439228	0.00439228	0.91984	416.688	0
rdS02.tab	189	estradiol_10nM_MCF7_1079	-0.00423371	0.00423371	0.91956	416.561	0
rdS02.tab	189	copper sulfate_0.1mM_MCF7_438	-0.00418197	0.00418197	0.92038	416.932	0
rdS02.tab	189	HC toxin_0.1muM_MCF7_909	0.00407967	0.00407967	0.92518	419.107	0
rdS02.tab	189	fludrocortisone_1muM_MCF7_281	0.00395329	0.00395329	0.92762	420.212	0
rdS02.tab	189	trichostatin A_0.1muM_MCF7_332	-0.0039087	0.0039087	0.92576	419.369	0
rdS02.tab	189	15-delta prostaglandin J2_10muM_MCF7_201	-0.00374465	0.00374465	0.92888	420.783	0
rdS02.tab	189	prochlorperazine_10muM_MCF7_455	0.00340438	0.00340438	0.93794	424.887	0
rdS02.tab	189	monastrol_0.1mM_PC3_668	0.00251757	0.00251757	0.95398	432.153	0
rdS02.tab	189	resveratrol_10muM_MCF7_958	0.00248037	0.00248037	0.95442	432.352	0
rdS02.tab	189	nocodazole_1muM_MCF7_621	0.00205545	0.00205545	0.9618	435.695	0
rdS02.tab	189	sodium phenylbutyrate_0.2mM_SKMEL5_502	0.00199799	0.00199799	0.96264	436.076	0
rdS02.tab	189	depudecin_1muM_MCF7_874	-0.00182702	0.00182702	0.96422	436.792	0
rdS02.tab	189	diclofenac_10muM_PC3_445	0.0018108	0.0018108	0.96626	437.716	0
rdS02.tab	189	trichostatin A_1muM_MCF7_1072	0.00179459	0.00179459	0.96662	437.879	0
rdS02.tab	189	celastrol_2.5muM_MCF7_887	-0.00174785	0.00174785	0.96548	437.362	0
rdS02.tab	189	fludrocortisone_1muM_MCF7_282	0.00173259	0.00173259	0.9679	438.459	0
rdS02.tab	189	W-13_10muM_MCF7_440	0.00170946	0.00170946	0.96832	438.649	0
rdS02.tab	189	vorinostat_10muM_MCF7_1058	0.00165557	0.00165557	0.96928	439.084	0
rdS02.tab	189	iloprost_1muM_SKMEL5_496	-0.00165438	0.00165438	0.9669	438.006	0
rdS02.tab	189	azathioprine_0.1mM_MCF7_338	-0.00155399	0.00155399	0.96872	438.83	0
rdS02.tab	189	3-hydroxy-DL-kynurenine_9.2muM_MCF7_1109	-0.0013928	0.0013928	0.97152	440.099	0
rdS02.tab	189	chlorpropamide_0.1mM_MCF7_141	-0.000583968	0.000583968	0.98712	447.165	0
rdS02.tab	189	genistein_1muM_MCF7_267	-0.000512433	0.000512433	0.98858	447.827	0
rdS02.tab	189	LY-294002_10muM_MCF7_1065	0.000458066	0.000458066	0.99252	449.612	0
rdS02.tab	189	raloxifene_0.1muM_HL60_388	0.000422775	0.000422775	0.99304	449.847	0
rdS02.tab	189	5151277_14muM_MCF7_903	-0.000418483	0.000418483	0.99052	448.706	0
rdS02.tab	189	clofibrate_0.15mM_MCF7_263	0.000339555	0.000339555	0.99452	450.518	0
rdS02.tab	189	monorden_0.1muM_HL60_544	0.000296395	0.000296395	0.9954	450.916	0

## Sheet: set-Lamb-etal
Set-level analysis using the Lamb Connectivity Map.
Each row represents one treatment set.
Shown in red are those compounds that achieved statistical significance ( p< 1/N ).
On average 1 false connection is expected among those significant ones.
N=85 is the number of treatment sets for which permutation p values were obtained.
rank	cmap name	mean	n	enrichment	p	abs_mean	p*85
1	prochlorperazine	0.656	3	0.85	0.0067	0.656	0.5695
2	calmidazolium	-0.822	2	-0.945	0.0067	0.822	0.5695
3	5252917	0.702	2	0.903	0.0195	0.702	1.6575
4	fulvestrant	-0.355	7	-0.539	0.0196	0.355	1.666
5	estradiol	-0.314	10	-0.427	0.0357	0.314	3.0345
6	trichostatin A	-0.012	12	0.382	0.042	0.012	3.57
7	rottlerin	0.489	3	0.702	0.0487	0.489	4.1395
8	rofecoxib	0.333	6	0.523	0.0494	0.333	4.199
9	tretinoin	-0.128	8	-0.451	0.0533	0.128	4.5305
10	rosiglitazone	-0.269	4	-0.585	0.0808	0.269	6.868
11	thioridazine	0.402	4	0.578	0.0886	0.402	7.531
12	depudecin	-0.538	2	-0.788	0.0903	0.538	7.6755
13	5279552	0.259	2	0.755	0.1192	0.259	10.132
14	monorden	0.25	10	0.353	0.1287	0.25	10.9395
15	iloprost	-0.49	3	-0.603	0.1349	0.49	11.4665
16	benserazide	-0.377	2	-0.735	0.1408	0.377	11.968
17	genistein	-0.319	7	-0.409	0.1414	0.319	12.019
18	5248896	-0.248	2	-0.724	0.1535	0.248	13.0475
19	docosahexaenoic acid ethyl ester	0.492	2	0.713	0.1673	0.492	14.2205
20	staurosporine	-0.112	4	-0.512	0.1696	0.112	14.416
21	colchicine	-0.256	2	-0.709	0.1718	0.256	14.603
22	arachidonic acid	-0.197	3	-0.572	0.1878	0.197	15.963
23	5253409	-0.258	2	-0.687	0.2001	0.258	17.0085
24	butein	0.339	2	0.684	0.2026	0.339	17.221
25	MK-886	0.28	2	0.651	0.243	0.28	20.655
26	fludrocortisone	0.312	2	0.64	0.2575	0.312	21.8875
27	thalidomide	0.357	2	0.614	0.2992	0.357	25.432
28	sodium phenylbutyrate	0.232	7	0.346	0.2992	0.232	25.432
29	chlorpromazine	-0.179	4	-0.444	0.3169	0.179	26.9365
30	mercaptopurine	0.29	2	0.592	0.3334	0.29	28.339
31	17-allylamino-geldanamycin	0.147	18	0.214	0.3357	0.147	28.5345
32	wortmannin	-0.097	8	0.311	0.3504	0.097	29.784
33	NU-1025	0.31	2	0.576	0.3605	0.31	30.6425
34	SC-58125	0.399	4	0.423	0.3742	0.399	31.807
35	fluphenazine	0.136	4	0.414	0.4011	0.136	34.0935
36	trifluoperazine	-0.205	3	-0.468	0.4188	0.205	35.598
37	resveratrol	-0.203	5	-0.364	0.4244	0.203	36.074
38	colforsin	-0.328	2	-0.539	0.4266	0.328	36.261
39	dexamethasone	-0.399	3	-0.464	0.4328	0.399	36.788
40	Y-27632	-0.32	2	-0.532	0.4398	0.32	37.383
41	5211181	-0.305	2	-0.501	0.5028	0.305	42.738
42	tamoxifen	-0.205	3	-0.43	0.5192	0.205	44.132
43	sulindac	-0.278	2	-0.492	0.5355	0.278	45.5175
44	5224221	-0.42	2	-0.487	0.5559	0.42	47.2515
45	imatinib	-0.238	2	-0.479	0.5839	0.238	49.6315
46	arachidonyltrifluoromethane	0.416	2	0.476	0.5949	0.416	50.5665
47	chlorpropamide	-0.274	2	-0.472	0.6057	0.274	51.4845
48	TTNPB	-0.204	2	-0.47	0.6139	0.204	52.1815
49	fasudil	0.082	2	0.462	0.6436	0.082	54.706
50	monastrol	-0.08	8	0.245	0.6437	0.08	54.7145
51	clozapine	0.044	2	0.46	0.6515	0.044	55.3775
52	geldanamycin	-0.122	6	-0.276	0.6568	0.122	55.828
53	alpha-estradiol	-0.087	6	-0.276	0.6568	0.087	55.828
54	ikarugamycin	-0.174	3	-0.377	0.6601	0.174	56.1085
55	cobalt chloride	0.227	3	0.377	0.6601	0.227	56.1085
56	novobiocin	0.116	6	0.267	0.6961	0.116	59.1685
57	ionomycin	0.087	3	0.36	0.7075	0.087	60.1375
58	acetylsalicylic acid	0.132	3	-0.355	0.7208	0.132	61.268
59	celecoxib	0.182	5	0.287	0.7209	0.182	61.2765
60	exisulind	0.073	2	0.434	0.7296	0.073	62.016
61	haloperidol	-0.158	6	-0.258	0.7328	0.158	62.288
62	deferoxamine	0.057	3	-0.347	0.7436	0.057	63.206
63	sirolimus	-0.006	10	-0.2	0.7524	0.006	63.954
64	tacrolimus	-0.167	3	-0.333	0.7821	0.167	66.4785
65	W-13	-0.326	2	-0.405	0.8066	0.326	68.561
66	copper sulfate	0.016	4	0.289	0.8068	0.016	68.578
67	raloxifene	0.001	3	0.322	0.8229	0.001	69.9465
68	4,5-dianilinophthalimide	0.042	2	0.396	0.8265	0.042	70.2525
69	tetraethylenepentamine	0.055	6	0.234	0.8346	0.055	70.941
70	bucladesine	0.077	3	-0.318	0.8364	0.077	71.094
71	nifedipine	0.339	2	0.392	0.8368	0.339	71.128
72	5230742	-0.023	2	-0.385	0.8518	0.023	72.403
73	quercetin	-0.274	2	-0.375	0.8734	0.274	74.239
74	carbamazepine	-0.102	3	-0.294	0.9012	0.102	76.602
75	LM-1685	0.01	3	-0.291	0.9066	0.01	77.061
76	15-delta prostaglandin J2	0.017	5	0.227	0.912	0.017	77.52
77	clofibrate	0.304	2	0.354	0.9139	0.304	77.6815
78	nordihydroguaiaretic acid	-0.009	5	-0.225	0.9167	0.009	77.9195
79	diclofenac	0.294	2	0.345	0.9265	0.294	78.7525
80	LY-294002	0.034	17	0.123	0.9346	0.034	79.441
81	valproic acid	-0.01	18	0.117	0.9425	0.01	80.1125
82	troglitazone	-0.017	6	-0.185	0.959	0.017	81.515
83	pirinixic acid	0.049	5	0.193	0.9721	0.049	82.6285
84	metformin	0.131	5	0.19	0.9755	0.131	82.9175
85	5255229	-0.204	2	-0.289	0.9891	0.204	84.0735
86	dopamine	0.871	1	-	-
87	DL-PPMP	0.773	1	-	-
88	U0125	0.737	1	-	-
89	paclitaxel	0.733	1	-	-
90	pentamidine	0.725	1	-	-
91	dimethyloxalylglycine	0.714	1	-	-
92	5666823	0.686	1	-	-
93	mesalazine	0.651	1	-	-
94	pararosaniline	0.643	1	-	-
95	nitrendipine	0.627	1	-	-
96	minocycline	0.588	1	-	-
97	5140203	0.569	1	-	-
98	5213008	0.545	1	-	-
99	oxamic acid	0.506	1	-	-
100	nocodazole	0.49	1	-	-
101	tyrphostin AG-825	0.486	1	-	-
102	tioguanine	0.471	1	-	-
103	dexverapamil	0.384	1	-	-
104	prazosin	0	2	-	-
105	tyrphostin AG-1478	0	1	-	-
106	ciclosporin	0	2	-	-
107	N-phenylanthranilic acid	0	1	-	-
108	yohimbine	0	1	-	-
109	vorinostat	0	2	-	-
110	1,5-isoquinolinediol	0	1	-	-
111	butirosin	0	1	-	-
112	5162773	0	1	-	-
113	oxaprozin	0	2	-	-
114	5109870	0	1	-	-
115	gefitinib	0	1	-	-
116	(-)-catechin	0	1	-	-
117	5182598	0	2	-	-
118	splitomicin	0	1	-	-
119	fisetin	0	1	-	-
120	MG-132	0	1	-	-
121	HNMPA-(AM)3	0	1	-	-
122	oligomycin	0	1	-	-
123	2-deoxy-D-glucose	0	1	-	-
124	5286656	0	1	-	-
125	felodipine	0	3	-	-
126	12,13-EODE	0	1	-	-
127	amitriptyline	0	1	-	-
128	quinpirole	0	1	-	-
129	decitabine	0	1	-	-
130	pyrvinium	0	2	-	-
131	monensin	0	1	-	-
132	clotrimazole	0	1	-	-
133	blebbistatin	0	2	-	-
134	HC toxin	0	1	-	-
135	flufenamic acid	0	1	-	-
136	17-dimethylamino-geldanamycin	0	2	-	-
137	celastrol	0	1	-	-
138	5186324	0	1	-	-
139	probucol	0	1	-	-
140	indometacin	0	4	-	-
141	5152487	0	1	-	-
142	verapamil	0	1	-	-
143	exemestane	0	1	-	-
144	prednisolone	0	1	-	-
145	3-hydroxy-DL-kynurenine	0	1	-	-
146	tolbutamide	0	1	-	-
147	phenformin	-0.428	1	-	-
148	sulfasalazine	-0.47	1	-	-
149	phenanthridinone	-0.481	1	-	-
150	5149715	-0.515	1	-	-
151	5186223	-0.523	1	-	-
152	5114445	-0.542	1	-	-
153	tomelukast	-0.549	1	-	-
154	phentolamine	-0.564	1	-	-
155	5151277	-0.568	1	-	-
156	topiramate	-0.568	1	-	-
157	sulindac sulfide	-0.572	1	-	-
158	demecolcine	-0.655	1	-	-
159	phenyl biguanide	-0.659	1	-	-
160	doxycycline	-0.667	1	-	-
161	3-aminobenzamide	-0.716	1	-	-
162	BW-B70C	-0.735	1	-	-
163	cytochalasin B	-0.795	1	-	-
164	azathioprine	-0.822	1	-	-

## Sheet: set-Zhang-Gant
Set-level analysis using the Zhang-Gant Connectivity Map.
Each row represents one treatment set.
Significance mark 1 indicates that the connection between the gene signature and the treatment set is statistically significant ( p < 1/N).
On average 1 false connection is expected among those significant ones.
Significance mark 0 indicates that the connection between the gene signature and the treatment set is not statistically significant ( p >= 1/N).
N=164 is the total number of treatment sets.
The results are sorted primarily by significance mark, and secondarily by the absolute value of standardized setcscore in descending order.
queryName	queryLength	SetName	SetSize	SetCscore	abs_SetCscore	set-level pvalue	mean_RandomSetCscores	stdev_RandomSetCscores	setc_standardized=setc/stdev	abs_setc_standardized	expected_falses=p*N_sets	significance_mark
rdS02.tab	189	pentamidine	1	0.103267	0.103267	0.01422	-0.000249711	0.042172	2.44871	2.44871	2.33208	0
rdS02.tab	189	rofecoxib	6	0.0312354	0.0312354	0.02884	2.12405e-05	0.0143798	2.17217	2.17217	4.72976	0
rdS02.tab	189	Y-27632	2	-0.0575752	0.0575752	0.03948	-0.000202438	0.0278026	-2.07086	2.07086	6.47472	0
rdS02.tab	189	cytochalasin B	1	-0.0850891	0.0850891	0.0439	-7.89636e-05	0.0421866	-2.01697	2.01697	7.1996	0
rdS02.tab	189	5213008	1	0.0844734	0.0844734	0.04566	0.000344348	0.0421649	2.00341	2.00341	7.48824	0
rdS02.tab	189	3-aminobenzamide	1	-0.0830093	0.0830093	0.05056	-0.000150235	0.0422591	-1.9643	1.9643	8.29184	0
rdS02.tab	189	5211181	2	-0.056561	0.056561	0.0658	-3.29804e-05	0.0307681	-1.8383	1.8383	10.7912	0
rdS02.tab	189	nifedipine	2	0.0337477	0.0337477	0.09234	5.59956e-05	0.0200272	1.68509	1.68509	15.1438	0
rdS02.tab	189	estradiol	10	-0.0256664	0.0256664	0.09234	4.84231e-06	0.0152758	-1.6802	1.6802	15.1438	0
rdS02.tab	189	dexverapamil	1	0.0690139	0.0690139	0.10128	-0.000269074	0.0420601	1.64084	1.64084	16.6099	0
rdS02.tab	189	sulindac	2	-0.034367	0.034367	0.11072	-3.75893e-05	0.0215511	-1.59467	1.59467	18.1581	0
rdS02.tab	189	genistein	7	-0.024745	0.024745	0.11892	-5.44295e-05	0.0159019	-1.5561	1.5561	19.5029	0
rdS02.tab	189	tetraethylenepentamine	6	0.0204813	0.0204813	0.13376	-3.22238e-05	0.0136881	1.49629	1.49629	21.9366	0
rdS02.tab	189	benserazide	2	-0.0470798	0.0470798	0.1391	7.18788e-05	0.031799	-1.48054	1.48054	22.8124	0
rdS02.tab	189	fasudil	2	0.031512	0.031512	0.14164	5.93308e-05	0.0214107	1.47179	1.47179	23.229	0
rdS02.tab	189	topiramate	1	-0.0617838	0.0617838	0.14272	0.000142943	0.0422616	-1.46194	1.46194	23.4061	0
rdS02.tab	189	dexamethasone	3	-0.0266587	0.0266587	0.15002	-6.64791e-05	0.0184229	-1.44704	1.44704	24.6033	0
rdS02.tab	189	nitrendipine	1	0.060236	0.060236	0.15426	-6.52328e-05	0.0421615	1.4287	1.4287	25.2986	0
rdS02.tab	189	5224221	2	-0.0500285	0.0500285	0.1523	0.000198635	0.0351227	-1.42439	1.42439	24.9772	0
rdS02.tab	189	SC-58125	4	0.0342407	0.0342407	0.15698	-8.47085e-05	0.0242022	1.41478	1.41478	25.7447	0
rdS02.tab	189	thioridazine	4	0.0363743	0.0363743	0.15904	1.25246e-05	0.0257424	1.41301	1.41301	26.0826	0
rdS02.tab	189	probucol	1	-0.0572783	0.0572783	0.1751	-2.74323e-05	0.0421548	-1.35876	1.35876	28.7164	0
rdS02.tab	189	sodium phenylbutyrate	7	-0.018478	0.018478	0.19018	3.83341e-07	0.0140785	-1.3125	1.3125	31.1895	0
rdS02.tab	189	ikarugamycin	3	-0.0286753	0.0286753	0.18974	4.9227e-05	0.0218575	-1.31192	1.31192	31.1174	0
rdS02.tab	189	staurosporine	4	-0.0253385	0.0253385	0.19324	1.21217e-05	0.0195133	-1.29853	1.29853	31.6914	0
rdS02.tab	189	colchicine	2	-0.0363411	0.0363411	0.2045	-3.87495e-05	0.0284557	-1.27711	1.27711	33.538	0
rdS02.tab	189	5253409	2	-0.0373523	0.0373523	0.20398	5.95591e-05	0.0293412	-1.27303	1.27303	33.4527	0
rdS02.tab	189	paclitaxel	1	0.0536178	0.0536178	0.20566	5.02874e-05	0.0421379	1.27244	1.27244	33.7282	0
rdS02.tab	189	oxamic acid	1	0.052725	0.052725	0.21086	-4.62435e-05	0.0420602	1.25356	1.25356	34.581	0
rdS02.tab	189	fulvestrant	7	-0.021003	0.021003	0.20872	9.28086e-06	0.0167771	-1.25189	1.25189	34.2301	0
rdS02.tab	189	LM-1685	3	0.0415605	0.0415605	0.2187	-0.000210188	0.033996	1.22251	1.22251	35.8668	0
rdS02.tab	189	imatinib	2	-0.041237	0.041237	0.22144	0.00013992	0.0338293	-1.21897	1.21897	36.3162	0
rdS02.tab	189	gefitinib	1	0.0510144	0.0510144	0.22768	-3.65015e-05	0.0422987	1.20605	1.20605	37.3395	0
rdS02.tab	189	acetylsalicylic acid	3	0.0457531	0.0457531	0.22858	-4.28346e-06	0.0380155	1.20354	1.20354	37.4871	0
rdS02.tab	189	iloprost	3	-0.0388724	0.0388724	0.23354	3.34853e-05	0.0328213	-1.18437	1.18437	38.3006	0
rdS02.tab	189	decitabine	1	-0.0493469	0.0493469	0.2409	-3.16847e-05	0.0421667	-1.17028	1.17028	39.5076	0
rdS02.tab	189	tomelukast	1	-0.0484801	0.0484801	0.25294	-0.000109438	0.0421624	-1.14984	1.14984	41.4822	0
rdS02.tab	189	troglitazone	6	0.02036	0.02036	0.25092	-2.29069e-05	0.0177917	1.14435	1.14435	41.1509	0
rdS02.tab	189	rottlerin	3	0.0329683	0.0329683	0.25452	6.68139e-07	0.0288827	1.14146	1.14146	41.7413	0
rdS02.tab	189	5252917	2	0.0341964	0.0341964	0.25384	-4.61998e-05	0.0300766	1.13698	1.13698	41.6298	0
rdS02.tab	189	(-)-catechin	1	-0.0475573	0.0475573	0.25912	5.08713e-06	0.0422674	-1.12515	1.12515	42.4957	0
rdS02.tab	189	5666823	1	0.0464382	0.0464382	0.2712	0.000131798	0.0422141	1.10007	1.10007	44.4768	0
rdS02.tab	189	demecolcine	1	-0.0462973	0.0462973	0.2732	-0.000108611	0.0422086	-1.09687	1.09687	44.8048	0
rdS02.tab	189	raloxifene	3	-0.029095	0.029095	0.27338	4.93081e-05	0.026576	-1.09479	1.09479	44.8343	0
rdS02.tab	189	doxycycline	1	-0.0457164	0.0457164	0.2774	3.61139e-05	0.0421796	-1.08385	1.08385	45.4936	0
rdS02.tab	189	5186223	1	-0.0455257	0.0455257	0.28252	-8.92937e-05	0.042092	-1.08158	1.08158	46.3333	0
rdS02.tab	189	calmidazolium	2	-0.0365569	0.0365569	0.28458	-4.9686e-05	0.0338689	-1.07937	1.07937	46.6711	0
rdS02.tab	189	butein	2	0.0395172	0.0395172	0.28254	4.02359e-05	0.0367239	1.07606	1.07606	46.3366	0
rdS02.tab	189	tyrphostin AG-1478	1	-0.0448726	0.0448726	0.28352	0.000238848	0.0419879	-1.0687	1.0687	46.4973	0
rdS02.tab	189	amitriptyline	1	0.0425117	0.0425117	0.31116	-0.000169403	0.0420919	1.00997	1.00997	51.0302	0
rdS02.tab	189	phenyl biguanide	1	-0.0421373	0.0421373	0.31916	-8.42251e-05	0.0420992	-1.00091	1.00091	52.3422	0
rdS02.tab	189	MG-132	1	0.0412853	0.0412853	0.32504	-0.000112132	0.0421062	0.980505	0.980505	53.3066	0
rdS02.tab	189	W-13	2	-0.0262407	0.0262407	0.3304	-0.000107263	0.0267667	-0.980347	0.980347	54.1856	0
rdS02.tab	189	tyrphostin AG-825	1	0.041323	0.041323	0.32148	-0.00024597	0.0421898	0.979454	0.979454	52.7227	0
rdS02.tab	189	5140203	1	0.041157	0.041157	0.32714	-0.000106783	0.0421395	0.976684	0.976684	53.651	0
rdS02.tab	189	5149715	1	-0.0410006	0.0410006	0.33288	-7.70052e-05	0.042139	-0.972984	0.972984	54.5923	0
rdS02.tab	189	4,5-dianilinophthalimide	2	0.035804	0.035804	0.3316	-1.02818e-05	0.0369363	0.969344	0.969344	54.3824	0
rdS02.tab	189	bucladesine	3	0.0204483	0.0204483	0.33982	2.07725e-05	0.0214019	0.955445	0.955445	55.7305	0
rdS02.tab	189	5152487	1	-0.0396271	0.0396271	0.34384	3.49167e-05	0.0420768	-0.941781	0.941781	56.3898	0
rdS02.tab	189	U0125	1	0.0395033	0.0395033	0.35244	0.000267131	0.0421553	0.937091	0.937091	57.8002	0
rdS02.tab	189	quercetin	2	-0.0284406	0.0284406	0.35162	0.000112756	0.0305942	-0.929608	0.929608	57.6657	0
rdS02.tab	189	celecoxib	5	0.0150345	0.0150345	0.36004	6.36002e-05	0.0162706	0.924027	0.924027	59.0466	0
rdS02.tab	189	tacrolimus	3	-0.020914	0.020914	0.35938	5.77372e-05	0.02286	-0.914874	0.914874	58.9383	0
rdS02.tab	189	sulindac sulfide	1	-0.0384644	0.0384644	0.3626	3.28999e-05	0.0423251	-0.908784	0.908784	59.4664	0
rdS02.tab	189	fisetin	1	0.0382117	0.0382117	0.36918	-4.79609e-05	0.0423522	0.902234	0.902234	60.5455	0
rdS02.tab	189	mesalazine	1	0.0367945	0.0367945	0.38486	0.000135812	0.0421607	0.872722	0.872722	63.117	0
rdS02.tab	189	clotrimazole	1	-0.0367809	0.0367809	0.38598	-6.98418e-05	0.0421771	-0.87206	0.87206	63.3007	0
rdS02.tab	189	17-allylamino-geldanamycin	18	0.0143502	0.0143502	0.41732	8.10953e-05	0.0175328	0.818476	0.818476	68.4405	0
rdS02.tab	189	ionomycin	3	-0.0145686	0.0145686	0.41618	-3.21691e-05	0.0178117	-0.817921	0.817921	68.2535	0
rdS02.tab	189	monorden	10	0.0119025	0.0119025	0.41894	-2.66952e-05	0.014795	0.804494	0.804494	68.7062	0
rdS02.tab	189	phenanthridinone	1	-0.0330053	0.0330053	0.43322	-1.83665e-05	0.0422822	-0.780595	0.780595	71.0481	0
rdS02.tab	189	pararosaniline	1	0.0328796	0.0328796	0.43736	0.000158756	0.042209	0.778972	0.778972	71.727	0
rdS02.tab	189	blebbistatin	2	0.0260177	0.0260177	0.43748	-4.4573e-05	0.0336275	0.773703	0.773703	71.7467	0
rdS02.tab	189	chlorpropamide	2	-0.021217	0.021217	0.44214	4.00731e-05	0.0275839	-0.769178	0.769178	72.511	0
rdS02.tab	189	1,5-isoquinolinediol	1	0.0323109	0.0323109	0.4435	6.08669e-05	0.042126	0.767006	0.767006	72.734	0
rdS02.tab	189	NU-1025	2	0.0242988	0.0242988	0.45098	-0.000212087	0.0325581	0.746323	0.746323	73.9607	0
rdS02.tab	189	yohimbine	1	-0.0309823	0.0309823	0.46314	5.44029e-06	0.0421739	-0.734632	0.734632	75.955	0
rdS02.tab	189	prochlorperazine	3	0.0207287	0.0207287	0.47976	1.13841e-05	0.0291889	0.710156	0.710156	78.6806	0
rdS02.tab	189	tioguanine	1	0.0293501	0.0293501	0.48446	-0.000146124	0.0420536	0.69792	0.69792	79.4514	0
rdS02.tab	189	haloperidol	6	-0.00948124	0.00948124	0.49662	-3.81934e-05	0.013939	-0.680196	0.680196	81.4457	0
rdS02.tab	189	pirinixic acid	5	0.00884241	0.00884241	0.51272	-4.85889e-05	0.0135592	0.652134	0.652134	84.0861	0
rdS02.tab	189	tretinoin	8	-0.0104968	0.0104968	0.51706	1.06309e-05	0.0162224	-0.647058	0.647058	84.7978	0
rdS02.tab	189	prazosin	2	-0.0171523	0.0171523	0.5179	0.000165452	0.0266619	-0.643327	0.643327	84.9356	0
rdS02.tab	189	alpha-estradiol	6	0.0121166	0.0121166	0.52012	3.23438e-05	0.0188693	0.64213	0.64213	85.2997	0
rdS02.tab	189	phentolamine	1	-0.0263639	0.0263639	0.53066	2.99939e-06	0.0420726	-0.626629	0.626629	87.0282	0
rdS02.tab	189	mercaptopurine	2	0.020293	0.020293	0.5294	-0.000177858	0.0325025	0.624352	0.624352	86.8216	0
rdS02.tab	189	17-dimethylamino-geldanamycin	2	0.0224982	0.0224982	0.53804	5.0983e-05	0.0363328	0.619224	0.619224	88.2386	0
rdS02.tab	189	carbamazepine	3	0.0159198	0.0159198	0.54308	-0.000103884	0.0261975	0.607682	0.607682	89.0651	0
rdS02.tab	189	metformin	5	0.0129037	0.0129037	0.5413	-0.000108697	0.0213338	0.604848	0.604848	88.7732	0
rdS02.tab	189	oxaprozin	2	0.021697	0.021697	0.5491	-9.40899e-06	0.0361147	0.600779	0.600779	90.0524	0
rdS02.tab	189	wortmannin	8	-0.00869821	0.00869821	0.5718	0.000100852	0.0155771	-0.558398	0.558398	93.7752	0
rdS02.tab	189	dopamine	1	0.0234651	0.0234651	0.57726	3.28295e-05	0.0420797	0.557634	0.557634	94.6706	0
rdS02.tab	189	5186324	1	-0.0231119	0.0231119	0.58352	9.15645e-05	0.0421658	-0.548121	0.548121	95.6973	0
rdS02.tab	189	depudecin	2	-0.0140865	0.0140865	0.60502	1.8035e-05	0.0269781	-0.522148	0.522148	99.2233	0
rdS02.tab	189	ciclosporin	2	0.0184306	0.0184306	0.60384	-6.06325e-05	0.0356728	0.516658	0.516658	99.0298	0
rdS02.tab	189	minocycline	1	0.021437	0.021437	0.61546	0.000259244	0.0421646	0.508414	0.508414	100.935	0
rdS02.tab	189	N-phenylanthranilic acid	1	0.0213736	0.0213736	0.61448	9.62289e-05	0.0420634	0.508129	0.508129	100.775	0
rdS02.tab	189	5114445	1	-0.021418	0.021418	0.61456	-8.65066e-05	0.0422939	-0.506408	0.506408	100.788	0
rdS02.tab	189	oligomycin	1	0.0212201	0.0212201	0.61134	-5.15233e-05	0.0420872	0.504193	0.504193	100.26	0
rdS02.tab	189	monensin	1	0.0212508	0.0212508	0.60822	-0.000400582	0.0421494	0.504178	0.504178	99.7481	0
rdS02.tab	189	TTNPB	2	-0.0176384	0.0176384	0.61458	0.000253929	0.0357476	-0.493415	0.493415	100.791	0
rdS02.tab	189	exisulind	2	-0.011951	0.011951	0.62728	-1.63106e-05	0.0244462	-0.488868	0.488868	102.874	0
rdS02.tab	189	valproic acid	18	0.00700677	0.00700677	0.62498	-2.73048e-05	0.0143508	0.488248	0.488248	102.497	0
rdS02.tab	189	12,13-EODE	1	-0.0204372	0.0204372	0.62578	0.00017709	0.0422227	-0.484034	0.484034	102.628	0
rdS02.tab	189	indometacin	4	-0.00807678	0.00807678	0.63408	6.19045e-05	0.0170205	-0.474531	0.474531	103.989	0
rdS02.tab	189	nordihydroguaiaretic acid	5	-0.00965377	0.00965377	0.6473	-0.000145373	0.0207026	-0.466307	0.466307	106.157	0
rdS02.tab	189	sulfasalazine	1	-0.0194107	0.0194107	0.64564	0.000116515	0.0423461	-0.458382	0.458382	105.885	0
rdS02.tab	189	5109870	1	0.019063	0.019063	0.65028	-2.37784e-05	0.0421206	0.452582	0.452582	106.646	0
rdS02.tab	189	felodipine	3	0.0105865	0.0105865	0.65766	2.00612e-05	0.0238701	0.443502	0.443502	107.856	0
rdS02.tab	189	monastrol	8	-0.00656821	0.00656821	0.67168	-7.69941e-06	0.0155117	-0.423437	0.423437	110.156	0
rdS02.tab	189	15-delta prostaglandin J2	5	0.00855665	0.00855665	0.6739	2.08747e-05	0.0202726	0.42208	0.42208	110.52	0
rdS02.tab	189	5230742	2	-0.0129377	0.0129377	0.68418	-0.000117405	0.0316943	-0.408202	0.408202	112.206	0
rdS02.tab	189	2-deoxy-D-glucose	1	-0.0167617	0.0167617	0.69628	-0.000296319	0.0420222	-0.398878	0.398878	114.19	0
rdS02.tab	189	exemestane	1	0.0163728	0.0163728	0.69244	-0.000155765	0.0422113	0.387877	0.387877	113.56	0
rdS02.tab	189	docosahexaenoic acid ethyl ester	2	-0.0129353	0.0129353	0.70298	-0.000153	0.0336092	-0.384873	0.384873	115.289	0
rdS02.tab	189	diclofenac	2	0.0135374	0.0135374	0.70122	-0.000145374	0.03568	0.379411	0.379411	115	0
rdS02.tab	189	sirolimus	10	0.00790091	0.00790091	0.70464	-8.86845e-05	0.0210458	0.375415	0.375415	115.561	0
rdS02.tab	189	butirosin	1	0.0157733	0.0157733	0.70778	-3.15559e-05	0.0421562	0.374164	0.374164	116.076	0
rdS02.tab	189	5182598	2	-0.012722	0.012722	0.7139	-0.000149931	0.0345886	-0.367809	0.367809	117.08	0
rdS02.tab	189	tamoxifen	3	0.00825107	0.00825107	0.72522	9.12578e-05	0.023395	0.352685	0.352685	118.936	0
rdS02.tab	189	5279552	2	0.00884525	0.00884525	0.72302	-9.34333e-05	0.0253382	0.349087	0.349087	118.575	0
rdS02.tab	189	fluphenazine	4	0.00769221	0.00769221	0.72952	9.05626e-05	0.0220669	0.348586	0.348586	119.641	0
rdS02.tab	189	DL-PPMP	1	-0.013262	0.013262	0.7494	2.8727e-05	0.0422047	-0.31423	0.31423	122.902	0
rdS02.tab	189	flufenamic acid	1	-0.0132169	0.0132169	0.75538	-0.000181987	0.0421895	-0.313275	0.313275	123.882	0
rdS02.tab	189	chlorpromazine	4	-0.00824155	0.00824155	0.75696	0.00016443	0.0269172	-0.306181	0.306181	124.141	0
rdS02.tab	189	dimethyloxalylglycine	1	0.01291	0.01291	0.75978	-5.55767e-05	0.0422879	0.305289	0.305289	124.604	0
rdS02.tab	189	5162773	1	0.0127457	0.0127457	0.7653	6.83216e-05	0.042139	0.302469	0.302469	125.509	0
rdS02.tab	189	arachidonic acid	3	-0.00782273	0.00782273	0.76114	0.000107031	0.0260156	-0.300694	0.300694	124.827	0
rdS02.tab	189	prednisolone	1	-0.0125924	0.0125924	0.7685	-0.000158385	0.0420449	-0.299499	0.299499	126.034	0
rdS02.tab	189	clofibrate	2	-0.00539354	0.00539354	0.77766	-3.48708e-05	0.0191743	-0.281291	0.281291	127.536	0
rdS02.tab	189	verapamil	1	0.0114173	0.0114173	0.78606	1.87232e-05	0.0422245	0.270395	0.270395	128.914	0
rdS02.tab	189	HNMPA-(AM)3	1	0.0108813	0.0108813	0.79352	-0.000102919	0.0421014	0.258454	0.258454	130.137	0
rdS02.tab	189	splitomicin	1	-0.0107287	0.0107287	0.79524	0.000315478	0.0421418	-0.254585	0.254585	130.419	0
rdS02.tab	189	colforsin	2	-0.00835702	0.00835702	0.79322	0.000279811	0.0329976	-0.253261	0.253261	130.088	0
rdS02.tab	189	arachidonyltrifluoromethane	2	-0.00856197	0.00856197	0.81648	9.29253e-05	0.0375409	-0.22807	0.22807	133.903	0
rdS02.tab	189	cobalt chloride	3	-0.00590852	0.00590852	0.82528	1.24712e-05	0.0260918	-0.226451	0.226451	135.346	0
rdS02.tab	189	pyrvinium	2	-0.00685	0.00685	0.8245	-3.39394e-05	0.0306177	-0.223727	0.223727	135.218	0
rdS02.tab	189	5255229	2	0.00513852	0.00513852	0.82958	0.000143177	0.0232381	0.221125	0.221125	136.051	0
rdS02.tab	189	MK-886	2	0.00602556	0.00602556	0.82102	-7.45072e-05	0.0274644	0.219396	0.219396	134.647	0
rdS02.tab	189	LY-294002	17	0.0035242	0.0035242	0.82182	-0.000101212	0.0160702	0.219301	0.219301	134.778	0
rdS02.tab	189	quinpirole	1	0.00856852	0.00856852	0.84108	-2.25563e-05	0.0422682	0.202718	0.202718	137.937	0
rdS02.tab	189	vorinostat	2	-0.00733895	0.00733895	0.84066	2.24922e-05	0.0362067	-0.202696	0.202696	137.868	0
rdS02.tab	189	thalidomide	2	-0.00516737	0.00516737	0.85134	-4.3292e-05	0.0276752	-0.186715	0.186715	139.62	0
rdS02.tab	189	novobiocin	6	-0.00317749	0.00317749	0.86038	-8.9467e-06	0.0180026	-0.176502	0.176502	141.102	0
rdS02.tab	189	tolbutamide	1	-0.00647611	0.00647611	0.87982	8.07528e-06	0.042069	-0.15394	0.15394	144.29	0
rdS02.tab	189	5248896	2	-0.00523568	0.00523568	0.87738	-2.20582e-05	0.0352754	-0.148423	0.148423	143.89	0
rdS02.tab	189	phenformin	1	0.00572308	0.00572308	0.89104	-0.000125297	0.042227	0.135531	0.135531	146.131	0
rdS02.tab	189	BW-B70C	1	-0.00493619	0.00493619	0.90514	7.33715e-05	0.0420467	-0.117398	0.117398	148.443	0
rdS02.tab	189	5286656	1	0.00459854	0.00459854	0.9107	-0.00016693	0.0422188	0.108922	0.108922	149.355	0
rdS02.tab	189	trifluoperazine	3	-0.00228238	0.00228238	0.91622	1.01616e-05	0.0221671	-0.102962	0.102962	150.26	0
rdS02.tab	189	HC toxin	1	0.00407967	0.00407967	0.91754	-4.36354e-05	0.0423172	0.0964069	0.0964069	150.477	0
rdS02.tab	189	clozapine	2	0.0028489	0.0028489	0.9195	-8.80767e-05	0.0302263	0.0942524	0.0942524	150.798	0
rdS02.tab	189	trichostatin A	12	0.00246955	0.00246955	0.93314	2.01218e-05	0.0282154	0.0875247	0.0875247	153.035	0
rdS02.tab	189	fludrocortisone	2	0.00284294	0.00284294	0.93412	-4.62071e-06	0.0367328	0.0773951	0.0773951	153.196	0
rdS02.tab	189	copper sulfate	4	-0.00130862	0.00130862	0.94702	5.61679e-05	0.0200647	-0.0652202	0.0652202	155.311	0
rdS02.tab	189	deferoxamine	3	-0.00131586	0.00131586	0.95462	-5.94046e-06	0.0216996	-0.0606395	0.0606395	156.558	0
rdS02.tab	189	nocodazole	1	0.00205545	0.00205545	0.96446	0.000170848	0.0420495	0.0488818	0.0488818	158.171	0
rdS02.tab	189	celastrol	1	-0.00174785	0.00174785	0.96478	1.9318e-05	0.0422336	-0.0413853	0.0413853	158.224	0
rdS02.tab	189	azathioprine	1	-0.00155399	0.00155399	0.96812	4.1979e-05	0.0421196	-0.0368947	0.0368947	158.772	0
rdS02.tab	189	3-hydroxy-DL-kynurenine	1	-0.0013928	0.0013928	0.97714	-0.00016616	0.0420767	-0.0331014	0.0331014	160.251	0
rdS02.tab	189	rosiglitazone	4	-0.000574609	0.000574609	0.97228	6.16074e-05	0.0199366	-0.0288219	0.0288219	159.454	0
rdS02.tab	189	resveratrol	5	0.000218279	0.000218279	0.98794	-6.18356e-05	0.0202463	0.0107812	0.0107812	162.022	0
rdS02.tab	189	5151277	1	-0.000418483	0.000418483	0.99364	-3.335e-06	0.0421787	-0.00992166	0.00992166	162.957	0
rdS02.tab	189	geldanamycin	6	1.51019e-06	1.51019e-06	0.99694	4.96485e-05	0.0212412	7.10974e-05	7.10974e-05	163.498	0
