# Supplementary material for: A simple and robust method for connecting small-molecule drugs using gene-expression signatures
Source: BMC Bioinformatics. 2008 Jun 2;9:258. doi: 10.1186/1471-2105-9-258 (PMC2464610; doi:10.1186/1471-2105-9-258)
Supplement: Additional file 1 — SupplementaryData. The full tabulated results for the 5 gene signatures discussed in the paper, which can be opened with MS Excel. [file 1471-2105-9-258-S1.zip › Immunosuppress-suppl-info.xls]

## Sheet: GeneSignature
Immunosuppressive drugs gene signature.
This gene signature was based on Table 2 of Horwitz et al (2004), Circulation, vol 110, p3815--3821,
Detection of Cardiac Allograft Rejection and Response to Immunosuppressive Therapy With Peripheral Blood Gene Expression.
ProbeSet_ID	regulation
205849_s_at	1
208517_x_at	1
211939_x_at	1
207040_s_at	1
201423_s_at	1
201174_s_at	1
203388_at	-1
207365_x_at	-1
207730_x_at	-1
205781_at	-1
201454_s_at	-1
205452_at	-1
216933_x_at	-1
210679_x_at	-1
206722_s_at	-1
206723_s_at	-1
205707_at	-1
215179_x_at	-1
220712_at	-1
215558_at	-1
220071_x_at	-1
208003_s_at	-1
221205_at	-1
215978_x_at	-1
204861_s_at	-1
210784_x_at	-1
211135_x_at	-1
209703_x_at	-1
210598_at	-1
215375_x_at	-1
215029_at	-1
211862_x_at	-1
210564_x_at	-1
208485_x_at	-1
211317_s_at	-1
214486_x_at	-1
221477_s_at	-1
216109_at	-1
202856_s_at	-1
220232_at	-1

## Sheet: Lamb-etal
Results of querying the Lamb Connectivity Map with the Immunosuppressive drugs gene signature.
Each row represents one individual treatment instance.
rank	instance id	cmap name	batch	dose	cell line	score	up	down
1	1114	tyrphostin AG-825	514	25 ÂµM	MCF7	1	0.878	-0.23
2	424	LY-294002	53	100 nM	MCF7	0.987	0.748	-0.346
3	144	chlorpropamide	6	100 ÂµM	MCF7	0.878	0.72	-0.253
4	338	azathioprine	29	100 ÂµM	MCF7	0.867	0.468	-0.493
5	265	prednisolone	21	1 ÂµM	MCF7	0.816	0.544	-0.36
6	985	fulvestrant	506	1 ÂµM	MCF7	0.803	0.444	-0.446
7	307	sulindac	23	50 ÂµM	MCF7	0.796	0.657	-0.225
8	308	sulindac sulfide	23	50 ÂµM	MCF7	0.785	0.608	-0.262
9	142	tolbutamide	6	100 ÂµM	MCF7	0.784	0.72	-0.149
10	334	mercaptopurine	28	100 ÂµM	MCF7	0.783	0.613	-0.255
11	834	5211181	504	12 ÂµM	MCF7	0.782	0.613	-0.253
12	972	geldanamycin	502	1 ÂµM	MCF7	0.775	0.417	-0.442
13	488	iloprost	67	1 ÂµM	MCF7	0.772	0.587	-0.268
14	1101	(-)-catechin	514	11 ÂµM	MCF7	0.76	0.497	-0.345
15	169	tacrolimus	8	1 ÂµM	MCF7	0.755	0.585	-0.252
16	310	fulvestrant	23	10 nM	MCF7	0.754	0.574	-0.261
17	388	raloxifene	41	100 nM	HL60	0.74	0.592	-0.228
18	312	staurosporine	24	1 ÂµM	MCF7	0.74	0.418	-0.402
19	450	17-allylamino-geldanamycin	61	1 ÂµM	PC3	0.738	0.627	-0.191
20	336	nitrendipine	29	10 ÂµM	MCF7	0.733	0.484	-0.328
21	890	5149715	505	10 ÂµM	MCF7	0.718	0.542	-0.254
22	428	17-allylamino-geldanamycin	54	1 ÂµM	MCF7	0.708	0.592	-0.192
23	1024	haloperidol	506	10 ÂµM	MCF7	0.705	0.462	-0.319
24	348	valproic acid	33	50 ÂµM	MCF7	0.704	0.568	-0.212
25	387	estradiol	41	10 nM	HL60	0.696	0.492	-0.279
26	268	genistein	21	1 ÂµM	MCF7	0.684	0.421	-0.337
27	704	fulvestrant	110b	1 ÂµM	PC3	0.683	0.573	-0.184
28	309	exisulind	23	50 ÂµM	MCF7	0.683	0.552	-0.205
29	452	indometacin	61	100 ÂµM	PC3	0.667	0.53	-0.209
30	379	cobalt chloride	39	100 ÂµM	MCF7	0.641	0.481	-0.229
31	596	monastrol	95	100 ÂµM	MCF7	0.64	0.449	-0.26
32	844	5253409	504	17 ÂµM	MCF7	0.639	0.509	-0.199
33	389	wortmannin	41	10 nM	HL60	0.637	0.537	-0.169
34	632	novobiocin	109	100 ÂµM	SKMEL5	0.633	0.563	-0.138
35	327	arachidonyltrifluoromethane	26b	10 ÂµM	MCF7	0.631	0.39	-0.309
36	1021	estradiol	506	10 nM	MCF7	0.62	0.532	-0.155
37	414	estradiol	45	10 nM	ssMCF7	0.619	0.427	-0.259
38	415	nordihydroguaiaretic acid	45	1 ÂµM	ssMCF7	0.615	0.499	-0.182
39	441	arachidonic acid	59	10 ÂµM	MCF7	0.614	0.496	-0.184
40	266	thalidomide	21	100 ÂµM	MCF7	0.608	0.324	-0.35
41	168	sulindac	8	100 ÂµM	MCF7	0.606	0.398	-0.273
42	377	celecoxib	39	10 ÂµM	MCF7	0.606	0.397	-0.274
43	590	3-aminobenzamide	94	10 mM	MCF7	0.604	0.376	-0.293
44	575	copper sulfate	82	100 ÂµM	MCF7	0.603	0.326	-0.342
45	836	monorden	504	100 nM	MCF7	0.6	0.539	-0.126
46	23	valproic acid	2	1 mM	MCF7	0.598	0.371	-0.292
47	337	felodipine	29	10 ÂµM	MCF7	0.591	0.233	-0.422
48	988	estradiol	506	100 nM	MCF7	0.588	0.244	-0.407
49	913	colforsin	505	50 ÂµM	MCF7	0.585	0.436	-0.212
50	453	indometacin	62	100 ÂµM	MCF7	0.583	0.485	-0.161
51	1122	cytochalasin B	514	21 ÂµM	MCF7	0.583	0.447	-0.199
52	201	15-delta prostaglandin J2	13	10 ÂµM	MCF7	0.579	0.376	-0.266
53	254	SC-58125	18	10 ÂµM	MCF7	0.579	0.341	-0.301
54	451	TTNPB	61	100 nM	PC3	0.566	0.473	-0.154
55	417	thioridazine	46	10 ÂµM	MCF7	0.565	0.291	-0.335
56	1074	LY-294002	513	10 ÂµM	MCF7	0.557	0.48	-0.137
57	368	pirinixic acid	36	100 ÂµM	MCF7	0.554	0.296	-0.318
58	421	trifluoperazine	53	10 ÂµM	MCF7	0.551	0.452	-0.158
59	989	valproic acid	506	1 mM	MCF7	0.545	0.411	-0.193
60	267	genistein	21	1 ÂµM	MCF7	0.541	0.362	-0.237
61	591	bucladesine	94	20 ÂµM	MCF7	0.54	0.417	-0.181
62	864	geldanamycin	504	1 ÂµM	MCF7	0.537	0.415	-0.18
63	1051	17-dimethylamino-geldanamycin	513	100 nM	MCF7	0.532	0.419	-0.171
64	848	felodipine	504	10 ÂµM	MCF7	0.53	0.423	-0.164
65	1061	nordihydroguaiaretic acid	513	1 ÂµM	MCF7	0.529	0.418	-0.168
66	1008	geldanamycin	506	1 ÂµM	MCF7	0.514	0.265	-0.305
67	449	monorden	61	100 nM	PC3	0.509	0.441	-0.123
68	422	thioridazine	53	1 ÂµM	MCF7	0.508	0.4	-0.163
69	384	tretinoin	40	1 ÂµM	MCF7	0.506	0.266	-0.295
70	990	alpha-estradiol	506	10 nM	MCF7	0.502	0.353	-0.203
71	311	monastrol	24	100 ÂµM	MCF7	0.497	0.334	-0.217
72	4	metformin	1	1 mM	MCF7	0.495	0.4	-0.148
73	681	monastrol	117	100 ÂµM	MCF7	0.495	0.288	-0.26
74	1138	phentolamine	514	12 ÂµM	MCF7	0.493	0.356	-0.19
75	1121	DL-PPMP	514	2 ÂµM	MCF7	0.488	0.292	-0.249
76	362	sirolimus	35	100 nM	HL60	0.487	0.382	-0.158
77	631	benserazide	109	10 ÂµM	SKMEL5	0.484	0.318	-0.218
78	953	monorden	502	100 nM	MCF7	0.482	0.309	-0.225
79	381	17-allylamino-geldanamycin	40	1 ÂµM	MCF7	0.481	0.311	-0.222
80	364	trichostatin A	35	100 nM	HL60	0.477	0.243	-0.286
81	410	valproic acid	44	10 mM	HL60	0.475	0.242	-0.284
82	849	tretinoin	504	1 ÂµM	MCF7	0.471	0.261	-0.261
83	1049	tretinoin	513	1 ÂµM	MCF7	0.469	0.426	-0.094
84	524	nordihydroguaiaretic acid	74	1 ÂµM	ssMCF7	0.464	0.226	-0.288
85	1077	LY-294002	513	10 ÂµM	MCF7	0.46	0.307	-0.203
86	423	staurosporine	53	100 nM	MCF7	0.457	0.316	-0.19
87	998	17-allylamino-geldanamycin	506	1 ÂµM	MCF7	0.452	0.271	-0.23
88	604	arachidonic acid	96	10 ÂµM	MCF7	0.45	0.313	-0.186
89	608	NU-1025	98	100 ÂµM	MCF7	0.447	0.214	-0.281
90	492	haloperidol	68	10 ÂµM	MCF7	0.443	0.3	-0.191
91	202	raloxifene	13	100 nM	MCF7	0.434	0.236	-0.245
92	376	raloxifene	38	100 nM	ssMCF7	0.433	0.35	-0.13
93	383	cobalt chloride	40	100 ÂµM	MCF7	0.432	0.311	-0.168
94	258	LY-294002	19	10 ÂµM	MCF7	0.43	0.21	-0.266
95	318	LY-294002	25	10 ÂµM	MCF7	0.429	0.337	-0.138
96	1073	genistein	513	10 ÂµM	MCF7	0.426	0.321	-0.151
97	374	dexamethasone	38	1 ÂµM	ssMCF7	0.426	0.308	-0.164
98	390	tretinoin	41	1 ÂµM	HL60	0.426	0.288	-0.184
99	328	LY-294002	26b	10 ÂµM	MCF7	0.424	0.245	-0.225
100	611	geldanamycin	101	1 ÂµM	MCF7	0.422	0.286	-0.182
101	203	nordihydroguaiaretic acid	13	1 ÂµM	MCF7	0.421	0.255	-0.211
102	501	LY-294002	71	10 ÂµM	SKMEL5	0.42	0.362	-0.103
103	317	N-phenylanthranilic acid	25	10 ÂµM	MCF7	0.408	0.3	-0.152
104	1066	geldanamycin	513	1 ÂµM	MCF7	0.407	0.318	-0.133
105	315	acetylsalicylic acid	25	100 ÂµM	MCF7	0.375	0.262	-0.154
106	345	valproic acid	33	10 mM	MCF7	0.37	0.251	-0.159
107	251	rofecoxib	18	10 ÂµM	MCF7	0.369	0.261	-0.148
108	382	genistein	40	10 ÂµM	MCF7	0.366	0.223	-0.183
109	255	dexamethasone	19	1 ÂµM	MCF7	0.364	0.267	-0.136
110	663	U0125	90	1 ÂµM	PC3	0.356	0.266	-0.129
111	1068	thioridazine	513	10 ÂµM	MCF7	0.356	0.252	-0.142
112	1060	valproic acid	513	50 ÂµM	MCF7	0.354	0.287	-0.105
113	431	troglitazone	55	10 ÂµM	PC3	0.326	0.24	-0.121
114	252	celecoxib	18	10 ÂµM	MCF7	0.313	0.226	-0.121
115	1016	LY-294002	506	10 ÂµM	MCF7	0	0.709	0.229
116	1019	LY-294002	506	10 ÂµM	MCF7	0	0.681	0.214
117	493	monorden	69	100 nM	SKMEL5	0	0.678	0.366
118	996	LY-294002	506	100 nM	MCF7	0	0.668	0.392
119	762	alpha-estradiol	119	10 nM	MCF7	0	0.646	0.153
120	976	5182598	502	25 ÂµM	MCF7	0	0.639	0.188
121	207	LM-1685	16	10 ÂµM	MCF7	0	0.636	0.111
122	1022	sirolimus	506	100 nM	MCF7	0	0.632	0.325
123	782	estradiol	120	10 nM	HL60	0	0.628	0.151
124	1108	12,13-EODE	514	200 nM	MCF7	0	0.609	0.107
125	892	5162773	505	7 ÂµM	MCF7	0	0.579	0.169
126	1010	thioridazine	506	10 ÂµM	MCF7	0	0.576	0.216
127	1017	fluphenazine	506	10 ÂµM	MCF7	0	0.574	0.306
128	841	resveratrol	504	10 ÂµM	MCF7	0	0.573	0.126
129	903	5151277	505	14 ÂµM	MCF7	0	0.563	0.289
130	868	5182598	504	25 ÂµM	MCF7	0	0.552	0.288
131	869	wortmannin	504	1 ÂµM	MCF7	0	0.537	0.205
132	167	amitriptyline	8	1 ÂµM	MCF7	0	0.536	0.166
133	702	alpha-estradiol	110b	10 nM	PC3	0	0.521	0.154
134	1135	minocycline	514	11 ÂµM	MCF7	0	0.516	0.139
135	446	15-delta prostaglandin J2	60	10 ÂµM	PC3	0	0.516	0.143
136	1011	15-delta prostaglandin J2	506	10 ÂµM	MCF7	0	0.504	0.348
137	866	ikarugamycin	504	2 ÂµM	MCF7	0	0.489	0.172
138	979	ionomycin	502	2 ÂµM	MCF7	0	0.479	0.161
139	982	depudecin	502	1 ÂµM	MCF7	0	0.479	0.353
140	1069	15-delta prostaglandin J2	513	10 ÂµM	MCF7	0	0.462	0.11
141	947	17-allylamino-geldanamycin	502	1 ÂµM	MCF7	0	0.461	0.241
142	406	tetraethylenepentamine	43	100 ÂµM	MCF7	0	0.456	0.18
143	911	wortmannin	505	10 nM	MCF7	0	0.451	0.251
144	881	docosahexaenoic acid ethyl ester	505	100 ÂµM	MCF7	0	0.45	0.25
145	437	novobiocin	58	100 ÂµM	MCF7	0	0.45	0.203
146	863	oxaprozin	504	300 ÂµM	MCF7	0	0.45	0.204
147	614	monastrol	103	20 ÂµM	MCF7	0	0.448	0.146
148	915	topiramate	505	3 ÂµM	MCF7	0	0.446	0.271
149	407	sodium phenylbutyrate	43	1 mM	MCF7	0	0.445	0.323
150	347	valproic acid	33	500 ÂµM	MCF7	0	0.442	0.153
151	904	5109870	505	25 ÂµM	MCF7	0	0.422	0.228
152	949	5255229	502	13 ÂµM	MCF7	0	0.42	0.296
153	839	5224221	504	12 ÂµM	MCF7	0	0.418	0.259
154	1044	17-allylamino-geldanamycin	513	1 ÂµM	MCF7	0	0.416	0.163
155	1054	LY-294002	513	100 nM	MCF7	0	0.415	0.187
156	1048	alpha-estradiol	513	10 nM	MCF7	0	0.406	0.117
157	440	W-13	58	10 ÂµM	MCF7	0	0.405	0.199
158	496	iloprost	69	1 ÂµM	SKMEL5	0	0.404	0.167
159	495	pirinixic acid	69	100 ÂµM	SKMEL5	0	0.403	0.219
160	456	quinpirole	62	1 ÂµM	MCF7	0	0.402	0.224
161	862	5230742	504	17 ÂµM	MCF7	0	0.399	0.27
162	898	5213008	505	18 ÂµM	MCF7	0	0.399	0.3
163	905	clotrimazole	505	50 ÂµM	MCF7	0	0.395	0.139
164	1076	fulvestrant	513	10 nM	MCF7	0	0.392	0.27
165	121	estradiol	5	10 nM	MCF7	0	0.389	0.172
166	143	tamoxifen	6	1 ÂµM	MCF7	0	0.382	0.18
167	408	sodium phenylbutyrate	43	1 mM	MCF7	0	0.382	0.199
168	909	HC toxin	505	100 nM	MCF7	0	0.377	0.181
169	1115	phenanthridinone	514	51 ÂµM	MCF7	0	0.375	0.152
170	959	bucladesine	502	2 ÂµM	MCF7	0	0.368	0.37
171	1001	sirolimus	506	100 nM	MCF7	0	0.368	0.357
172	261	ciclosporin	20	1 ÂµM	MCF7	0	0.367	0.154
173	223	TTNPB	17	100 nM	MCF7	0	0.359	0.121
174	464	pirinixic acid	65	100 ÂµM	PC3	0	0.358	0.135
175	621	nocodazole	107	1 ÂµM	MCF7	0	0.356	0.231
176	871	ionomycin	504	2 ÂµM	MCF7	0	0.353	0.181
177	612	LM-1685	101	10 ÂµM	MCF7	0	0.352	0.14
178	1007	LY-294002	506	10 ÂµM	MCF7	0	0.351	0.189
179	462	troglitazone	65	10 ÂµM	PC3	0	0.349	0.147
180	991	tretinoin	506	1 ÂµM	MCF7	0	0.342	0.213
181	837	blebbistatin	504	17 ÂµM	MCF7	0	0.34	0.154
182	205	rofecoxib	16	10 ÂµM	MCF7	0	0.336	0.167
183	432	17-allylamino-geldanamycin	55	1 ÂµM	PC3	0	0.329	0.275
184	977	wortmannin	502	1 ÂµM	MCF7	0	0.324	0.202
185	958	resveratrol	502	10 ÂµM	MCF7	0	0.321	0.27
186	831	17-allylamino-geldanamycin	504	1 ÂµM	MCF7	0	0.315	0.26
187	378	tacrolimus	39	1 ÂµM	MCF7	0	0.313	0.201
188	1006	17-allylamino-geldanamycin	506	1 ÂµM	MCF7	0	0.312	0.218
189	971	oxaprozin	502	300 ÂµM	MCF7	0	0.309	0.235
190	974	ikarugamycin	502	2 ÂµM	MCF7	0	0.307	0.294
191	544	monorden	75	100 nM	HL60	0	0.307	0.278
192	375	tamoxifen	38	1 ÂµM	ssMCF7	0	0.3	0.147
193	402	sirolimus	42	100 nM	ssMCF7	0	0.297	0.237
194	609	5666823	101	100 ÂµM	MCF7	0	0.296	0.136
195	369	rosiglitazone	37	10 ÂµM	HL60	0	0.295	0.342
196	916	17-allylamino-geldanamycin	505	1 ÂµM	MCF7	0	0.294	0.264
197	224	tretinoin	17	1 ÂµM	MCF7	0	0.293	0.296
198	1065	LY-294002	513	10 ÂµM	MCF7	0	0.293	0.093
199	887	celastrol	505	3 ÂµM	MCF7	0	0.293	0.203
200	956	5224221	502	12 ÂµM	MCF7	0	0.282	0.177
201	341	sodium phenylbutyrate	31	100 ÂµM	MCF7	0	0.281	0.3
202	842	bucladesine	504	2 ÂµM	MCF7	0	0.28	0.26
203	361	LY-294002	35	10 ÂµM	HL60	0	0.276	0.254
204	1103	demecolcine	514	12 ÂµM	MCF7	0	0.275	0.145
205	978	pyrvinium	502	1 ÂµM	MCF7	0	0.271	0.121
206	363	sodium phenylbutyrate	35	100 ÂµM	HL60	0	0.269	0.21
207	543	1,5-isoquinolinediol	75	100 ÂµM	HL60	0	0.265	0.394
208	952	carbamazepine	502	100 nM	MCF7	0	0.263	0.291
209	263	clofibrate	20	150 ÂµM	MCF7	0	0.26	0.255
210	1023	wortmannin	506	10 nM	MCF7	0	0.257	0.304
211	262	indometacin	20	20 ÂµM	MCF7	0	0.257	0.188
212	900	5186324	505	2 ÂµM	MCF7	0	0.256	0.328
213	908	5140203	505	15 ÂµM	MCF7	0	0.256	0.281
214	1012	troglitazone	506	10 ÂµM	MCF7	0	0.251	0.193
215	584	dimethyloxalylglycine	87	1 mM	PC3	0	0.247	0.248
216	455	prochlorperazine	62	10 ÂµM	MCF7	0	0.247	0.158
217	454	cobalt chloride	62	100 ÂµM	MCF7	0	0.236	0.277
218	206	celecoxib	16	10 ÂµM	MCF7	0	0.232	0.145
219	344	2-deoxy-D-glucose	31	10 mM	MCF7	0	0.228	0.248
220	997	chlorpromazine	506	1 ÂµM	MCF7	0	0.225	0.178
221	639	pentamidine	111	100 ÂµM	MCF7	0	0.223	0.247
222	502	sodium phenylbutyrate	71	200 ÂµM	SKMEL5	0	0.222	0.166
223	343	fasudil	31	10 ÂµM	MCF7	0	0.221	0.143
224	484	monorden	66	100 nM	PC3	0	0.218	0.227
225	603	nifedipine	96	10 ÂµM	MCF7	0	0.209	0.116
226	426	chlorpromazine	54	1 ÂµM	MCF7	0	0.202	0.178
227	264	MK-886	20	1 ÂµM	MCF7	0	0.184	0.195
228	313	NU-1025	24	100 ÂµM	MCF7	0	-0.172	-0.253
229	333	diclofenac	28	10 ÂµM	MCF7	0	-0.196	-0.193
230	644	colchicine	112	100 nM	MCF7	0	-0.198	-0.342
231	256	rofecoxib	19	10 ÂµM	MCF7	0	-0.216	-0.285
232	444	clofibrate	59	100 ÂµM	MCF7	0	-0.221	-0.212
233	595	resveratrol	95	50 ÂµM	MCF7	0	-0.235	-0.146
234	367	fulvestrant	36	1 ÂµM	MCF7	0	-0.239	-0.235
235	22	phenyl biguanide	2	10 ÂµM	MCF7	0	-0.24	-0.17
236	404	wortmannin	42	10 nM	ssMCF7	0	-0.243	-0.242
237	253	LM-1685	18	10 ÂµM	MCF7	0	-0.248	-0.188
238	523	fulvestrant	74	1 ÂµM	ssMCF7	0	-0.26	-0.242
239	638	genistein	111	10 ÂµM	MCF7	0	-0.262	-0.246
240	664	docosahexaenoic acid ethyl ester	90	100 ÂµM	PC3	0	-0.269	-0.18
241	436	fasudil	56	10 ÂµM	PC3	0	-0.289	-0.17
242	443	arachidonic acid	59	10 ÂµM	MCF7	0	-0.291	-0.198
243	331	trichostatin A	28	100 nM	MCF7	0	-0.293	-0.148
244	411	sodium phenylbutyrate	44	1 mM	HL60	0	-0.293	-0.353
245	838	5248896	504	11 ÂµM	MCF7	0	-0.297	-0.218
246	1057	monorden	513	100 nM	MCF7	0	-0.299	-0.229
247	335	nifedipine	29	10 ÂµM	MCF7	0	-0.3	-0.278
248	966	tretinoin	502	1 ÂµM	MCF7	0	-0.3	-0.199
249	592	probucol	94	10 ÂµM	MCF7	0	-0.305	-0.182
250	486	calmidazolium	67	5 ÂµM	MCF7	0	-0.307	-0.18
251	961	5253409	502	17 ÂµM	MCF7	0	-0.311	-0.177
252	606	thalidomide	98	100 ÂµM	MCF7	0	-0.319	-0.189
253	332	trichostatin A	28	100 nM	MCF7	0	-0.32	-0.238
254	419	chlorpromazine	46	10 ÂµM	MCF7	0	-0.321	-0.145
255	325	monorden	26b	100 nM	MCF7	0	-0.321	-0.142
256	412	tetraethylenepentamine	44	100 ÂµM	HL60	0	-0.322	-0.317
257	984	acetylsalicylic acid	506	100 ÂµM	MCF7	0	-0.326	-0.227
258	413	trichostatin A	45	100 nM	ssMCF7	0	-0.327	-0.304
259	1020	valproic acid	506	500 ÂµM	MCF7	0	-0.335	-0.316
260	1079	estradiol	513	10 nM	MCF7	0	-0.341	-0.191
261	435	novobiocin	56	100 ÂµM	PC3	0	-0.341	-0.163
262	994	valproic acid	506	200 ÂµM	MCF7	0	-0.343	-0.181
263	448	trichostatin A	60	100 nM	PC3	0	-0.346	-0.233
264	380	tamoxifen	39	1 ÂµM	MCF7	0	-0.349	-0.219
265	166	rofecoxib	7	10 ÂµM	MCF7	0	-0.354	-0.251
266	1014	trichostatin A	506	1 ÂµM	MCF7	0	-0.364	-0.342
267	843	5279552	504	22 ÂµM	MCF7	0	-0.37	-0.173
268	366	imatinib	36	10 ÂµM	MCF7	0	-0.372	-0.256
269	409	valproic acid	44	1 mM	HL60	0	-0.373	-0.227
270	1105	monensin	514	11 ÂµM	MCF7	0	-0.374	-0.204
271	986	17-allylamino-geldanamycin	506	1 ÂµM	MCF7	0	-0.382	-0.243
272	889	5286656	505	50 ÂµM	MCF7	0	-0.385	-0.142
273	1132	BW-B70C	514	32 ÂµM	MCF7	0	-0.392	-0.179
274	416	clozapine	46	10 ÂµM	MCF7	0	-0.392	-0.207
275	208	SC-58125	16	10 ÂµM	MCF7	0	-0.395	-0.21
276	487	pirinixic acid	67	100 ÂµM	MCF7	0	-0.398	-0.351
277	1140	MG-132	514	21 ÂµM	MCF7	0	-0.406	-0.244
278	643	W-13	112	10 ÂµM	MCF7	0	-0.408	-0.124
279	521	17-allylamino-geldanamycin	74	1 ÂµM	ssMCF7	0	-0.409	-0.204
280	1058	vorinostat	513	10 ÂµM	MCF7	0	-0.417	-0.09
281	1072	trichostatin A	513	1 ÂµM	MCF7	0	-0.417	-0.156
282	574	tetraethylenepentamine	82	100 ÂµM	MCF7	0	-0.418	-0.267
283	870	pyrvinium	504	1 ÂµM	MCF7	0	-0.42	-0.257
284	222	tomelukast	17	1 ÂµM	MCF7	0	-0.422	-0.152
285	1063	17-allylamino-geldanamycin	513	1 ÂµM	MCF7	0	-0.424	-0.101
286	610	monastrol	101	100 ÂµM	MCF7	0	-0.428	-0.214
287	835	carbamazepine	504	100 nM	MCF7	0	-0.428	-0.226
288	418	haloperidol	46	10 ÂµM	MCF7	0	-0.433	-0.22
289	885	5186223	505	12 ÂµM	MCF7	0	-0.438	-0.282
290	489	monorden	68	100 nM	MCF7	0	-0.438	-0.159
291	314	exisulind	24	50 ÂµM	MCF7	0	-0.439	-0.258
292	993	17-dimethylamino-geldanamycin	506	100 nM	MCF7	0	-0.439	-0.225
293	204	sulfasalazine	13	100 ÂµM	MCF7	0	-0.44	-0.196
294	1015	genistein	506	10 ÂµM	MCF7	0	-0.445	-0.179
295	992	trichostatin A	506	100 nM	MCF7	0	-0.453	-0.232
296	447	tretinoin	60	1 ÂµM	PC3	0	-0.456	-0.165
297	1059	sirolimus	513	100 nM	MCF7	0	-0.464	-0.156
298	1053	prochlorperazine	513	10 ÂµM	MCF7	0	-0.468	-0.207
299	901	5114445	505	10 ÂµM	MCF7	0	-0.477	-0.32
300	1055	chlorpromazine	513	1 ÂµM	MCF7	0	-0.484	-0.141
301	21	phenformin	2	10 ÂµM	MCF7	0	-0.487	-0.295
302	573	deferoxamine	82	100 ÂµM	MCF7	0	-0.492	-0.121
303	61	metformin	2a	10 ÂµM	MCF7	0	-0.501	-0.203
304	458	valproic acid	63	1 mM	PC3	0	-0.502	-0.123
305	1050	trichostatin A	513	100 nM	MCF7	0	-0.522	-0.167
306	506	wortmannin	73	10 nM	SKMEL5	0	-0.524	-0.163
307	941	rottlerin	502	10 ÂµM	MCF7	0	-0.53	-0.272
308	490	fluphenazine	68	10 ÂµM	MCF7	0	-0.536	-0.165
309	882	ionomycin	505	2 ÂµM	MCF7	0	-0.536	-0.118
310	583	HNMPA-(AM)3	87	5 ÂµM	PC3	0	-0.547	-0.153
311	576	novobiocin	82	100 ÂµM	MCF7	0	-0.548	-0.228
312	579	fisetin	86	50 ÂµM	PC3	0	-0.555	-0.225
313	2	metformin	1	10 ÂµM	MCF7	0	-0.558	-0.221
314	161	verapamil	7a	10 ÂµM	MCF7	0	-0.561	-0.144
315	165	exemestane	7	10 nM	MCF7	0	-0.571	-0.15
316	917	quercetin	505	1 ÂµM	MCF7	0	-0.573	-0.256
317	1082	haloperidol	513	10 ÂµM	MCF7	0	-0.574	-0.172
318	403	alpha-estradiol	42	10 nM	ssMCF7	0	-0.575	-0.257
319	1109	3-hydroxy-DL-kynurenine	514	9 ÂµM	MCF7	0	-0.59	-0.098
320	987	sirolimus	506	100 nM	MCF7	0	-0.591	-0.236
321	498	tetraethylenepentamine	70	100 ÂµM	ssMCF7	0	-0.593	-0.127
322	124	mesalazine	5	100 ÂµM	MCF7	0	-0.602	-0.159
323	918	ikarugamycin	505	2 ÂµM	MCF7	0	-0.605	-0.183
324	906	calmidazolium	505	5 ÂµM	MCF7	0	-0.639	-0.198
325	1041	haloperidol	513	10 ÂµM	MCF7	0	-0.646	-0.115
326	1045	sirolimus	513	100 nM	MCF7	0	-0.654	-0.095
327	828	5252917	504	14 ÂµM	MCF7	0	-0.662	-0.202
328	1078	valproic acid	513	500 ÂµM	MCF7	0	-0.678	-0.207
329	825	rottlerin	504	10 ÂµM	MCF7	0	-0.692	-0.136
330	164	dexverapamil	7	10 ÂµM	MCF7	0	-0.711	-0.209
331	221	17-allylamino-geldanamycin	17	100 nM	MCF7	-0.38	-0.2	0.147
332	346	valproic acid	33	2 mM	MCF7	-0.422	-0.249	0.136
333	442	oligomycin	59	1 ÂµM	MCF7	-0.425	-0.268	0.12
334	500	copper sulfate	70	100 ÂµM	ssMCF7	-0.429	-0.233	0.158
335	438	copper sulfate	58	100 ÂµM	MCF7	-0.433	-0.188	0.207
336	494	fluphenazine	69	10 ÂµM	SKMEL5	-0.442	-0.236	0.167
337	601	MK-886	96	1 ÂµM	MCF7	-0.444	-0.218	0.187
338	505	17-allylamino-geldanamycin	73	1 ÂµM	SKMEL5	-0.452	-0.223	0.189
339	1056	17-allylamino-geldanamycin	513	1 ÂµM	MCF7	-0.457	-0.308	0.109
340	1113	doxycycline	514	14 ÂµM	MCF7	-0.462	-0.284	0.137
341	425	staurosporine	54	10 nM	MCF7	-0.475	-0.235	0.198
342	365	estradiol	36	100 nM	MCF7	-0.475	-0.316	0.117
343	481	pirinixic acid	66	100 ÂµM	PC3	-0.488	-0.316	0.129
344	401	LY-294002	42	10 ÂµM	ssMCF7	-0.496	-0.284	0.168
345	482	celecoxib	66	10 ÂµM	PC3	-0.502	-0.322	0.136
346	630	colchicine	109	1 ÂµM	SKMEL5	-0.502	-0.337	0.121
347	921	sirolimus	505	100 nM	MCF7	-0.51	-0.291	0.174
348	284	tacrolimus	22a	1 ÂµM	MCF7	-0.515	-0.291	0.179
349	582	butein	87	10 ÂµM	PC3	-0.519	-0.267	0.206
350	433	valproic acid	56	1 mM	PC3	-0.519	-0.322	0.151
351	373	estradiol	38	10 nM	ssMCF7	-0.522	-0.324	0.152
352	282	fludrocortisone	22a	1 ÂµM	MCF7	-0.524	-0.292	0.186
353	461	LY-294002	65	10 ÂµM	PC3	-0.525	-0.263	0.216
354	960	5279552	502	22 ÂµM	MCF7	-0.529	-0.273	0.209
355	642	tioguanine	112	10 ÂµM	MCF7	-0.53	-0.322	0.161
356	873	trichostatin A	504	1 ÂµM	MCF7	-0.531	-0.282	0.202
357	1003	nordihydroguaiaretic acid	506	1 ÂµM	MCF7	-0.532	-0.294	0.191
358	491	dopamine	68	1 ÂµM	MCF7	-0.532	-0.345	0.14
359	457	tetraethylenepentamine	63	100 ÂµM	PC3	-0.533	-0.337	0.149
360	607	butein	98	10 ÂµM	MCF7	-0.537	-0.265	0.225
361	427	iloprost	54	1 ÂµM	MCF7	-0.537	-0.315	0.175
362	893	pararosaniline	505	10 ÂµM	MCF7	-0.537	-0.34	0.15
363	503	indometacin	71	100 ÂµM	SKMEL5	-0.537	-0.396	0.094
364	1005	17-allylamino-geldanamycin	506	1 ÂµM	MCF7	-0.539	-0.279	0.213
365	666	butirosin	116	10 ÂµM	PC3	-0.545	-0.408	0.089
366	1013	rosiglitazone	506	10 ÂµM	MCF7	-0.547	-0.291	0.208
367	1004	trifluoperazine	506	10 ÂµM	MCF7	-0.552	-0.284	0.219
368	463	rofecoxib	65	10 ÂµM	PC3	-0.553	-0.305	0.199
369	826	prazosin	504	10 ÂµM	MCF7	-0.557	-0.356	0.152
370	833	5255229	504	13 ÂµM	MCF7	-0.559	-0.298	0.212
371	283	quercetin	22a	1 ÂµM	MCF7	-0.563	-0.367	0.146
372	459	copper sulfate	63	100 ÂµM	PC3	-0.563	-0.375	0.138
373	342	novobiocin	31	100 ÂµM	MCF7	-0.565	-0.215	0.3
374	640	paclitaxel	111	100 nM	MCF7	-0.568	-0.314	0.204
375	499	novobiocin	70	100 ÂµM	ssMCF7	-0.577	-0.373	0.153
376	1043	fulvestrant	513	1 ÂµM	MCF7	-0.578	-0.375	0.152
377	507	SC-58125	73	10 ÂµM	SKMEL5	-0.579	-0.312	0.216
378	371	rofecoxib	37	10 ÂµM	HL60	-0.583	-0.239	0.293
379	497	valproic acid	70	1 mM	ssMCF7	-0.583	-0.414	0.118
380	1071	rosiglitazone	513	10 ÂµM	MCF7	-0.59	-0.31	0.228
381	896	5152487	505	10 ÂµM	MCF7	-0.59	-0.346	0.192
382	914	rottlerin	505	10 ÂµM	MCF7	-0.591	-0.409	0.13
383	954	blebbistatin	502	17 ÂµM	MCF7	-0.596	-0.301	0.243
384	370	troglitazone	37	10 ÂµM	HL60	-0.611	-0.305	0.252
385	910	trifluoperazine	505	10 ÂµM	MCF7	-0.613	-0.311	0.248
386	641	benserazide	112	10 ÂµM	MCF7	-0.613	-0.432	0.127
387	405	tetraethylenepentamine	43	10 ÂµM	MCF7	-0.615	-0.286	0.275
388	874	depudecin	504	1 ÂµM	MCF7	-0.616	-0.363	0.199
389	485	deferoxamine	67	100 ÂµM	MCF7	-0.616	-0.459	0.103
390	594	arachidonyltrifluoromethane	95	10 ÂµM	MCF7	-0.62	-0.382	0.183
391	983	haloperidol	506	10 ÂµM	MCF7	-0.621	-0.363	0.203
392	1009	clozapine	506	10 ÂµM	MCF7	-0.628	-0.227	0.346
393	920	decitabine	505	100 nM	MCF7	-0.63	-0.354	0.221
394	995	prochlorperazine	506	10 ÂµM	MCF7	-0.634	-0.362	0.216
395	1002	valproic acid	506	50 ÂµM	MCF7	-0.645	-0.39	0.198
396	542	SC-58125	75	10 ÂµM	HL60	-0.65	-0.279	0.314
397	593	geldanamycin	95	1 ÂµM	MCF7	-0.652	-0.437	0.158
398	1064	17-allylamino-geldanamycin	513	1 ÂµM	MCF7	-0.655	-0.461	0.136
399	661	splitomicin	90	20 ÂµM	PC3	-0.664	-0.376	0.23
400	1000	vorinostat	506	10 ÂµM	MCF7	-0.664	-0.396	0.21
401	662	resveratrol	90	50 ÂµM	PC3	-0.672	-0.446	0.167
402	316	flufenamic acid	25	10 ÂµM	MCF7	-0.674	-0.43	0.185
403	999	monorden	506	100 nM	MCF7	-0.678	-0.461	0.157
404	578	4,5-dianilinophthalimide	86	10 ÂµM	PC3	-0.681	-0.493	0.128
405	919	carbamazepine	505	100 nM	MCF7	-0.686	-0.347	0.279
406	922	celecoxib	505	10 ÂµM	MCF7	-0.689	-0.41	0.218
407	483	imatinib	66	10 ÂµM	PC3	-0.692	-0.429	0.202
408	1112	trichostatin A	514	100 nM	MCF7	-0.697	-0.428	0.208
409	445	diclofenac	60	10 ÂµM	PC3	-0.702	-0.484	0.156
410	1047	valproic acid	513	1 mM	MCF7	-0.703	-0.419	0.222
411	832	Y-27632	504	3 ÂµM	MCF7	-0.709	-0.401	0.246
412	3	metformin	1	100 nM	MCF7	-0.713	-0.509	0.141
413	326	sirolimus	26b	100 nM	MCF7	-0.72	-0.4	0.257
414	668	monastrol	116	100 ÂµM	PC3	-0.739	-0.51	0.164
415	944	5252917	502	14 ÂµM	MCF7	-0.746	-0.348	0.332
416	434	sodium phenylbutyrate	56	1 mM	PC3	-0.752	-0.563	0.123
417	122	alpha-estradiol	5	10 nM	MCF7	-0.754	-0.513	0.175
418	970	5230742	502	17 ÂµM	MCF7	-0.757	-0.398	0.292
419	439	oxamic acid	58	10 mM	MCF7	-0.759	-0.479	0.213
420	965	felodipine	502	10 ÂµM	MCF7	-0.77	-0.482	0.22
421	624	4,5-dianilinophthalimide	107	10 ÂµM	MCF7	-0.771	-0.573	0.13
422	564	15-delta prostaglandin J2	79	10 ÂµM	SKMEL5	-0.773	-0.499	0.206
423	541	gefitinib	75	10 ÂµM	HL60	-0.784	-0.456	0.259
424	629	valproic acid	109	1 mM	SKMEL5	-0.792	-0.594	0.128
425	1081	wortmannin	513	10 nM	MCF7	-0.793	-0.463	0.26
426	703	genistein	110b	10 ÂµM	PC3	-0.793	-0.57	0.153
427	955	5248896	502	11 ÂµM	MCF7	-0.802	-0.463	0.268
428	504	troglitazone	71	10 ÂµM	SKMEL5	-0.811	-0.606	0.134
429	430	rosiglitazone	55	10 ÂµM	PC3	-0.842	-0.424	0.344
430	281	fludrocortisone	22a	1 ÂµM	MCF7	-0.843	-0.529	0.24
431	1	metformin	1	10 ÂµM	MCF7	-0.846	-0.588	0.184
432	429	LY-294002	55	10 ÂµM	PC3	-0.848	-0.45	0.323
433	665	estradiol	116	10 nM	PC3	-0.854	-0.596	0.183
434	950	5211181	502	12 ÂµM	MCF7	-0.874	-0.601	0.196
435	622	resveratrol	107	50 ÂµM	MCF7	-0.874	-0.622	0.175
436	460	deferoxamine	63	100 ÂµM	PC3	-0.884	-0.63	0.176
437	942	prazosin	502	10 ÂµM	MCF7	-0.889	-0.433	0.378
438	508	staurosporine	73	10 nM	SKMEL5	-0.889	-0.678	0.133
439	783	colforsin	120	50 ÂµM	HL60	-0.891	-0.528	0.285
440	602	ciclosporin	96	1 ÂµM	MCF7	-0.891	-0.677	0.136
441	1042	acetylsalicylic acid	513	100 ÂµM	MCF7	-0.895	-0.626	0.19
442	141	chlorpropamide	6	100 ÂµM	MCF7	-0.9	-0.61	0.211
443	1119	yohimbine	514	23 ÂµM	MCF7	-0.9	-0.624	0.197
444	605	monastrol	98	20 ÂµM	MCF7	-0.902	-0.505	0.318
445	1075	fluphenazine	513	10 ÂµM	MCF7	-0.911	-0.702	0.129
446	123	dexamethasone	5	1 ÂµM	MCF7	-0.917	-0.628	0.208
447	981	trichostatin A	502	1 ÂµM	MCF7	-0.922	-0.513	0.328
448	1141	tyrphostin AG-1478	514	32 ÂµM	MCF7	-0.922	-0.73	0.111
449	1070	troglitazone	513	10 ÂµM	MCF7	-0.929	-0.576	0.271
450	1080	sirolimus	513	100 nM	MCF7	-0.956	-0.689	0.183
451	948	Y-27632	502	3 ÂµM	MCF7	-0.966	-0.42	0.461
452	627	monastrol	108	100 ÂµM	MCF7	-0.986	-0.632	0.267
453	667	mercaptopurine	116	10 ÂµM	PC3	-1	-0.661	0.251

## Sheet: Zhang-Gant
Results of querying Zhang-Gant's connectivity map with the Immunosuppressive drugs gene signature. Each row represents one individual treatment instance.
Significance mark 1 indicates that the connection between the gene signature and the treatment instance is statistically significant ( p < 1/N).
On average 1 false connection is expected among those significant ones.
Significance mark 0 indicates that the connection between the gene signature and the treatment instance is not statistically significant ( p >= 1/N).
N=453 is the total number of treatment instances.
The results are sorted primarily by significance mark, and secondarily by the absolute value of c score in descending order.
queryName	queryLength	RefProfile	cscore	abs_cscore	twotailpvalue	expected_falses=N_refs*twotailpvalue	significance_mark
Immunosuppress.tab	40	azathioprine_0.1mM_MCF7_338	0.465238	0.465238	1e-05	0.00453	1
Immunosuppress.tab	40	staurosporine_1muM_MCF7_312	0.459328	0.459328	1e-05	0.00453	1
Immunosuppress.tab	40	trichostatin A_0.1muM_HL60_364	0.431708	0.431708	1e-05	0.00453	1
Immunosuppress.tab	40	SC-58125_10muM_MCF7_254	0.423783	0.423783	1e-05	0.00453	1
Immunosuppress.tab	40	tetraethylenepentamine_0.1mM_HL60_412	0.416932	0.416932	2e-05	0.00906	1
Immunosuppress.tab	40	Y-27632_3muM_MCF7_948	-0.416272	0.416272	1e-05	0.00453	1
Immunosuppress.tab	40	felodipine_10muM_MCF7_337	0.415345	0.415345	2e-05	0.00906	1
Immunosuppress.tab	40	tretinoin_1muM_MCF7_224	-0.413692	0.413692	1e-05	0.00453	1
Immunosuppress.tab	40	thioridazine_10muM_MCF7_417	0.395512	0.395512	2e-05	0.00906	1
Immunosuppress.tab	40	mercaptopurine_0.1mM_MCF7_334	0.3928	0.3928	2e-05	0.00906	1
Immunosuppress.tab	40	tretinoin_1muM_MCF7_384	0.39184	0.39184	2e-05	0.00906	1
Immunosuppress.tab	40	sodium phenylbutyrate_1mM_HL60_411	0.385751	0.385751	2e-05	0.00906	1
Immunosuppress.tab	40	sirolimus_0.1muM_HL60_362	0.385649	0.385649	2e-05	0.00906	1
Immunosuppress.tab	40	nordihydroguaiaretic acid_1muM_ssMCF7_415	0.384847	0.384847	2e-05	0.00906	1
Immunosuppress.tab	40	estradiol_0.1muM_MCF7_988	0.384764	0.384764	2e-05	0.00906	1
Immunosuppress.tab	40	5186324_2muM_MCF7_900	-0.384707	0.384707	2e-05	0.00906	1
Immunosuppress.tab	40	rofecoxib_10muM_MCF7_251	0.379826	0.379826	2e-05	0.00906	1
Immunosuppress.tab	40	sirolimus_0.1muM_MCF7_326	-0.378707	0.378707	4e-05	0.01812	1
Immunosuppress.tab	40	nifedipine_10muM_MCF7_335	0.377788	0.377788	2e-05	0.00906	1
Immunosuppress.tab	40	monorden_0.1muM_SKMEL5_493	-0.376304	0.376304	6e-05	0.02718	1
Immunosuppress.tab	40	rosiglitazone_10muM_PC3_430	-0.375684	0.375684	6e-05	0.02718	1
Immunosuppress.tab	40	sodium phenylbutyrate_1mM_MCF7_407	-0.373787	0.373787	6e-05	0.02718	1
Immunosuppress.tab	40	tetraethylenepentamine_0.1mM_PC3_457	-0.37308	0.37308	6e-05	0.02718	1
Immunosuppress.tab	40	monorden_0.1muM_MCF7_325	-0.371413	0.371413	6e-05	0.02718	1
Immunosuppress.tab	40	LM-1685_10muM_MCF7_253	0.370669	0.370669	4e-05	0.01812	1
Immunosuppress.tab	40	indometacin_0.1mM_PC3_452	-0.367382	0.367382	6e-05	0.02718	1
Immunosuppress.tab	40	deferoxamine_0.1mM_PC3_460	-0.367206	0.367206	6e-05	0.02718	1
Immunosuppress.tab	40	tyrphostin AG-825_25.2muM_MCF7_1114	0.366904	0.366904	6e-05	0.02718	1
Immunosuppress.tab	40	geldanamycin_1muM_MCF7_1008	0.363102	0.363102	6e-05	0.02718	1
Immunosuppress.tab	40	prednisolone_1muM_MCF7_265	0.359806	0.359806	6e-05	0.02718	1
Immunosuppress.tab	40	17-dimethylamino-geldanamycin_0.1muM_MCF7_993	0.353328	0.353328	6e-05	0.02718	1
Immunosuppress.tab	40	geldanamycin_1muM_MCF7_972	0.34874	0.34874	8e-05	0.03624	1
Immunosuppress.tab	40	fasudil_10muM_PC3_436	0.344014	0.344014	8e-05	0.03624	1
Immunosuppress.tab	40	wortmannin_10nM_ssMCF7_404	0.343147	0.343147	8e-05	0.03624	1
Immunosuppress.tab	40	monorden_0.1muM_PC3_449	-0.340761	0.340761	0.00014	0.06342	1
Immunosuppress.tab	40	prazosin_10muM_MCF7_942	-0.338179	0.338179	0.00018	0.08154	1
Immunosuppress.tab	40	pirinixic acid_0.1mM_MCF7_368	0.337704	0.337704	0.00012	0.05436	1
Immunosuppress.tab	40	nitrendipine_10muM_MCF7_336	0.336766	0.336766	0.00012	0.05436	1
Immunosuppress.tab	40	SC-58125_10muM_HL60_542	-0.333367	0.333367	0.00022	0.09966	1
Immunosuppress.tab	40	LY-294002_10muM_MCF7_258	0.331774	0.331774	0.00022	0.09966	1
Immunosuppress.tab	40	acetylsalicylic acid_0.1mM_MCF7_315	0.331685	0.331685	0.00026	0.11778	1
Immunosuppress.tab	40	cobalt chloride_0.1mM_MCF7_379	-0.331335	0.331335	0.00026	0.11778	1
Immunosuppress.tab	40	celecoxib_10muM_MCF7_922	-0.330751	0.330751	0.00026	0.11778	1
Immunosuppress.tab	40	sodium phenylbutyrate_1mM_MCF7_408	-0.330678	0.330678	0.00026	0.11778	1
Immunosuppress.tab	40	sulfasalazine_0.1mM_MCF7_204	0.327881	0.327881	0.00032	0.14496	1
Immunosuppress.tab	40	5248896_11muM_MCF7_838	0.327578	0.327578	0.00032	0.14496	1
Immunosuppress.tab	40	oligomycin_1muM_MCF7_442	-0.324869	0.324869	0.00032	0.14496	1
Immunosuppress.tab	40	novobiocin_0.1mM_MCF7_576	0.323418	0.323418	0.00034	0.15402	1
Immunosuppress.tab	40	ionomycin_2muM_MCF7_979	-0.323236	0.323236	0.00034	0.15402	1
Immunosuppress.tab	40	5255229_13muM_MCF7_949	-0.322682	0.322682	0.00034	0.15402	1
Immunosuppress.tab	40	novobiocin_0.1mM_MCF7_342	-0.321526	0.321526	0.00036	0.16308	1
Immunosuppress.tab	40	iloprost_1muM_SKMEL5_496	-0.318003	0.318003	0.00044	0.19932	1
Immunosuppress.tab	40	1,5-isoquinolinediol_0.1mM_HL60_543	-0.316901	0.316901	0.00046	0.20838	1
Immunosuppress.tab	40	tomelukast_1muM_MCF7_222	-0.31582	0.31582	0.00048	0.21744	1
Immunosuppress.tab	40	TTNPB_0.1muM_PC3_451	-0.315567	0.315567	0.0005	0.2265	1
Immunosuppress.tab	40	wortmannin_1muM_MCF7_869	-0.315122	0.315122	0.0005	0.2265	1
Immunosuppress.tab	40	alpha-estradiol_10nM_ssMCF7_403	0.315029	0.315029	0.00046	0.20838	1
Immunosuppress.tab	40	topiramate_3muM_MCF7_915	-0.314945	0.314945	0.0005	0.2265	1
Immunosuppress.tab	40	celecoxib_10muM_PC3_482	-0.314891	0.314891	0.0005	0.2265	1
Immunosuppress.tab	40	17-allylamino-geldanamycin_1muM_PC3_450	-0.313607	0.313607	0.0005	0.2265	1
Immunosuppress.tab	40	monorden_0.1muM_MCF7_999	0.312561	0.312561	0.00056	0.25368	1
Immunosuppress.tab	40	pirinixic acid_0.1mM_PC3_464	-0.312559	0.312559	0.0005	0.2265	1
Immunosuppress.tab	40	rofecoxib_10muM_PC3_463	-0.312277	0.312277	0.00052	0.23556	1
Immunosuppress.tab	40	SC-58125_10muM_SKMEL5_507	-0.312257	0.312257	0.00052	0.23556	1
Immunosuppress.tab	40	resveratrol_50muM_MCF7_595	-0.311968	0.311968	0.00054	0.24462	1
Immunosuppress.tab	40	raloxifene_0.1muM_ssMCF7_376	-0.311005	0.311005	0.00054	0.24462	1
Immunosuppress.tab	40	fulvestrant_1muM_MCF7_367	0.310348	0.310348	0.00058	0.26274	1
Immunosuppress.tab	40	5114445_10muM_MCF7_901	0.305509	0.305509	0.00076	0.34428	1
Immunosuppress.tab	40	trichostatin A_0.1muM_ssMCF7_413	0.305493	0.305493	0.00076	0.34428	1
Immunosuppress.tab	40	tetraethylenepentamine_0.1mM_MCF7_574	0.303576	0.303576	0.00082	0.37146	1
Immunosuppress.tab	40	fulvestrant_1muM_MCF7_985	0.30308	0.30308	0.00084	0.38052	1
Immunosuppress.tab	40	gefitinib_10muM_HL60_541	-0.301611	0.301611	0.00074	0.33522	1
Immunosuppress.tab	40	thalidomide_0.1mM_MCF7_266	0.301153	0.301153	0.00088	0.39864	1
Immunosuppress.tab	40	LY-294002_0.1muM_MCF7_996	-0.300866	0.300866	0.00076	0.34428	1
Immunosuppress.tab	40	genistein_1muM_MCF7_267	0.299972	0.299972	0.00092	0.41676	1
Immunosuppress.tab	40	thalidomide_0.1mM_MCF7_606	0.299571	0.299571	0.00092	0.41676	1
Immunosuppress.tab	40	chlorpromazine_10muM_MCF7_419	0.297254	0.297254	0.00114	0.51642	1
Immunosuppress.tab	40	5252917_14muM_MCF7_944	-0.295822	0.295822	0.00094	0.42582	1
Immunosuppress.tab	40	estradiol_10nM_MCF7_1021	-0.29441	0.29441	0.00104	0.47112	1
Immunosuppress.tab	40	exisulind_50muM_MCF7_314	0.294218	0.294218	0.00124	0.56172	1
Immunosuppress.tab	40	metformin_10muM_MCF7_2	0.293868	0.293868	0.00126	0.57078	1
Immunosuppress.tab	40	monorden_0.1muM_HL60_544	-0.29282	0.29282	0.00108	0.48924	1
Immunosuppress.tab	40	rosiglitazone_10muM_HL60_369	-0.29055	0.29055	0.00116	0.52548	1
Immunosuppress.tab	40	prochlorperazine_10muM_MCF7_1053	0.285495	0.285495	0.00176	0.79728	1
Immunosuppress.tab	40	monastrol_0.1mM_MCF7_681	0.283538	0.283538	0.00192	0.86976	1
Immunosuppress.tab	40	depudecin_1muM_MCF7_982	-0.281083	0.281083	0.00156	0.70668	1
Immunosuppress.tab	40	ikarugamycin_2muM_MCF7_974	-0.280556	0.280556	0.00164	0.74292	1
Immunosuppress.tab	40	wortmannin_10nM_HL60_389	-0.276245	0.276245	0.00194	0.87882	1
Immunosuppress.tab	40	rosiglitazone_10muM_MCF7_1071	-0.274707	0.274707	0.00218	0.98754	1
Immunosuppress.tab	40	ionomycin_2muM_MCF7_882	0.278227	0.278227	0.0023	1.0419	0
Immunosuppress.tab	40	dexamethasone_1muM_MCF7_255	0.277687	0.277687	0.00234	1.06002	0
Immunosuppress.tab	40	nordihydroguaiaretic acid_1muM_ssMCF7_524	0.274402	0.274402	0.0026	1.1778	0
Immunosuppress.tab	40	decitabine_0.1muM_MCF7_920	-0.274136	0.274136	0.00226	1.02378	0
Immunosuppress.tab	40	17-allylamino-geldanamycin_1muM_MCF7_1064	0.274012	0.274012	0.00262	1.18686	0
Immunosuppress.tab	40	tetraethylenepentamine_10muM_MCF7_405	-0.273539	0.273539	0.00232	1.05096	0
Immunosuppress.tab	40	yohimbine_22.9muM_MCF7_1119	-0.273211	0.273211	0.00232	1.05096	0
Immunosuppress.tab	40	sodium phenylbutyrate_0.1mM_HL60_363	0.272046	0.272046	0.00276	1.25028	0
Immunosuppress.tab	40	tacrolimus_1muM_MCF7_169	0.271783	0.271783	0.00278	1.25934	0
Immunosuppress.tab	40	acetylsalicylic acid_0.1mM_MCF7_984	0.271749	0.271749	0.00278	1.25934	0
Immunosuppress.tab	40	tamoxifen_1muM_MCF7_380	0.271039	0.271039	0.0029	1.3137	0
Immunosuppress.tab	40	iloprost_1muM_MCF7_488	-0.269534	0.269534	0.0027	1.2231	0
Immunosuppress.tab	40	sirolimus_0.1muM_MCF7_1059	0.268243	0.268243	0.00316	1.43148	0
Immunosuppress.tab	40	colforsin_50muM_MCF7_913	0.267694	0.267694	0.00324	1.46772	0
Immunosuppress.tab	40	haloperidol_10muM_MCF7_1041	0.265805	0.265805	0.00342	1.54926	0
Immunosuppress.tab	40	copper sulfate_0.1mM_PC3_459	-0.263621	0.263621	0.00344	1.55832	0
Immunosuppress.tab	40	sirolimus_0.1muM_MCF7_987	0.263213	0.263213	0.00378	1.71234	0
Immunosuppress.tab	40	15-delta prostaglandin J2_10muM_MCF7_1011	-0.263053	0.263053	0.00348	1.57644	0
Immunosuppress.tab	40	imatinib_10muM_PC3_483	-0.262627	0.262627	0.0035	1.5855	0
Immunosuppress.tab	40	LY-294002_10muM_MCF7_1007	0.262355	0.262355	0.00386	1.74858	0
Immunosuppress.tab	40	17-allylamino-geldanamycin_1muM_MCF7_998	0.259654	0.259654	0.00412	1.86636	0
Immunosuppress.tab	40	haloperidol_10muM_MCF7_418	0.258167	0.258167	0.00442	2.00226	0
Immunosuppress.tab	40	staurosporine_10nM_MCF7_425	-0.256396	0.256396	0.00454	2.05662	0
Immunosuppress.tab	40	dexamethasone_1muM_ssMCF7_374	-0.255956	0.255956	0.00464	2.10192	0
Immunosuppress.tab	40	NU-1025_0.1mM_MCF7_313	0.255936	0.255936	0.00484	2.19252	0
Immunosuppress.tab	40	pirinixic acid_0.1mM_SKMEL5_495	-0.254525	0.254525	0.00486	2.20158	0
Immunosuppress.tab	40	monorden_0.1muM_MCF7_836	0.252996	0.252996	0.00536	2.42808	0
Immunosuppress.tab	40	acetylsalicylic acid_0.1mM_MCF7_1042	0.252808	0.252808	0.00544	2.46432	0
Immunosuppress.tab	40	valproic acid_1mM_MCF7_1047	0.252434	0.252434	0.0055	2.4915	0
Immunosuppress.tab	40	LY-294002_10muM_PC3_429	-0.25197	0.25197	0.00538	2.43714	0
Immunosuppress.tab	40	wortmannin_10nM_MCF7_911	-0.251639	0.251639	0.00544	2.46432	0
Immunosuppress.tab	40	17-allylamino-geldanamycin_1muM_MCF7_986	0.251403	0.251403	0.0057	2.5821	0
Immunosuppress.tab	40	indometacin_0.1mM_MCF7_453	0.251313	0.251313	0.0057	2.5821	0
Immunosuppress.tab	40	sirolimus_0.1muM_MCF7_1080	0.250363	0.250363	0.0059	2.6727	0
Immunosuppress.tab	40	genistein_10muM_MCF7_1015	0.25008	0.25008	0.00592	2.68176	0
Immunosuppress.tab	40	estradiol_10nM_ssMCF7_373	-0.249053	0.249053	0.00606	2.74518	0
Immunosuppress.tab	40	phenyl biguanide_10muM_MCF7_22	-0.247673	0.247673	0.00626	2.83578	0
Immunosuppress.tab	40	17-allylamino-geldanamycin_1muM_MCF7_381	-0.246317	0.246317	0.00662	2.99886	0
Immunosuppress.tab	40	arachidonyltrifluoromethane_10muM_MCF7_594	-0.246164	0.246164	0.00662	2.99886	0
Immunosuppress.tab	40	geldanamycin_1muM_MCF7_593	-0.245285	0.245285	0.00692	3.13476	0
Immunosuppress.tab	40	novobiocin_0.1mM_SKMEL5_632	0.243647	0.243647	0.00722	3.27066	0
Immunosuppress.tab	40	docosahexaenoic acid ethyl ester_0.1mM_PC3_664	-0.241735	0.241735	0.00776	3.51528	0
Immunosuppress.tab	40	ionomycin_2muM_MCF7_871	-0.24147	0.24147	0.0078	3.5334	0
Immunosuppress.tab	40	valproic acid_1mM_PC3_458	-0.241229	0.241229	0.0079	3.5787	0
Immunosuppress.tab	40	flufenamic acid_10muM_MCF7_316	-0.241193	0.241193	0.0079	3.5787	0
Immunosuppress.tab	40	chlorpromazine_1muM_MCF7_997	0.240853	0.240853	0.00786	3.56058	0
Immunosuppress.tab	40	benserazide_10muM_MCF7_641	-0.238074	0.238074	0.00858	3.88674	0
Immunosuppress.tab	40	trifluoperazine_10muM_MCF7_1004	0.235483	0.235483	0.00938	4.24914	0
Immunosuppress.tab	40	trichostatin A_1muM_MCF7_1014	0.235245	0.235245	0.00942	4.26726	0
Immunosuppress.tab	40	fasudil_10muM_MCF7_343	-0.235033	0.235033	0.0095	4.3035	0
Immunosuppress.tab	40	fludrocortisone_1muM_MCF7_282	-0.232607	0.232607	0.01006	4.55718	0
Immunosuppress.tab	40	4,5-dianilinophthalimide_10muM_PC3_578	0.232149	0.232149	0.01024	4.63872	0
Immunosuppress.tab	40	felodipine_10muM_MCF7_965	-0.231254	0.231254	0.0105	4.7565	0
Immunosuppress.tab	40	celecoxib_10muM_MCF7_206	0.230222	0.230222	0.01102	4.99206	0
Immunosuppress.tab	40	indometacin_0.1mM_SKMEL5_503	-0.229728	0.229728	0.01114	5.04642	0
Immunosuppress.tab	40	SC-58125_10muM_MCF7_208	0.228154	0.228154	0.01164	5.27292	0
Immunosuppress.tab	40	sulindac_0.1mM_MCF7_168	0.228052	0.228052	0.01168	5.29104	0
Immunosuppress.tab	40	colchicine_0.1muM_MCF7_644	0.227964	0.227964	0.01176	5.32728	0
Immunosuppress.tab	40	LY-294002_0.1muM_MCF7_1054	0.227419	0.227419	0.01202	5.44506	0
Immunosuppress.tab	40	LY-294002_10muM_MCF7_318	0.227086	0.227086	0.01212	5.49036	0
Immunosuppress.tab	40	clofibrate_0.15mM_MCF7_263	0.223437	0.223437	0.01344	6.08832	0
Immunosuppress.tab	40	fisetin_50muM_PC3_579	0.222508	0.222508	0.01386	6.27858	0
Immunosuppress.tab	40	trichostatin A_0.1muM_MCF7_992	0.222126	0.222126	0.01408	6.37824	0
Immunosuppress.tab	40	17-dimethylamino-geldanamycin_0.1muM_MCF7_1051	0.22147	0.22147	0.0143	6.4779	0
Immunosuppress.tab	40	cobalt chloride_0.1mM_MCF7_383	-0.221399	0.221399	0.01448	6.55944	0
Immunosuppress.tab	40	5279552_22muM_MCF7_843	0.220099	0.220099	0.01498	6.78594	0
Immunosuppress.tab	40	copper sulfate_0.1mM_MCF7_575	0.218965	0.218965	0.01536	6.95808	0
Immunosuppress.tab	40	rofecoxib_10muM_HL60_371	-0.217402	0.217402	0.01642	7.43826	0
Immunosuppress.tab	40	splitomicin_20muM_PC3_661	-0.216103	0.216103	0.01702	7.71006	0
Immunosuppress.tab	40	fluphenazine_10muM_MCF7_1075	0.215266	0.215266	0.01752	7.93656	0
Immunosuppress.tab	40	LY-294002_0.1muM_MCF7_424	0.215096	0.215096	0.01752	7.93656	0
Immunosuppress.tab	40	5230742_17muM_MCF7_970	-0.214589	0.214589	0.01786	8.09058	0
Immunosuppress.tab	40	fulvestrant_10nM_MCF7_1076	-0.2145	0.2145	0.01792	8.11776	0
Immunosuppress.tab	40	ciclosporin_1muM_MCF7_261	0.211756	0.211756	0.01974	8.94222	0
Immunosuppress.tab	40	sodium phenylbutyrate_0.1mM_MCF7_341	-0.21132	0.21132	0.01982	8.97846	0
Immunosuppress.tab	40	mesalazine_0.1mM_MCF7_124	0.210471	0.210471	0.02036	9.22308	0
Immunosuppress.tab	40	valproic acid_1mM_SKMEL5_629	0.21047	0.21047	0.02036	9.22308	0
Immunosuppress.tab	40	carbamazepine_0.1muM_MCF7_919	-0.210407	0.210407	0.02052	9.29556	0
Immunosuppress.tab	40	nifedipine_10muM_MCF7_603	-0.20923	0.20923	0.02116	9.58548	0
Immunosuppress.tab	40	pirinixic acid_0.1mM_MCF7_487	0.207142	0.207142	0.02254	10.2106	0
Immunosuppress.tab	40	ikarugamycin_2muM_MCF7_866	-0.206154	0.206154	0.02334	10.573	0
Immunosuppress.tab	40	LY-294002_10muM_HL60_361	0.205766	0.205766	0.0235	10.6455	0
Immunosuppress.tab	40	doxycycline_14.4muM_MCF7_1113	-0.203862	0.203862	0.02522	11.4247	0
Immunosuppress.tab	40	wortmannin_10nM_MCF7_1023	-0.20236	0.20236	0.02624	11.8867	0
Immunosuppress.tab	40	LM-1685_10muM_MCF7_207	0.201682	0.201682	0.02656	12.0317	0
Immunosuppress.tab	40	monastrol_0.1mM_MCF7_596	-0.200749	0.200749	0.02732	12.376	0
Immunosuppress.tab	40	novobiocin_0.1mM_MCF7_437	-0.200002	0.200002	0.02798	12.6749	0
Immunosuppress.tab	40	LY-294002_10muM_PC3_461	-0.199437	0.199437	0.0285	12.9105	0
Immunosuppress.tab	40	dopamine_1muM_MCF7_491	-0.199111	0.199111	0.02878	13.0373	0
Immunosuppress.tab	40	tyrphostin AG-1478_31.6muM_MCF7_1141	-0.198492	0.198492	0.02924	13.2457	0
Immunosuppress.tab	40	tacrolimus_1muM_MCF7_378	-0.198036	0.198036	0.02954	13.3816	0
Immunosuppress.tab	40	NU-1025_0.1mM_MCF7_608	0.19525	0.19525	0.0324	14.6772	0
Immunosuppress.tab	40	fulvestrant_10nM_MCF7_310	-0.19374	0.19374	0.03282	14.8675	0
Immunosuppress.tab	40	valproic acid_10mM_HL60_410	0.192322	0.192322	0.03482	15.7735	0
Immunosuppress.tab	40	wortmannin_10nM_SKMEL5_506	0.191774	0.191774	0.03526	15.9728	0
Immunosuppress.tab	40	MG-132_21muM_MCF7_1140	0.191441	0.191441	0.0357	16.1721	0
Immunosuppress.tab	40	N-phenylanthranilic acid_10muM_MCF7_317	0.191423	0.191423	0.03572	16.1812	0
Immunosuppress.tab	40	HNMPA-(AM)3_5muM_PC3_583	0.191222	0.191222	0.03594	16.2808	0
Immunosuppress.tab	40	valproic acid_1mM_MCF7_23	-0.189442	0.189442	0.03744	16.9603	0
Immunosuppress.tab	40	LY-294002_10muM_ssMCF7_401	0.188888	0.188888	0.03824	17.3227	0
Immunosuppress.tab	40	dexamethasone_1muM_MCF7_123	-0.186816	0.186816	0.04008	18.1562	0
Immunosuppress.tab	40	17-allylamino-geldanamycin_1muM_MCF7_947	-0.186626	0.186626	0.04036	18.2831	0
Immunosuppress.tab	40	monastrol_0.1mM_MCF7_311	0.18609	0.18609	0.04128	18.6998	0
Immunosuppress.tab	40	amitriptyline_1muM_MCF7_167	0.185519	0.185519	0.04208	19.0622	0
Immunosuppress.tab	40	17-allylamino-geldanamycin_1muM_MCF7_916	-0.184691	0.184691	0.04278	19.3793	0
Immunosuppress.tab	40	felodipine_10muM_MCF7_848	0.18306	0.18306	0.04486	20.3216	0
Immunosuppress.tab	40	15-delta prostaglandin J2_10muM_SKMEL5_564	0.181299	0.181299	0.04702	21.3001	0
Immunosuppress.tab	40	dexverapamil_10muM_MCF7_164	0.181133	0.181133	0.0472	21.3816	0
Immunosuppress.tab	40	tretinoin_1muM_MCF7_1049	0.178247	0.178247	0.05076	22.9943	0
Immunosuppress.tab	40	4,5-dianilinophthalimide_10muM_MCF7_624	0.177234	0.177234	0.05222	23.6557	0
Immunosuppress.tab	40	troglitazone_10muM_HL60_370	-0.176799	0.176799	0.05264	23.8459	0
Immunosuppress.tab	40	tretinoin_1muM_MCF7_966	0.176676	0.176676	0.05316	24.0815	0
Immunosuppress.tab	40	monorden_0.1muM_PC3_484	0.175898	0.175898	0.05432	24.607	0
Immunosuppress.tab	40	diclofenac_10muM_PC3_445	0.175023	0.175023	0.05522	25.0147	0
Immunosuppress.tab	40	fluphenazine_10muM_MCF7_490	-0.174953	0.174953	0.05502	24.9241	0
Immunosuppress.tab	40	tamoxifen_1muM_ssMCF7_375	-0.174873	0.174873	0.05512	24.9694	0
Immunosuppress.tab	40	LM-1685_10muM_MCF7_612	0.174622	0.174622	0.05578	25.2683	0
Immunosuppress.tab	40	tetraethylenepentamine_0.1mM_MCF7_406	-0.174483	0.174483	0.05578	25.2683	0
Immunosuppress.tab	40	17-allylamino-geldanamycin_1muM_SKMEL5_505	-0.173349	0.173349	0.05736	25.9841	0
Immunosuppress.tab	40	pirinixic acid_0.1mM_PC3_481	0.172964	0.172964	0.05816	26.3465	0
Immunosuppress.tab	40	docosahexaenoic acid ethyl ester_0.1mM_MCF7_881	-0.17296	0.17296	0.05784	26.2015	0
Immunosuppress.tab	40	rosiglitazone_10muM_MCF7_1013	0.171329	0.171329	0.06058	27.4427	0
Immunosuppress.tab	40	alpha-estradiol_10nM_PC3_702	-0.170819	0.170819	0.0607	27.4971	0
Immunosuppress.tab	40	copper sulfate_0.1mM_MCF7_438	-0.168671	0.168671	0.06384	28.9195	0
Immunosuppress.tab	40	alpha-estradiol_10nM_MCF7_1048	0.166447	0.166447	0.06814	30.8674	0
Immunosuppress.tab	40	2-deoxy-D-glucose_10mM_MCF7_344	-0.163691	0.163691	0.07206	32.6432	0
Immunosuppress.tab	40	butein_10muM_PC3_582	0.163527	0.163527	0.07294	33.0418	0
Immunosuppress.tab	40	chlorpropamide_0.1mM_MCF7_144	0.163518	0.163518	0.07302	33.0781	0
Immunosuppress.tab	40	5279552_22muM_MCF7_960	-0.162559	0.162559	0.07408	33.5582	0
Immunosuppress.tab	40	sirolimus_0.1muM_MCF7_1022	-0.16219	0.16219	0.07486	33.9116	0
Immunosuppress.tab	40	minocycline_10.5muM_MCF7_1135	-0.160895	0.160895	0.07716	34.9535	0
Immunosuppress.tab	40	wortmannin_10nM_MCF7_1081	-0.160749	0.160749	0.07742	35.0713	0
Immunosuppress.tab	40	alpha-estradiol_10nM_MCF7_762	0.160488	0.160488	0.07896	35.7689	0
Immunosuppress.tab	40	clofibrate_0.1mM_MCF7_444	-0.159284	0.159284	0.08058	36.5027	0
Immunosuppress.tab	40	rofecoxib_10muM_MCF7_166	0.159054	0.159054	0.08178	37.0463	0
Immunosuppress.tab	40	arachidonic acid_10muM_MCF7_604	-0.15899	0.15899	0.08122	36.7927	0
Immunosuppress.tab	40	17-allylamino-geldanamycin_1muM_MCF7_1044	0.157892	0.157892	0.0839	38.0067	0
Immunosuppress.tab	40	oxaprozin_0.3mM_MCF7_863	0.156868	0.156868	0.0859	38.9127	0
Immunosuppress.tab	40	trichostatin A_0.1muM_MCF7_1112	-0.155619	0.155619	0.0887	40.1811	0
Immunosuppress.tab	40	tretinoin_1muM_PC3_447	0.154973	0.154973	0.09002	40.7791	0
Immunosuppress.tab	40	resveratrol_10muM_MCF7_958	0.154487	0.154487	0.09098	41.2139	0
Immunosuppress.tab	40	pentamidine_0.1mM_MCF7_639	-0.152442	0.152442	0.09576	43.3793	0
Immunosuppress.tab	40	trichostatin A_1muM_MCF7_981	-0.152196	0.152196	0.09632	43.633	0
Immunosuppress.tab	40	sodium phenylbutyrate_1mM_PC3_434	0.151518	0.151518	0.09724	44.0497	0
Immunosuppress.tab	40	verapamil_10muM_MCF7_161	0.15073	0.15073	0.09916	44.9195	0
Immunosuppress.tab	40	MK-886_1muM_MCF7_601	-0.149361	0.149361	0.10236	46.3691	0
Immunosuppress.tab	40	diclofenac_10muM_MCF7_333	0.149017	0.149017	0.10336	46.8221	0
Immunosuppress.tab	40	troglitazone_10muM_PC3_462	-0.148321	0.148321	0.10458	47.3747	0
Immunosuppress.tab	40	genistein_10muM_PC3_703	-0.147659	0.147659	0.1062	48.1086	0
Immunosuppress.tab	40	haloperidol_10muM_MCF7_492	-0.14671	0.14671	0.1085	49.1505	0
Immunosuppress.tab	40	17-allylamino-geldanamycin_1muM_PC3_432	-0.146595	0.146595	0.10866	49.223	0
Immunosuppress.tab	40	arachidonic acid_10muM_MCF7_443	0.145443	0.145443	0.11164	50.5729	0
Immunosuppress.tab	40	5186223_12muM_MCF7_885	-0.145145	0.145145	0.11238	50.9081	0
Immunosuppress.tab	40	fluphenazine_10muM_SKMEL5_494	-0.144928	0.144928	0.11304	51.2071	0
Immunosuppress.tab	40	troglitazone_10muM_MCF7_1070	-0.144842	0.144842	0.11314	51.2524	0
Immunosuppress.tab	40	DL-PPMP_2muM_MCF7_1121	-0.143631	0.143631	0.11614	52.6114	0
Immunosuppress.tab	40	LY-294002_10muM_MCF7_1077	0.143033	0.143033	0.11752	53.2366	0
Immunosuppress.tab	40	metformin_1mM_MCF7_4	-0.142189	0.142189	0.11988	54.3056	0
Immunosuppress.tab	40	valproic acid_50muM_MCF7_348	-0.141123	0.141123	0.12276	55.6103	0
Immunosuppress.tab	40	colforsin_50muM_HL60_783	-0.138389	0.138389	0.1303	59.0259	0
Immunosuppress.tab	40	LY-294002_10muM_MCF7_1019	-0.137911	0.137911	0.13178	59.6963	0
Immunosuppress.tab	40	TTNPB_0.1muM_MCF7_223	-0.137901	0.137901	0.13178	59.6963	0
Immunosuppress.tab	40	phenformin_10muM_MCF7_21	0.136859	0.136859	0.1342	60.7926	0
Immunosuppress.tab	40	geldanamycin_1muM_MCF7_611	0.136701	0.136701	0.13456	60.9557	0
Immunosuppress.tab	40	trichostatin A_1muM_MCF7_873	-0.136696	0.136696	0.13516	61.2275	0
Immunosuppress.tab	40	arachidonic acid_10muM_MCF7_441	-0.136518	0.136518	0.13574	61.4902	0
Immunosuppress.tab	40	3-aminobenzamide_10mM_MCF7_590	0.134897	0.134897	0.14022	63.5197	0
Immunosuppress.tab	40	troglitazone_10muM_PC3_431	-0.133452	0.133452	0.14482	65.6035	0
Immunosuppress.tab	40	pyrvinium_1.25muM_MCF7_978	0.132918	0.132918	0.14586	66.0746	0
Immunosuppress.tab	40	sirolimus_0.1muM_MCF7_1045	0.132839	0.132839	0.14614	66.2014	0
Immunosuppress.tab	40	cytochalasin B_20.8muM_MCF7_1122	0.132642	0.132642	0.14676	66.4823	0
Immunosuppress.tab	40	monastrol_0.1mM_MCF7_627	-0.132204	0.132204	0.14844	67.2433	0
Immunosuppress.tab	40	nordihydroguaiaretic acid_1muM_MCF7_1061	0.132099	0.132099	0.14866	67.343	0
Immunosuppress.tab	40	LY-294002_10muM_MCF7_1074	0.131723	0.131723	0.15004	67.9681	0
Immunosuppress.tab	40	fulvestrant_1muM_PC3_704	-0.130279	0.130279	0.15418	69.8435	0
Immunosuppress.tab	40	genistein_10muM_MCF7_1073	-0.130269	0.130269	0.15422	69.8617	0
Immunosuppress.tab	40	monorden_0.1muM_MCF7_489	-0.130152	0.130152	0.15454	70.0066	0
Immunosuppress.tab	40	raloxifene_0.1muM_MCF7_202	0.128465	0.128465	0.16004	72.4981	0
Immunosuppress.tab	40	sirolimus_0.1muM_MCF7_921	-0.12728	0.12728	0.16296	73.8209	0
Immunosuppress.tab	40	iloprost_1muM_MCF7_427	-0.124775	0.124775	0.1713	77.5989	0
Immunosuppress.tab	40	valproic acid_1mM_HL60_409	0.124627	0.124627	0.17284	78.2965	0
Immunosuppress.tab	40	rottlerin_10muM_MCF7_825	0.123616	0.123616	0.17668	80.036	0
Immunosuppress.tab	40	5182598_25muM_MCF7_868	-0.123376	0.123376	0.17608	79.7642	0
Immunosuppress.tab	40	carbamazepine_0.1muM_MCF7_835	0.123096	0.123096	0.17844	80.8333	0
Immunosuppress.tab	40	haloperidol_10muM_MCF7_1082	-0.122897	0.122897	0.1779	80.5887	0
Immunosuppress.tab	40	17-allylamino-geldanamycin_1muM_MCF7_1005	0.121186	0.121186	0.18478	83.7053	0
Immunosuppress.tab	40	deferoxamine_0.1mM_MCF7_485	0.120792	0.120792	0.18648	84.4754	0
Immunosuppress.tab	40	5182598_25muM_MCF7_976	-0.119488	0.119488	0.19112	86.5774	0
Immunosuppress.tab	40	fulvestrant_1muM_ssMCF7_523	-0.11856	0.11856	0.1946	88.1538	0
Immunosuppress.tab	40	haloperidol_10muM_MCF7_1024	0.118223	0.118223	0.19586	88.7246	0
Immunosuppress.tab	40	valproic acid_0.5mM_MCF7_1078	-0.117989	0.117989	0.19698	89.2319	0
Immunosuppress.tab	40	blebbistatin_17muM_MCF7_837	0.117232	0.117232	0.19962	90.4279	0
Immunosuppress.tab	40	staurosporine_10nM_SKMEL5_508	0.11691	0.11691	0.2009	91.0077	0
Immunosuppress.tab	40	estradiol_0.1muM_MCF7_365	0.116045	0.116045	0.20468	92.72	0
Immunosuppress.tab	40	bucladesine_20muM_MCF7_591	-0.115748	0.115748	0.20516	92.9375	0
Immunosuppress.tab	40	W-13_10muM_MCF7_440	-0.114755	0.114755	0.20916	94.7495	0
Immunosuppress.tab	40	5151277_14muM_MCF7_903	-0.114547	0.114547	0.20988	95.0756	0
Immunosuppress.tab	40	rofecoxib_10muM_MCF7_205	0.114423	0.114423	0.2114	95.7642	0
Immunosuppress.tab	40	LY-294002_10muM_MCF7_328	-0.112914	0.112914	0.21614	97.9114	0
Immunosuppress.tab	40	fludrocortisone_1muM_MCF7_281	-0.11273	0.11273	0.2169	98.2557	0
Immunosuppress.tab	40	sirolimus_0.1muM_ssMCF7_402	0.112596	0.112596	0.21794	98.7268	0
Immunosuppress.tab	40	tolbutamide_0.1mM_MCF7_142	0.112432	0.112432	0.21878	99.1073	0
Immunosuppress.tab	40	17-allylamino-geldanamycin_1muM_MCF7_1056	0.111659	0.111659	0.22172	100.439	0
Immunosuppress.tab	40	MK-886_1muM_MCF7_264	0.11054	0.11054	0.2261	102.423	0
Immunosuppress.tab	40	sulindac sulfide_50muM_MCF7_308	-0.110108	0.110108	0.22802	103.293	0
Immunosuppress.tab	40	17-allylamino-geldanamycin_1muM_ssMCF7_521	0.109328	0.109328	0.2312	104.734	0
Immunosuppress.tab	40	calmidazolium_5muM_MCF7_486	0.108616	0.108616	0.23378	105.902	0
Immunosuppress.tab	40	trichostatin A_0.1muM_PC3_448	0.108128	0.108128	0.23588	106.854	0
Immunosuppress.tab	40	pyrvinium_1.25muM_MCF7_870	0.106653	0.106653	0.24234	109.78	0
Immunosuppress.tab	40	alpha-estradiol_10nM_MCF7_990	0.104337	0.104337	0.25252	114.392	0
Immunosuppress.tab	40	tacrolimus_1muM_MCF7_284	-0.104211	0.104211	0.25286	114.546	0
Immunosuppress.tab	40	sirolimus_0.1muM_MCF7_1001	-0.10356	0.10356	0.2557	115.832	0
Immunosuppress.tab	40	benserazide_10muM_SKMEL5_631	0.103155	0.103155	0.25818	116.956	0
Immunosuppress.tab	40	geldanamycin_1muM_MCF7_1066	0.102546	0.102546	0.26078	118.133	0
Immunosuppress.tab	40	staurosporine_0.1muM_MCF7_423	0.102099	0.102099	0.26318	119.221	0
Immunosuppress.tab	40	genistein_1muM_MCF7_268	0.10202	0.10202	0.26354	119.384	0
Immunosuppress.tab	40	chlorpropamide_0.1mM_MCF7_141	0.101321	0.101321	0.26658	120.761	0
Immunosuppress.tab	40	metformin_0.1muM_MCF7_3	0.0987053	0.0987053	0.2795	126.614	0
Immunosuppress.tab	40	5213008_18muM_MCF7_898	-0.0982235	0.0982235	0.28036	127.003	0
Immunosuppress.tab	40	troglitazone_10muM_SKMEL5_504	-0.0979024	0.0979024	0.28208	127.782	0
Immunosuppress.tab	40	nordihydroguaiaretic acid_1muM_MCF7_203	0.0974386	0.0974386	0.28596	129.54	0
Immunosuppress.tab	40	dimethyloxalylglycine_1mM_PC3_584	-0.0972006	0.0972006	0.28584	129.486	0
Immunosuppress.tab	40	resveratrol_50muM_PC3_662	-0.095743	0.095743	0.29284	132.657	0
Immunosuppress.tab	40	trifluoperazine_10muM_MCF7_910	-0.095642	0.095642	0.29346	132.937	0
Immunosuppress.tab	40	12,13-EODE_0.2muM_MCF7_1108	-0.0955061	0.0955061	0.2943	133.318	0
Immunosuppress.tab	40	copper sulfate_0.1mM_ssMCF7_500	-0.0955016	0.0955016	0.29432	133.327	0
Immunosuppress.tab	40	colchicine_1muM_SKMEL5_630	0.0935679	0.0935679	0.3055	138.392	0
Immunosuppress.tab	40	chlorpromazine_1muM_MCF7_1055	0.0930626	0.0930626	0.30804	139.542	0
Immunosuppress.tab	40	LY-294002_10muM_MCF7_1016	0.0924259	0.0924259	0.31168	141.191	0
Immunosuppress.tab	40	tioguanine_10muM_MCF7_642	0.0903811	0.0903811	0.32134	145.567	0
Immunosuppress.tab	40	sulindac_50muM_MCF7_307	-0.089649	0.089649	0.32414	146.835	0
Immunosuppress.tab	40	U0125_1muM_PC3_663	0.0894682	0.0894682	0.32628	147.805	0
Immunosuppress.tab	40	(-)-catechin_11muM_MCF7_1101	0.0875109	0.0875109	0.3371	152.706	0
Immunosuppress.tab	40	quercetin_1muM_MCF7_917	0.0871819	0.0871819	0.33922	153.667	0
Immunosuppress.tab	40	5230742_17muM_MCF7_862	-0.0870068	0.0870068	0.33826	153.232	0
Immunosuppress.tab	40	clotrimazole_50muM_MCF7_905	-0.0866834	0.0866834	0.34014	154.083	0
Immunosuppress.tab	40	novobiocin_0.1mM_PC3_435	0.0865104	0.0865104	0.34286	155.316	0
Immunosuppress.tab	40	Y-27632_3muM_MCF7_832	-0.0848272	0.0848272	0.34982	158.468	0
Immunosuppress.tab	40	ciclosporin_1muM_MCF7_602	0.0847609	0.0847609	0.35328	160.036	0
Immunosuppress.tab	40	5109870_25muM_MCF7_904	0.0842006	0.0842006	0.35642	161.458	0
Immunosuppress.tab	40	monastrol_0.1mM_MCF7_610	0.0840816	0.0840816	0.35704	161.739	0
Immunosuppress.tab	40	17-allylamino-geldanamycin_1muM_MCF7_428	0.083501	0.083501	0.36076	163.424	0
Immunosuppress.tab	40	valproic acid_1mM_ssMCF7_497	0.0823635	0.0823635	0.3671	166.296	0
Immunosuppress.tab	40	estradiol_10nM_HL60_782	-0.0823534	0.0823534	0.36384	164.82	0
Immunosuppress.tab	40	trifluoperazine_10muM_MCF7_421	-0.0820693	0.0820693	0.3654	165.526	0
Immunosuppress.tab	40	fluphenazine_10muM_MCF7_1017	-0.0812339	0.0812339	0.36982	167.528	0
Immunosuppress.tab	40	raloxifene_0.1muM_HL60_388	0.0809913	0.0809913	0.3753	170.011	0
Immunosuppress.tab	40	demecolcine_11.7muM_MCF7_1103	-0.0804489	0.0804489	0.37432	169.567	0
Immunosuppress.tab	40	5224221_12muM_MCF7_839	-0.0797471	0.0797471	0.37836	171.397	0
Immunosuppress.tab	40	15-delta prostaglandin J2_10muM_MCF7_1069	0.0788241	0.0788241	0.38878	176.117	0
Immunosuppress.tab	40	3-hydroxy-DL-kynurenine_9.2muM_MCF7_1109	-0.0782581	0.0782581	0.3871	175.356	0
Immunosuppress.tab	40	cobalt chloride_0.1mM_MCF7_454	-0.0781762	0.0781762	0.38758	175.574	0
Immunosuppress.tab	40	alpha-estradiol_10nM_MCF7_122	-0.0778606	0.0778606	0.38944	176.416	0
Immunosuppress.tab	40	HC toxin_0.1muM_MCF7_909	-0.0757102	0.0757102	0.40316	182.631	0
Immunosuppress.tab	40	arachidonyltrifluoromethane_10muM_MCF7_327	-0.0746951	0.0746951	0.41042	185.92	0
Immunosuppress.tab	40	valproic acid_50muM_MCF7_1002	-0.0718542	0.0718542	0.4287	194.201	0
Immunosuppress.tab	40	vorinostat_10muM_MCF7_1058	-0.0710187	0.0710187	0.43454	196.847	0
Immunosuppress.tab	40	mercaptopurine_10muM_PC3_667	-0.070985	0.070985	0.43478	196.955	0
Immunosuppress.tab	40	5253409_17muM_MCF7_844	0.0709569	0.0709569	0.43778	198.314	0
Immunosuppress.tab	40	5140203_15muM_MCF7_908	-0.0698902	0.0698902	0.44114	199.836	0
Immunosuppress.tab	40	rottlerin_10muM_MCF7_941	0.0696566	0.0696566	0.4463	202.174	0
Immunosuppress.tab	40	trichostatin A_0.1muM_MCF7_331	0.0692288	0.0692288	0.44904	203.415	0
Immunosuppress.tab	40	ikarugamycin_2muM_MCF7_918	0.0684933	0.0684933	0.45352	205.445	0
Immunosuppress.tab	40	wortmannin_1muM_MCF7_977	0.0679936	0.0679936	0.45646	206.776	0
Immunosuppress.tab	40	tretinoin_1muM_MCF7_849	-0.067175	0.067175	0.45906	207.954	0
Immunosuppress.tab	40	5248896_11muM_MCF7_955	-0.0671424	0.0671424	0.45932	208.072	0
Immunosuppress.tab	40	depudecin_1muM_MCF7_874	0.0669852	0.0669852	0.46276	209.63	0
Immunosuppress.tab	40	valproic acid_1mM_MCF7_989	0.0669762	0.0669762	0.4628	209.648	0
Immunosuppress.tab	40	prazosin_10muM_MCF7_826	0.0666045	0.0666045	0.46548	210.862	0
Immunosuppress.tab	40	celastrol_2.5muM_MCF7_887	0.0663957	0.0663957	0.4671	211.596	0
Immunosuppress.tab	40	pararosaniline_10muM_MCF7_893	0.064672	0.064672	0.47872	216.86	0
Immunosuppress.tab	40	5211181_12muM_MCF7_950	-0.0638725	0.0638725	0.48072	217.766	0
Immunosuppress.tab	40	trichostatin A_0.1muM_MCF7_332	0.0631089	0.0631089	0.48994	221.943	0
Immunosuppress.tab	40	paclitaxel_0.1muM_MCF7_640	-0.0622005	0.0622005	0.49192	222.84	0
Immunosuppress.tab	40	15-delta prostaglandin J2_10muM_PC3_446	-0.061913	0.061913	0.49374	223.664	0
Immunosuppress.tab	40	BW-B70C_31.6muM_MCF7_1132	-0.0617266	0.0617266	0.495	224.235	0
Immunosuppress.tab	40	calmidazolium_5muM_MCF7_906	0.0610517	0.0610517	0.50458	228.575	0
Immunosuppress.tab	40	probucol_10muM_MCF7_592	0.0601006	0.0601006	0.51088	231.429	0
Immunosuppress.tab	40	monastrol_20muM_MCF7_605	-0.060068	0.060068	0.5067	229.535	0
Immunosuppress.tab	40	exemestane_10nM_MCF7_165	-0.0587374	0.0587374	0.51658	234.011	0
Immunosuppress.tab	40	bucladesine_2muM_MCF7_959	-0.058323	0.058323	0.51946	235.315	0
Immunosuppress.tab	40	phentolamine_11.5muM_MCF7_1138	-0.0576145	0.0576145	0.5248	237.734	0
Immunosuppress.tab	40	monensin_10.9muM_MCF7_1105	-0.0573663	0.0573663	0.52658	238.541	0
Immunosuppress.tab	40	rofecoxib_10muM_MCF7_256	0.0573293	0.0573293	0.53096	240.525	0
Immunosuppress.tab	40	metformin_10muM_MCF7_1	-0.0570878	0.0570878	0.52834	239.338	0
Immunosuppress.tab	40	imatinib_10muM_MCF7_366	-0.05677	0.05677	0.53062	240.371	0
Immunosuppress.tab	40	sodium phenylbutyrate_0.2mM_SKMEL5_502	-0.0562782	0.0562782	0.53422	242.002	0
Immunosuppress.tab	40	thioridazine_10muM_MCF7_1010	-0.0545444	0.0545444	0.54668	247.646	0
Immunosuppress.tab	40	carbamazepine_0.1muM_MCF7_952	-0.0541379	0.0541379	0.54962	248.978	0
Immunosuppress.tab	40	estradiol_10nM_ssMCF7_414	-0.0536719	0.0536719	0.55332	250.654	0
Immunosuppress.tab	40	tamoxifen_1muM_MCF7_143	0.0529061	0.0529061	0.56258	254.849	0
Immunosuppress.tab	40	5255229_13muM_MCF7_833	0.0527803	0.0527803	0.56352	255.275	0
Immunosuppress.tab	40	monorden_0.1muM_MCF7_953	0.0519864	0.0519864	0.56964	258.047	0
Immunosuppress.tab	40	quercetin_1muM_MCF7_283	-0.0497642	0.0497642	0.58152	263.429	0
Immunosuppress.tab	40	17-allylamino-geldanamycin_1muM_MCF7_1006	0.0496699	0.0496699	0.58594	265.431	0
Immunosuppress.tab	40	butein_10muM_MCF7_607	0.049105	0.049105	0.59018	267.352	0
Immunosuppress.tab	40	celecoxib_10muM_MCF7_252	-0.0489164	0.0489164	0.58772	266.237	0
Immunosuppress.tab	40	valproic acid_50muM_MCF7_1060	0.0487637	0.0487637	0.59288	268.575	0
Immunosuppress.tab	40	valproic acid_0.2mM_MCF7_994	0.046958	0.046958	0.60696	274.953	0
Immunosuppress.tab	40	clozapine_10muM_MCF7_416	0.0463775	0.0463775	0.61166	277.082	0
Immunosuppress.tab	40	prochlorperazine_10muM_MCF7_995	0.0445876	0.0445876	0.62616	283.65	0
Immunosuppress.tab	40	celecoxib_10muM_MCF7_377	0.044564	0.044564	0.62634	283.732	0
Immunosuppress.tab	40	deferoxamine_0.1mM_MCF7_573	0.0443967	0.0443967	0.62746	284.239	0
Immunosuppress.tab	40	W-13_10muM_MCF7_643	-0.042865	0.042865	0.6353	287.791	0
Immunosuppress.tab	40	5224221_12muM_MCF7_956	-0.0422732	0.0422732	0.64024	290.029	0
Immunosuppress.tab	40	5152487_10muM_MCF7_896	0.0420554	0.0420554	0.64658	292.901	0
Immunosuppress.tab	40	thioridazine_10muM_MCF7_1068	0.0414411	0.0414411	0.6516	295.175	0
Immunosuppress.tab	40	bucladesine_2muM_MCF7_842	0.0413468	0.0413468	0.65228	295.483	0
Immunosuppress.tab	40	haloperidol_10muM_MCF7_983	-0.0402531	0.0402531	0.65702	297.63	0
Immunosuppress.tab	40	oxaprozin_0.3mM_MCF7_971	0.0400072	0.0400072	0.66336	300.502	0
Immunosuppress.tab	40	valproic acid_10mM_MCF7_345	0.03996	0.03996	0.6638	300.701	0
Immunosuppress.tab	40	17-allylamino-geldanamycin_1muM_MCF7_1063	0.0387753	0.0387753	0.67344	305.068	0
Immunosuppress.tab	40	indometacin_20muM_MCF7_262	0.0386451	0.0386451	0.67416	305.394	0
Immunosuppress.tab	40	resveratrol_10muM_MCF7_841	0.0380028	0.0380028	0.67948	307.804	0
Immunosuppress.tab	40	prochlorperazine_10muM_MCF7_455	0.0379736	0.0379736	0.67962	307.868	0
Immunosuppress.tab	40	estradiol_10nM_PC3_665	0.0360826	0.0360826	0.6951	314.88	0
Immunosuppress.tab	40	thioridazine_1muM_MCF7_422	0.0358996	0.0358996	0.69648	315.505	0
Immunosuppress.tab	40	estradiol_10nM_MCF7_1079	0.0352909	0.0352909	0.70136	317.716	0
Immunosuppress.tab	40	5149715_10muM_MCF7_890	-0.0346868	0.0346868	0.70072	317.426	0
Immunosuppress.tab	40	tretinoin_1muM_HL60_390	0.032277	0.032277	0.7261	328.923	0
Immunosuppress.tab	40	tetraethylenepentamine_0.1mM_ssMCF7_498	0.0318784	0.0318784	0.72952	330.473	0
Immunosuppress.tab	40	oxamic acid_10mM_MCF7_439	0.0311743	0.0311743	0.73522	333.055	0
Immunosuppress.tab	40	monorden_0.1muM_MCF7_1057	-0.0305668	0.0305668	0.73444	332.701	0
Immunosuppress.tab	40	estradiol_10nM_HL60_387	0.0303849	0.0303849	0.74204	336.144	0
Immunosuppress.tab	40	trichostatin A_0.1muM_MCF7_1050	0.0302973	0.0302973	0.74272	336.452	0
Immunosuppress.tab	40	blebbistatin_17muM_MCF7_954	0.0280818	0.0280818	0.76086	344.67	0
Immunosuppress.tab	40	15-delta prostaglandin J2_10muM_MCF7_201	0.0278539	0.0278539	0.76322	345.739	0
Immunosuppress.tab	40	novobiocin_0.1mM_ssMCF7_499	-0.0273351	0.0273351	0.76068	344.588	0
Immunosuppress.tab	40	monastrol_0.1mM_PC3_668	0.0273171	0.0273171	0.76744	347.65	0
Immunosuppress.tab	40	5162773_7muM_MCF7_892	-0.0267624	0.0267624	0.76566	346.844	0
Immunosuppress.tab	40	tretinoin_1muM_MCF7_991	0.0259898	0.0259898	0.7794	353.068	0
Immunosuppress.tab	40	estradiol_10nM_MCF7_121	-0.0254351	0.0254351	0.77688	351.927	0
Immunosuppress.tab	40	LY-294002_10muM_SKMEL5_501	-0.0237867	0.0237867	0.79086	358.26	0
Immunosuppress.tab	40	5666823_0.1mM_MCF7_609	0.023351	0.023351	0.80074	362.735	0
Immunosuppress.tab	40	clozapine_10muM_MCF7_1009	-0.0228614	0.0228614	0.7988	361.856	0
Immunosuppress.tab	40	5252917_14muM_MCF7_828	0.0217857	0.0217857	0.81454	368.987	0
Immunosuppress.tab	40	nocodazole_1muM_MCF7_621	0.0205942	0.0205942	0.82484	373.653	0
Immunosuppress.tab	40	chlorpromazine_1muM_MCF7_426	-0.0204966	0.0204966	0.81936	371.17	0
Immunosuppress.tab	40	5253409_17muM_MCF7_961	0.0202832	0.0202832	0.82744	374.83	0
Immunosuppress.tab	40	phenanthridinone_51.2muM_MCF7_1115	-0.0198048	0.0198048	0.82484	373.653	0
Immunosuppress.tab	40	exisulind_50muM_MCF7_309	0.01924	0.01924	0.8371	379.206	0
Immunosuppress.tab	40	17-allylamino-geldanamycin_0.1muM_MCF7_221	-0.0173254	0.0173254	0.84574	383.12	0
Immunosuppress.tab	40	5211181_12muM_MCF7_834	-0.0166349	0.0166349	0.85106	385.53	0
Immunosuppress.tab	40	butirosin_10muM_PC3_666	0.016161	0.016161	0.86328	391.066	0
Immunosuppress.tab	40	monastrol_20muM_MCF7_614	-0.0158016	0.0158016	0.8586	388.946	0
Immunosuppress.tab	40	nordihydroguaiaretic acid_1muM_MCF7_1003	0.0142161	0.0142161	0.88048	398.857	0
Immunosuppress.tab	40	valproic acid_1mM_PC3_433	-0.0135569	0.0135569	0.87826	397.852	0
Immunosuppress.tab	40	rottlerin_10muM_MCF7_914	0.0134896	0.0134896	0.88726	401.929	0
Immunosuppress.tab	40	LY-294002_10muM_MCF7_1065	-0.012936	0.012936	0.8832	400.09	0
Immunosuppress.tab	40	valproic acid_0.5mM_MCF7_1020	0.0128978	0.0128978	0.8927	404.393	0
Immunosuppress.tab	40	troglitazone_10muM_MCF7_1012	0.0128394	0.0128394	0.89304	404.547	0
Immunosuppress.tab	40	metformin_10muM_MCF7_61	0.00990298	0.00990298	0.91876	416.198	0
Immunosuppress.tab	40	fulvestrant_1muM_MCF7_1043	0.00829946	0.00829946	0.93264	422.486	0
Immunosuppress.tab	40	resveratrol_50muM_MCF7_622	0.00729782	0.00729782	0.94208	426.762	0
Immunosuppress.tab	40	trichostatin A_1muM_MCF7_1072	0.00701035	0.00701035	0.94432	427.777	0
Immunosuppress.tab	40	geldanamycin_1muM_MCF7_864	-0.00579087	0.00579087	0.94274	427.061	0
Immunosuppress.tab	40	17-allylamino-geldanamycin_1muM_MCF7_831	0.00471399	0.00471399	0.96454	436.937	0
Immunosuppress.tab	40	genistein_10muM_MCF7_382	0.0044838	0.0044838	0.96658	437.861	0
Immunosuppress.tab	40	valproic acid_0.5mM_MCF7_347	-0.00447144	0.00447144	0.95388	432.108	0
Immunosuppress.tab	40	valproic acid_2mM_MCF7_346	0.00432097	0.00432097	0.96788	438.45	0
Immunosuppress.tab	40	genistein_10muM_MCF7_638	-0.00375053	0.00375053	0.96038	435.052	0
Immunosuppress.tab	40	5286656_50muM_MCF7_889	0.00133514	0.00133514	0.99372	450.155	0
Immunosuppress.tab	40	vorinostat_10muM_MCF7_1000	-0.000157208	0.000157208	0.99252	449.612	0
Immunosuppress.tab	40	quinpirole_1muM_MCF7_456	-5.16541e-05	5.16541e-05	0.9936	450.101	0

## Sheet: Lamb-etal-set
Set-level analysis using the Lamb Connectivity Map.
Each row represents one treatment set.
Shown in red are those compounds that achieved statistical significance ( p< 1/N ).
On average 1 false connection is expected among those significant ones.
N=80 is the number of treatment sets for which permutation p values were obtained.
rank	cmap name	mean	n	enrichment	p	abs_mean	p*80
1	trichostatin A	-0.139	12	-0.453	0.0073	0.139	0.584
2	geldanamycin	0.334	6	0.604	0.0113	0.334	0.904
3	thioridazine	0.357	4	0.722	0.012	0.357	0.96
4	LY-294002	0.108	17	0.375	0.0127	0.108	1.016
5	raloxifene	0.536	3	0.797	0.015	0.536	1.2
6	sulindac	0.701	2	0.909	0.0171	0.701	1.368
7	Y-27632	-0.837	2	-0.907	0.0178	0.837	1.424
8	4,5-dianilinophthalimide	-0.726	2	-0.892	0.0241	0.726	1.928
9	nordihydroguaiaretic acid	0.299	5	0.577	0.0431	0.299	3.448
10	rottlerin	-0.197	3	-0.678	0.0666	0.197	5.328
11	prazosin	-0.723	2	-0.815	0.0701	0.723	5.608
12	deferoxamine	-0.5	3	-0.667	0.0737	0.5	5.896
13	fludrocortisone	-0.684	2	-0.777	0.1011	0.684	8.088
14	butein	-0.528	2	-0.77	0.1058	0.528	8.464
15	rosiglitazone	-0.495	4	-0.558	0.1096	0.495	8.768
16	15-delta prostaglandin J2	-0.039	5	0.491	0.127	0.039	10.16
17	5252917	-0.373	2	-0.722	0.1558	0.373	12.464
18	metformin	-0.213	5	-0.469	0.1655	0.213	13.24
19	quercetin	-0.282	2	-0.698	0.185	0.282	14.8
20	copper sulfate	-0.206	4	-0.487	0.2084	0.206	16.672
21	bucladesine	0.18	3	0.554	0.223	0.18	17.84
22	tetraethylenepentamine	-0.191	6	-0.398	0.2282	0.191	18.256
23	tretinoin	0.234	8	0.347	0.2314	0.234	18.512
24	fulvestrant	0.237	7	0.369	0.2346	0.237	18.768
25	felodipine	0.117	3	0.525	0.2819	0.117	22.552
26	cobalt chloride	0.358	3	0.521	0.2911	0.358	23.288
27	estradiol	0.067	10	0.294	0.2943	0.067	23.544
28	TTNPB	0.283	2	0.618	0.2978	0.283	23.824
29	vorinostat	-0.332	2	-0.618	0.2978	0.332	23.824
30	clozapine	-0.314	2	-0.603	0.3222	0.314	25.776
31	imatinib	-0.346	2	-0.592	0.3407	0.346	27.256
32	fluphenazine	-0.338	4	-0.43	0.341	0.338	27.28
33	5279552	-0.264	2	-0.589	0.3451	0.264	27.608
34	genistein	0.175	7	0.333	0.3474	0.175	27.792
35	sodium phenylbutyrate	-0.107	7	-0.329	0.3637	0.107	29.096
36	troglitazone	-0.338	6	-0.348	0.371	0.338	29.68
37	trifluoperazine	-0.205	3	-0.477	0.3932	0.205	31.456
38	prochlorperazine	-0.211	3	-0.475	0.3986	0.211	31.888
39	arachidonic acid	0.355	3	0.472	0.4032	0.355	32.256
40	5248896	-0.401	2	-0.541	0.4311	0.401	34.488
41	monorden	0.091	10	0.262	0.4334	0.091	34.672
42	carbamazepine	-0.229	3	-0.459	0.439	0.229	35.12
43	monastrol	-0.124	8	-0.289	0.4415	0.124	35.32
44	sirolimus	-0.17	10	-0.256	0.4611	0.17	36.888
45	alpha-estradiol	-0.042	6	0.322	0.4632	0.042	37.056
46	indometacin	0.178	4	0.39	0.4673	0.178	37.384
47	colchicine	-0.251	2	-0.508	0.4934	0.251	39.472
48	diclofenac	-0.351	2	-0.506	0.4984	0.351	39.872
49	MK-886	-0.222	2	-0.501	0.5076	0.222	40.608
50	mercaptopurine	-0.108	2	-0.5	0.5096	0.108	40.768
51	valproic acid	-0.034	18	-0.183	0.5206	0.034	41.648
52	NU-1025	0.224	2	0.497	0.5244	0.224	41.952
53	dexamethasone	-0.042	3	0.426	0.5294	0.042	42.352
54	chlorpropamide	-0.011	2	0.493	0.5369	0.011	42.952
55	haloperidol	0.088	6	-0.302	0.5459	0.088	43.672
56	SC-58125	-0.162	4	-0.357	0.5815	0.162	46.52
57	5211181	-0.046	2	0.476	0.6041	0.046	48.328
58	ciclosporin	-0.446	2	-0.471	0.6194	0.446	49.552
59	colforsin	-0.153	2	-0.469	0.6276	0.153	50.208
60	5253409	0.32	2	0.446	0.7067	0.32	56.536
61	thalidomide	0.304	2	0.444	0.712	0.304	56.96
62	wortmannin	-0.02	8	0.229	0.7205	0.02	57.64
63	exisulind	0.342	2	0.438	0.7284	0.342	58.272
64	resveratrol	-0.309	5	-0.285	0.736	0.309	58.88
65	staurosporine	-0.042	4	0.31	0.7382	0.042	59.056
66	arachidonyltrifluoromethane	0.006	2	0.423	0.7728	0.006	61.824
67	5230742	-0.378	2	-0.423	0.7728	0.378	61.824
68	novobiocin	-0.085	6	-0.241	0.8072	0.085	64.576
69	17-allylamino-geldanamycin	-0.006	18	0.141	0.8202	0.006	65.616
70	rofecoxib	-0.128	6	-0.236	0.8256	0.128	66.048
71	blebbistatin	-0.298	2	-0.4	0.8339	0.298	66.712
72	iloprost	0.078	3	0.318	0.8442	0.078	67.536
73	pirinixic acid	0.013	5	0.243	0.8754	0.013	70.032
74	acetylsalicylic acid	-0.173	3	-0.307	0.8755	0.173	70.04
75	tacrolimus	0.08	3	0.3	0.8895	0.08	71.16
76	17-dimethylamino-geldanamycin	0.266	2	0.361	0.9076	0.266	72.608
77	depudecin	-0.308	2	-0.357	0.9141	0.308	73.128
78	benserazide	-0.064	2	-0.352	0.9199	0.064	73.592
79	5255229	-0.28	2	-0.336	0.9441	0.28	75.528
80	celecoxib	-0.054	5	-0.162	0.9961	0.054	79.688
81	tyrphostin AG-825	1	1	-	-
82	azathioprine	0.867	1	-	-
83	prednisolone	0.816	1	-	-
84	sulindac sulfide	0.785	1	-	-
85	tolbutamide	0.784	1	-	-
86	(-)-catechin	0.76	1	-	-
87	nitrendipine	0.733	1	-	-
88	5149715	0.718	1	-	-
89	3-aminobenzamide	0.604	1	-	-
90	cytochalasin B	0.583	1	-	-
91	phentolamine	0.493	1	-	-
92	DL-PPMP	0.488	1	-	-
93	N-phenylanthranilic acid	0.408	1	-	-
94	U0125	0.356	1	-	-
95	chlorpromazine	0	4	-	-
96	clofibrate	0	2	-	-
97	demecolcine	0	1	-	-
98	docosahexaenoic acid ethyl ester	0	2	-	-
99	1,5-isoquinolinediol	0	1	-	-
100	5162773	0	1	-	-
101	oxaprozin	0	2	-	-
102	5109870	0	1	-	-
103	5182598	0	2	-	-
104	sulfasalazine	0	1	-	-
105	5186223	0	1	-	-
106	calmidazolium	0	2	-	-
107	5140203	0	1	-	-
108	5151277	0	1	-	-
109	minocycline	0	1	-	-
110	5114445	0	1	-	-
111	BW-B70C	0	1	-	-
112	fisetin	0	1	-	-
113	5213008	0	1	-	-
114	MG-132	0	1	-	-
115	fasudil	0	2	-	-
116	HNMPA-(AM)3	0	1	-	-
117	2-deoxy-D-glucose	0	1	-	-
118	dimethyloxalylglycine	0	1	-	-
119	5666823	0	1	-	-
120	phenanthridinone	0	1	-	-
121	5286656	0	1	-	-
122	12,13-EODE	0	1	-	-
123	amitriptyline	0	1	-	-
124	quinpirole	0	1	-	-
125	tomelukast	0	1	-	-
126	phenyl biguanide	0	1	-	-
127	nifedipine	0	2	-	-
128	dexverapamil	0	1	-	-
129	pyrvinium	0	2	-	-
130	monensin	0	1	-	-
131	clotrimazole	0	1	-	-
132	phenformin	0	1	-	-
133	nocodazole	0	1	-	-
134	topiramate	0	1	-	-
135	HC toxin	0	1	-	-
136	mesalazine	0	1	-	-
137	celastrol	0	1	-	-
138	W-13	0	2	-	-
139	ionomycin	0	3	-	-
140	5186324	0	1	-	-
141	probucol	0	1	-	-
142	ikarugamycin	0	3	-	-
143	LM-1685	0	3	-	-
144	verapamil	0	1	-	-
145	exemestane	0	1	-	-
146	5224221	0	2	-	-
147	tamoxifen	0	3	-	-
148	3-hydroxy-DL-kynurenine	0	1	-	-
149	pentamidine	0	1	-	-
150	oligomycin	-0.425	1	-	-
151	doxycycline	-0.462	1	-	-
152	tioguanine	-0.53	1	-	-
153	dopamine	-0.532	1	-	-
154	pararosaniline	-0.537	1	-	-
155	butirosin	-0.545	1	-	-
156	paclitaxel	-0.568	1	-	-
157	5152487	-0.59	1	-	-
158	decitabine	-0.63	1	-	-
159	splitomicin	-0.664	1	-	-
160	flufenamic acid	-0.674	1	-	-
161	oxamic acid	-0.759	1	-	-
162	gefitinib	-0.784	1	-	-
163	yohimbine	-0.9	1	-	-
164	tyrphostin AG-1478	-0.922	1	-	-

## Sheet: Zhang-Gant-set
Set-level analysis using the Zhang-Gant Connectivity Map.
Each row represents one treatment set.
Significance mark 1 indicates that the connection between the gene signature and the treatment set is statistically significant ( p < 1/N).
On average 1 false connection is expected among those significant ones.
Significance mark 0 indicates that the connection between the gene signature and the treatment set is not statistically significant ( p >= 1/N).
N=164 is the total number of treatment sets.
The results are sorted primarily by significance mark, and secondarily by the absolute value of standardized setcscore in descending order.
queryName	queryLength	SetName	SetSize	SetCscore	abs_SetCscore	set-level pvalue	mean_RandomSetCscores	stdev_RandomSetCscores	setc_standardized=setc/stdev	abs_setc_standardized	expected_falses=p*N_sets	significance_mark
Immunosuppress.tab	40	azathioprine	1	0.465238	0.465238	1e-05	-0.000143606	0.0913469	5.09309	5.09309	0.00164	1
Immunosuppress.tab	40	thalidomide	2	0.300362	0.300362	1e-05	7.1714e-05	0.0597987	5.02289	5.02289	0.00164	1
Immunosuppress.tab	40	rosiglitazone	4	-0.192403	0.192403	2e-05	-0.000285096	0.0432375	-4.44991	4.44991	0.00328	1
Immunosuppress.tab	40	5186324	1	-0.384707	0.384707	1e-05	-0.000282868	0.0909191	-4.23131	4.23131	0.00164	1
Immunosuppress.tab	40	Y-27632	2	-0.25055	0.25055	1e-05	0.000221997	0.0603007	-4.15501	4.15501	0.00164	1
Immunosuppress.tab	40	nordihydroguaiaretic acid	5	0.180601	0.180601	0.0001	-0.000166043	0.044938	4.01888	4.01888	0.0164	1
Immunosuppress.tab	40	tyrphostin AG-825	1	0.366904	0.366904	1e-05	-0.000160588	0.0914215	4.01333	4.01333	0.00164	1
Immunosuppress.tab	40	prednisolone	1	0.359806	0.359806	6e-05	-0.00012929	0.0910442	3.952	3.952	0.00984	1
Immunosuppress.tab	40	cobalt chloride	3	-0.210303	0.210303	0.00016	2.30247e-05	0.0565145	-3.72123	3.72123	0.02624	1
Immunosuppress.tab	40	nitrendipine	1	0.336766	0.336766	0.00016	-0.000196023	0.0915339	3.67915	3.67915	0.02624	1
Immunosuppress.tab	40	17-dimethylamino-geldanamycin	2	0.287399	0.287399	0.00018	0.000270184	0.0785091	3.66071	3.66071	0.02952	1
Immunosuppress.tab	40	sulfasalazine	1	0.327881	0.327881	0.00034	-3.99595e-05	0.0911669	3.59649	3.59649	0.05576	1
Immunosuppress.tab	40	oligomycin	1	-0.324869	0.324869	0.00042	-0.000580983	0.0915483	-3.54861	3.54861	0.06888	1
Immunosuppress.tab	40	acetylsalicylic acid	3	0.285414	0.285414	0.00064	0.000219555	0.0824381	3.46216	3.46216	0.10496	1
Immunosuppress.tab	40	tomelukast	1	-0.31582	0.31582	0.00048	-0.000776213	0.0912251	-3.46198	3.46198	0.07872	1
Immunosuppress.tab	40	1,5-isoquinolinediol	1	-0.316901	0.316901	0.00046	-5.88132e-05	0.091645	-3.45792	3.45792	0.07544	1
Immunosuppress.tab	40	topiramate	1	-0.314945	0.314945	0.00052	0.000340831	0.09146	-3.44353	3.44353	0.08528	1
Immunosuppress.tab	40	LM-1685	3	0.248991	0.248991	0.00066	9.76592e-05	0.0735092	3.38721	3.38721	0.10824	1
Immunosuppress.tab	40	iloprost	3	-0.237437	0.237437	0.00084	0.000169014	0.0709584	-3.34615	3.34615	0.13776	1
Immunosuppress.tab	40	5114445	1	0.305509	0.305509	0.00054	9.69578e-05	0.0914841	3.33948	3.33948	0.08856	1
Immunosuppress.tab	40	gefitinib	1	-0.301611	0.301611	0.00086	-5.15617e-06	0.0915116	-3.29588	3.29588	0.14104	1
Immunosuppress.tab	40	NU-1025	2	0.225593	0.225593	0.0013	6.77432e-05	0.0707292	3.18953	3.18953	0.2132	1
Immunosuppress.tab	40	decitabine	1	-0.274136	0.274136	0.00292	0.000425723	0.091395	-2.99946	2.99946	0.47888	1
Immunosuppress.tab	40	yohimbine	1	-0.273211	0.273211	0.00268	-0.000284495	0.0915752	-2.98346	2.98346	0.43952	1
Immunosuppress.tab	40	troglitazone	6	-0.114746	0.114746	0.0032	0.000192199	0.0384614	-2.98342	2.98342	0.5248	1
Immunosuppress.tab	40	exisulind	2	0.156729	0.156729	0.0034	9.15616e-05	0.0529807	2.95823	2.95823	0.5576	1
Immunosuppress.tab	40	ikarugamycin	3	-0.139405	0.139405	0.00338	0.000214855	0.0474958	-2.93511	2.93511	0.55432	1
Immunosuppress.tab	40	TTNPB	2	-0.226734	0.226734	0.00322	0.000314846	0.0775858	-2.92236	2.92236	0.52808	1
Immunosuppress.tab	40	docosahexaenoic acid ethyl ester	2	-0.207348	0.207348	0.00436	0.000127101	0.0726912	-2.85245	2.85245	0.71504	1
Immunosuppress.tab	40	phenyl biguanide	1	-0.247673	0.247673	0.00636	-0.000444663	0.0912824	-2.71326	2.71326	1.04304	0
Immunosuppress.tab	40	5255229	2	-0.134951	0.134951	0.00734	0.000332856	0.0502205	-2.68716	2.68716	1.20376	0
Immunosuppress.tab	40	flufenamic acid	1	-0.241193	0.241193	0.00814	9.1747e-05	0.0913759	-2.63957	2.63957	1.33496	0
Immunosuppress.tab	40	chlorpromazine	4	0.152668	0.152668	0.0085	-5.3905e-05	0.0580089	2.63181	2.63181	1.394	0
Immunosuppress.tab	40	colchicine	2	0.160766	0.160766	0.00924	0.00017085	0.0618504	2.59927	2.59927	1.51536	0
Immunosuppress.tab	40	4,5-dianilinophthalimide	2	0.204692	0.204692	0.0098	4.3303e-05	0.0800718	2.55635	2.55635	1.6072	0
Immunosuppress.tab	40	geldanamycin	6	0.116669	0.116669	0.01242	-5.74646e-05	0.0462829	2.52078	2.52078	2.03688	0
Immunosuppress.tab	40	staurosporine	4	0.105485	0.105485	0.01238	0.000204783	0.0422369	2.49746	2.49746	2.03032	0
Immunosuppress.tab	40	ionomycin	3	-0.0954934	0.0954934	0.01366	2.7742e-05	0.0388189	-2.45997	2.45997	2.24024	0
Immunosuppress.tab	40	fisetin	1	0.222508	0.222508	0.01478	-0.00032744	0.0913418	2.43599	2.43599	2.42392	0
Immunosuppress.tab	40	celecoxib	5	-0.0839545	0.0839545	0.01726	-5.3406e-05	0.0352504	-2.38166	2.38166	2.83064	0
Immunosuppress.tab	40	splitomicin	1	-0.216103	0.216103	0.01762	-6.79052e-05	0.0911174	-2.3717	2.3717	2.88968	0
Immunosuppress.tab	40	felodipine	3	0.122383	0.122383	0.01872	0.000110535	0.0518274	2.36136	2.36136	3.07008	0
Immunosuppress.tab	40	monorden	10	-0.0748576	0.0748576	0.02028	2.14935e-05	0.0319215	-2.34506	2.34506	3.32592	0
Immunosuppress.tab	40	prazosin	2	-0.135787	0.135787	0.02026	0.000132756	0.0580825	-2.33783	2.33783	3.32264	0
Immunosuppress.tab	40	mesalazine	1	0.210471	0.210471	0.01982	0.000112258	0.0913111	2.30499	2.30499	3.25048	0
Immunosuppress.tab	40	mercaptopurine	2	0.160907	0.160907	0.02276	7.18226e-05	0.0704832	2.28292	2.28292	3.73264	0
Immunosuppress.tab	40	wortmannin	8	-0.0754002	0.0754002	0.02484	-0.000108138	0.0336314	-2.24196	2.24196	4.07376	0
Immunosuppress.tab	40	doxycycline	1	-0.203862	0.203862	0.0263	2.66187e-05	0.0914769	-2.22856	2.22856	4.3132	0
Immunosuppress.tab	40	chlorpropamide	2	0.132419	0.132419	0.02654	0.000129415	0.0597621	2.21577	2.21577	4.35256	0
Immunosuppress.tab	40	imatinib	2	-0.159699	0.159699	0.0276	0.000255601	0.073081	-2.18523	2.18523	4.5264	0
Immunosuppress.tab	40	5230742	2	-0.150798	0.150798	0.02884	0.000201024	0.0691107	-2.18197	2.18197	4.72976	0
Immunosuppress.tab	40	fludrocortisone	2	-0.172669	0.172669	0.02954	2.25825e-05	0.0793296	-2.1766	2.1766	4.84456	0
Immunosuppress.tab	40	dopamine	1	-0.199111	0.199111	0.02908	4.92383e-05	0.0915724	-2.17435	2.17435	4.76912	0
Immunosuppress.tab	40	tyrphostin AG-1478	1	-0.198492	0.198492	0.02906	-7.42967e-05	0.0913808	-2.17214	2.17214	4.76584	0
Immunosuppress.tab	40	HNMPA-(AM)3	1	0.191222	0.191222	0.03626	-0.000339372	0.0911953	2.09684	2.09684	5.94664	0
Immunosuppress.tab	40	diclofenac	2	0.16202	0.16202	0.0362	2.89066e-05	0.0772778	2.0966	2.0966	5.9368	0
Immunosuppress.tab	40	5252917	2	-0.137018	0.137018	0.03542	-0.00013829	0.0654153	-2.09458	2.09458	5.80888	0
Immunosuppress.tab	40	MG-132	1	0.191441	0.191441	0.03586	-0.000367259	0.0916664	2.08845	2.08845	5.88104	0
Immunosuppress.tab	40	N-phenylanthranilic acid	1	0.191423	0.191423	0.03578	-0.000165468	0.0916866	2.0878	2.0878	5.86792	0
Immunosuppress.tab	40	indometacin	4	-0.076788	0.076788	0.03606	0.00026162	0.0369146	-2.08015	2.08015	5.91384	0
Immunosuppress.tab	40	amitriptyline	1	0.185519	0.185519	0.04032	-0.000662292	0.0911569	2.03516	2.03516	6.61248	0
Immunosuppress.tab	40	alpha-estradiol	6	0.0829369	0.0829369	0.0444	0.000163182	0.0409359	2.02602	2.02602	7.2816	0
Immunosuppress.tab	40	dexverapamil	1	0.181133	0.181133	0.04776	-5.56874e-06	0.0913209	1.98348	1.98348	7.83264	0
Immunosuppress.tab	40	arachidonyltrifluoromethane	2	-0.16043	0.16043	0.04736	6.97196e-05	0.0811127	-1.97786	1.97786	7.76704	0
Immunosuppress.tab	40	nifedipine	2	0.0842786	0.0842786	0.0521	-5.17245e-05	0.0432682	1.94782	1.94782	8.5444	0
Immunosuppress.tab	40	prochlorperazine	3	0.122685	0.122685	0.05244	-0.000281905	0.0634228	1.93441	1.93441	8.60016	0
Immunosuppress.tab	40	ciclosporin	2	0.148258	0.148258	0.05348	5.35843e-05	0.0771184	1.92248	1.92248	8.77072	0
Immunosuppress.tab	40	thioridazine	4	0.104577	0.104577	0.06056	0.000301515	0.0555253	1.88341	1.88341	9.93184	0
Immunosuppress.tab	40	haloperidol	6	0.0553891	0.0553891	0.06936	-4.35344e-05	0.0302703	1.82981	1.82981	11.375	0
Immunosuppress.tab	40	depudecin	2	-0.107049	0.107049	0.06742	8.04544e-05	0.0586322	-1.82577	1.82577	11.0569	0
Immunosuppress.tab	40	pyrvinium	2	0.119786	0.119786	0.06938	-0.000124475	0.0662786	1.80731	1.80731	11.3783	0
Immunosuppress.tab	40	2-deoxy-D-glucose	1	-0.163691	0.163691	0.0753	-0.000135158	0.0915807	-1.78739	1.78739	12.3492	0
Immunosuppress.tab	40	minocycline	1	-0.160895	0.160895	0.07808	-0.000214682	0.0909526	-1.76899	1.76899	12.8051	0
Immunosuppress.tab	40	copper sulfate	4	-0.0772071	0.0772071	0.07726	5.14208e-07	0.0437263	-1.76569	1.76569	12.6706	0
Immunosuppress.tab	40	tretinoin	8	0.059892	0.059892	0.08648	6.59672e-05	0.034906	1.71581	1.71581	14.1827	0
Immunosuppress.tab	40	5248896	2	0.130218	0.130218	0.08894	0.000337523	0.0763139	1.70634	1.70634	14.5862	0
Immunosuppress.tab	40	pentamidine	1	-0.152442	0.152442	0.09674	-0.000446713	0.0915075	-1.6659	1.6659	15.8654	0
Immunosuppress.tab	40	LY-294002	17	0.0579852	0.0579852	0.09658	0.000130519	0.0349056	1.6612	1.6612	15.8391	0
Immunosuppress.tab	40	verapamil	1	0.15073	0.15073	0.10114	5.75719e-05	0.0916183	1.6452	1.6452	16.587	0
Immunosuppress.tab	40	5182598	2	-0.121432	0.121432	0.10068	0.000411526	0.074329	-1.63371	1.63371	16.5115	0
Immunosuppress.tab	40	5186223	1	-0.145145	0.145145	0.11104	0.000511043	0.0913567	-1.58877	1.58877	18.2106	0
Immunosuppress.tab	40	DL-PPMP	1	-0.143631	0.143631	0.11562	-0.000109275	0.091368	-1.572	1.572	18.9617	0
Immunosuppress.tab	40	genistein	7	0.0535539	0.0535539	0.12006	-2.80749e-05	0.0345701	1.54914	1.54914	19.6898	0
Immunosuppress.tab	40	phenformin	1	0.136859	0.136859	0.13446	-1.66532e-05	0.0912707	1.49948	1.49948	22.0514	0
Immunosuppress.tab	40	sulindac	2	0.0692013	0.0692013	0.13672	-9.77872e-05	0.0466204	1.48436	1.48436	22.4221	0
Immunosuppress.tab	40	3-aminobenzamide	1	0.134897	0.134897	0.14142	0.000230055	0.0914175	1.47561	1.47561	23.1929	0
Immunosuppress.tab	40	cytochalasin B	1	0.132642	0.132642	0.14536	-0.000363616	0.0913277	1.45237	1.45237	23.839	0
Immunosuppress.tab	40	deferoxamine	3	-0.0673393	0.0673393	0.15136	1.62272e-05	0.0470094	-1.43246	1.43246	24.823	0
Immunosuppress.tab	40	sirolimus	10	0.0641165	0.0641165	0.15904	-3.0315e-05	0.045478	1.40984	1.40984	26.0826	0
Immunosuppress.tab	40	trichostatin A	12	0.0856528	0.0856528	0.16352	0.000295993	0.0611786	1.40005	1.40005	26.8173	0
Immunosuppress.tab	40	dexamethasone	3	-0.0550284	0.0550284	0.16806	4.3628e-05	0.0399168	-1.37858	1.37858	27.5618	0
Immunosuppress.tab	40	W-13	2	-0.07881	0.07881	0.17608	-0.000142692	0.0581027	-1.35639	1.35639	28.8771	0
Immunosuppress.tab	40	butein	2	0.106316	0.106316	0.17674	4.6823e-05	0.0787756	1.3496	1.3496	28.9854	0
Immunosuppress.tab	40	oxaprozin	2	0.0984375	0.0984375	0.20824	1.93319e-05	0.0781076	1.26028	1.26028	34.1514	0
Immunosuppress.tab	40	5151277	1	-0.114547	0.114547	0.21048	-6.55193e-05	0.0914222	-1.25295	1.25295	34.5187	0
Immunosuppress.tab	40	tolbutamide	1	0.112432	0.112432	0.21648	-0.000102032	0.0911226	1.23385	1.23385	35.5027	0
Immunosuppress.tab	40	sulindac sulfide	1	-0.110108	0.110108	0.2299	-0.000375243	0.0913079	-1.2059	1.2059	37.7036	0
Immunosuppress.tab	40	fasudil	2	0.0544905	0.0544905	0.2449	0.000220763	0.0465644	1.17022	1.17022	40.1636	0
Immunosuppress.tab	40	calmidazolium	2	0.0848339	0.0848339	0.24508	0.000284827	0.0730359	1.16154	1.16154	40.1931	0
Immunosuppress.tab	40	rottlerin	3	0.0689207	0.0689207	0.2696	-0.000283413	0.0625868	1.1012	1.1012	44.2144	0
Immunosuppress.tab	40	5213008	1	-0.0982235	0.0982235	0.28634	-0.000206494	0.0914082	-1.07456	1.07456	46.9598	0
Immunosuppress.tab	40	dimethyloxalylglycine	1	-0.0972006	0.0972006	0.28856	0.000464741	0.0915578	-1.06163	1.06163	47.3238	0
Immunosuppress.tab	40	12,13-EODE	1	-0.0955061	0.0955061	0.29746	0.000371381	0.0913336	-1.04568	1.04568	48.7834	0
Immunosuppress.tab	40	pirinixic acid	5	0.0301451	0.0301451	0.30396	7.93116e-05	0.0293864	1.02582	1.02582	49.8494	0
Immunosuppress.tab	40	blebbistatin	2	0.072657	0.072657	0.32024	0.000349771	0.0726155	1.00057	1.00057	52.5194	0
Immunosuppress.tab	40	tioguanine	1	0.0903811	0.0903811	0.32734	-0.000162315	0.0916121	0.986563	0.986563	53.6838	0
Immunosuppress.tab	40	tamoxifen	3	0.0496908	0.0496908	0.32394	-0.000193107	0.0506995	0.980105	0.980105	53.1262	0
Immunosuppress.tab	40	benserazide	2	-0.0674591	0.0674591	0.32936	-0.000343557	0.0689192	-0.978813	0.978813	54.015	0
Immunosuppress.tab	40	U0125	1	0.0894682	0.0894682	0.329	-0.000104045	0.0916469	0.976227	0.976227	53.956	0
Immunosuppress.tab	40	fluphenazine	4	-0.0464623	0.0464623	0.33268	7.87866e-05	0.0478618	-0.970758	0.970758	54.5595	0
Immunosuppress.tab	40	rofecoxib	6	0.0301589	0.0301589	0.33184	-6.2212e-05	0.0311165	0.969223	0.969223	54.4218	0
Immunosuppress.tab	40	(-)-catechin	1	0.0875109	0.0875109	0.34292	0.000185084	0.0913946	0.957507	0.957507	56.2389	0
Immunosuppress.tab	40	clotrimazole	1	-0.0866834	0.0866834	0.34296	2.99076e-05	0.0911458	-0.95104	0.95104	56.2454	0
Immunosuppress.tab	40	bucladesine	3	-0.0442413	0.0442413	0.3414	-0.000296584	0.0465723	-0.94995	0.94995	55.9896	0
Immunosuppress.tab	40	resveratrol	5	-0.0415847	0.0415847	0.3462	-0.000129742	0.0439423	-0.946347	0.946347	56.7768	0
Immunosuppress.tab	40	5109870	1	0.0842006	0.0842006	0.35942	0.000345057	0.0909617	0.925671	0.925671	58.9449	0
Immunosuppress.tab	40	colforsin	2	0.0646523	0.0646523	0.36482	5.1831e-05	0.0715793	0.903227	0.903227	59.8305	0
Immunosuppress.tab	40	arachidonic acid	3	-0.0500217	0.0500217	0.3744	-7.456e-05	0.0562162	-0.88981	0.88981	61.4016	0
Immunosuppress.tab	40	demecolcine	1	-0.0804489	0.0804489	0.37954	-0.000168066	0.0911164	-0.882925	0.882925	62.2446	0
Immunosuppress.tab	40	metformin	5	0.0406398	0.0406398	0.38252	-5.53639e-05	0.0465495	0.873046	0.873046	62.7333	0
Immunosuppress.tab	40	3-hydroxy-DL-kynurenine	1	-0.0782581	0.0782581	0.39388	-0.000199491	0.0914396	-0.855845	0.855845	64.5963	0
Immunosuppress.tab	40	HC toxin	1	-0.0757102	0.0757102	0.40686	0.000254464	0.0910215	-0.831785	0.831785	66.725	0
Immunosuppress.tab	40	carbamazepine	3	-0.0471497	0.0471497	0.4084	-0.000141933	0.0569392	-0.82807	0.82807	66.9776	0
Immunosuppress.tab	40	5224221	2	-0.0610102	0.0610102	0.4266	-7.42646e-05	0.0764256	-0.798295	0.798295	69.9624	0
Immunosuppress.tab	40	clofibrate	2	0.0320766	0.0320766	0.43534	-2.13313e-05	0.0414216	0.774393	0.774393	71.3958	0
Immunosuppress.tab	40	5140203	1	-0.0698902	0.0698902	0.43992	0.000447637	0.0913008	-0.765493	0.765493	72.1469	0
Immunosuppress.tab	40	sodium phenylbutyrate	7	-0.0232496	0.0232496	0.44286	-4.19067e-05	0.0304143	-0.764431	0.764431	72.629	0
Immunosuppress.tab	40	celastrol	1	0.0663957	0.0663957	0.46974	-3.20395e-05	0.0912722	0.727447	0.727447	77.0374	0
Immunosuppress.tab	40	5253409	2	0.0456201	0.0456201	0.47192	0.000156591	0.0635279	0.718111	0.718111	77.3949	0
Immunosuppress.tab	40	pararosaniline	1	0.064672	0.064672	0.48048	9.11978e-05	0.0912043	0.709089	0.709089	78.7987	0
Immunosuppress.tab	40	paclitaxel	1	-0.0622005	0.0622005	0.49674	-0.000209474	0.0914246	-0.680347	0.680347	81.4654	0
Immunosuppress.tab	40	BW-B70C	1	-0.0617266	0.0617266	0.49858	5.27739e-05	0.0914609	-0.674896	0.674896	81.7671	0
Immunosuppress.tab	40	probucol	1	0.0601006	0.0601006	0.51022	8.2223e-05	0.0914347	0.657306	0.657306	83.6761	0
Immunosuppress.tab	40	exemestane	1	-0.0587374	0.0587374	0.52072	0.000123354	0.0912512	-0.643689	0.643689	85.3981	0
Immunosuppress.tab	40	monastrol	8	0.0215256	0.0215256	0.52228	-0.000119624	0.0335747	0.641125	0.641125	85.6539	0
Immunosuppress.tab	40	phentolamine	1	-0.0576145	0.0576145	0.53128	-0.000266919	0.0912637	-0.631297	0.631297	87.1299	0
Immunosuppress.tab	40	monensin	1	-0.0573663	0.0573663	0.5315	0.000315359	0.0914836	-0.627067	0.627067	87.166	0
Immunosuppress.tab	40	5211181	2	-0.0402537	0.0402537	0.5513	-0.000245115	0.0668705	-0.601965	0.601965	90.4132	0
Immunosuppress.tab	40	raloxifene	3	-0.0338495	0.0338495	0.555	0.000182562	0.0575997	-0.587668	0.587668	91.02	0
Immunosuppress.tab	40	valproic acid	18	0.0168015	0.0168015	0.5873	0.000206289	0.0309118	0.54353	0.54353	96.3172	0
Immunosuppress.tab	40	5279552	2	0.0287702	0.0287702	0.5995	0.000161276	0.0548812	0.524227	0.524227	98.318	0
Immunosuppress.tab	40	5152487	1	0.0420554	0.0420554	0.646	0.000218488	0.0912255	0.461005	0.461005	105.944	0
Immunosuppress.tab	40	vorinostat	2	-0.035588	0.035588	0.64694	0.000323861	0.0782512	-0.454791	0.454791	106.098	0
Immunosuppress.tab	40	novobiocin	6	0.017452	0.017452	0.65296	-2.25621e-05	0.0391084	0.446246	0.446246	107.085	0
Immunosuppress.tab	40	trifluoperazine	3	0.0192572	0.0192572	0.687	-5.23127e-05	0.0480395	0.400863	0.400863	112.668	0
Immunosuppress.tab	40	tetraethylenepentamine	6	-0.0114524	0.0114524	0.69562	0.000152847	0.0297432	-0.385043	0.385043	114.082	0
Immunosuppress.tab	40	5149715	1	-0.0346868	0.0346868	0.69856	0.000539205	0.0914588	-0.379262	0.379262	114.564	0
Immunosuppress.tab	40	oxamic acid	1	0.0311743	0.0311743	0.73514	3.33917e-05	0.0915004	0.340702	0.340702	120.563	0
Immunosuppress.tab	40	MK-886	2	-0.0194107	0.0194107	0.74324	-3.46036e-05	0.0594768	-0.326357	0.326357	121.891	0
Immunosuppress.tab	40	estradiol	10	-0.0102356	0.0102356	0.76082	-0.000248931	0.0331418	-0.308842	0.308842	124.774	0
Immunosuppress.tab	40	5162773	1	-0.0267624	0.0267624	0.76446	0.000377015	0.0911719	-0.293538	0.293538	125.371	0
Immunosuppress.tab	40	quercetin	2	0.0187089	0.0187089	0.7732	-0.000341449	0.0662599	0.282356	0.282356	126.805	0
Immunosuppress.tab	40	17-allylamino-geldanamycin	18	0.0107379	0.0107379	0.7777	0.000103413	0.0381599	0.281393	0.281393	127.543	0
Immunosuppress.tab	40	5666823	1	0.023351	0.023351	0.79986	0.000340508	0.0913289	0.25568	0.25568	131.177	0
Immunosuppress.tab	40	nocodazole	1	0.0205942	0.0205942	0.82508	-0.000139205	0.0912819	0.225612	0.225612	135.313	0
Immunosuppress.tab	40	phenanthridinone	1	-0.0198048	0.0198048	0.82926	-0.000148826	0.0914116	-0.216656	0.216656	135.999	0
Immunosuppress.tab	40	tacrolimus	3	-0.0101545	0.0101545	0.83888	8.85745e-06	0.0499976	-0.2031	0.2031	137.576	0
Immunosuppress.tab	40	clozapine	2	0.011758	0.011758	0.8575	0.000228546	0.0653693	0.179871	0.179871	140.63	0
Immunosuppress.tab	40	butirosin	1	0.016161	0.016161	0.86082	0.000118159	0.0914793	0.176663	0.176663	141.174	0
Immunosuppress.tab	40	15-delta prostaglandin J2	5	-0.00739776	0.00739776	0.8666	-2.94241e-05	0.0439952	-0.168149	0.168149	142.122	0
Immunosuppress.tab	40	fulvestrant	7	-0.00505023	0.00505023	0.88386	0.000206523	0.0362662	-0.139254	0.139254	144.953	0
Immunosuppress.tab	40	SC-58125	4	0.00157826	0.00157826	0.9764	3.22188e-05	0.052167	0.0302539	0.0302539	160.13	0
Immunosuppress.tab	40	5286656	1	0.00133514	0.00133514	0.98788	-0.000195408	0.0911419	0.0146491	0.0146491	162.012	0
Immunosuppress.tab	40	quinpirole	1	-5.16541e-05	5.16541e-05	0.99964	-4.34405e-05	0.0916267	-0.000563744	0.000563744	163.941	0
