# Supplementary material for: A simple and robust method for connecting small-molecule drugs using gene-expression signatures
Source: BMC Bioinformatics. 2008 Jun 2;9:258. doi: 10.1186/1471-2105-9-258 (PMC2464610; doi:10.1186/1471-2105-9-258)
Supplement: Additional file 1 — SupplementaryData. The full tabulated results for the 5 gene signatures discussed in the paper, which can be opened with MS Excel. [file 1471-2105-9-258-S1.zip › Estrogen-sigs02-suppl-info.xls]

## Sheet: GeneSignature
Estrogen gene signature sigs02.
This gene signature was one of the example gene signatures used by Lamb et al in their Science paper.
ProbeSet_ID	regulation
201291_s_at	1
201292_at	1
201508_at	1
202434_s_at	1
202435_s_at	1
202436_s_at	1
202437_s_at	1
202599_s_at	1
202600_s_at	1
203350_at	1
203666_at	1
203928_x_at	1
203929_s_at	1
203930_s_at	1
203963_at	1
203967_at	1
203968_s_at	1
204023_at	1
204497_at	1
204498_s_at	1
204508_s_at	1
204509_at	1
205009_at	1
205074_at	1
205239_at	1
205279_s_at	1
205280_at	1
205380_at	1
205590_at	1
205749_at	1
205792_at	1
205862_at	1
205879_x_at	1
206115_at	1
206194_at	1
206401_s_at	1
206710_s_at	1
207388_s_at	1
207886_s_at	1
207887_s_at	1
209189_at	1
209339_at	1
209687_at	1
210367_s_at	1
210562_at	1
210735_s_at	1
210855_at	1
211421_s_at	1
211776_s_at	1
212092_at	1
212094_at	1
212154_at	1
212157_at	1
212158_at	1
212681_at	1
213906_at	1
214164_x_at	1
215564_at	1
215771_x_at	1
215867_x_at	1
217762_s_at	1
217763_s_at	1
217764_s_at	1
200632_s_at	-1
200789_at	-1
201041_s_at	-1
201044_x_at	-1
201340_s_at	-1
201341_at	-1
201422_at	-1
201505_at	-1
201631_s_at	-1
202023_at	-1
202047_s_at	-1
202048_s_at	-1
202087_s_at	-1
202260_s_at	-1
202295_s_at	-1
202350_s_at	-1
202454_s_at	-1
202597_at	-1
202806_at	-1
202948_at	-1
202986_at	-1
203413_at	-1
203414_at	-1
203676_at	-1
203722_at	-1
203728_at	-1
203911_at	-1
204014_at	-1
204015_s_at	-1
204179_at	-1
204284_at	-1
204378_at	-1
204385_at	-1
204567_s_at	-1
204584_at	-1
204585_s_at	-1
204595_s_at	-1
204596_s_at	-1
204597_x_at	-1
205042_at	-1
205258_at	-1
205336_at	-1
205673_s_at	-1
205776_at	-1
205780_at	-1
205860_x_at	-1
206599_at	-1
206600_s_at	-1
206968_s_at	-1
207655_s_at	-1
207847_s_at	-1
208447_s_at	-1
208584_at	-1
208650_s_at	-1
208651_x_at	-1
208791_at	-1
208792_s_at	-1
209016_s_at	-1
209369_at	-1
209380_s_at	-1
209386_at	-1
209387_s_at	-1
209420_s_at	-1
209440_at	-1
209747_at	-1
209760_at	-1
209771_x_at	-1
209772_s_at	-1
209877_at	-1
209897_s_at	-1
209908_s_at	-1
209909_s_at	-1
209962_at	-1
209963_s_at	-1
210618_at	-1
210662_at	-1
210663_s_at	-1
210778_s_at	-1
210930_s_at	-1
211113_s_at	-1
211518_s_at	-1
211552_s_at	-1
211651_s_at	-1
211695_x_at	-1
212331_at	-1
212332_at	-1
212334_at	-1
212335_at	-1
212346_s_at	-1
212347_x_at	-1
212364_at	-1
212365_at	-1
212658_at	-1
213028_at	-1
213110_s_at	-1
213590_at	-1
213651_at	-1
213693_s_at	-1
213711_at	-1
214031_s_at	-1
214433_s_at	-1
215033_at	-1
215034_s_at	-1
215054_at	-1
215074_at	-1
215300_s_at	-1
215363_x_at	-1
215561_s_at	-1
215638_at	-1
215927_at	-1
216230_x_at	-1
216264_s_at	-1
216379_x_at	-1
216836_s_at	-1
216999_at	-1
217025_s_at	-1
217171_at	-1
217388_s_at	-1
217483_at	-1
217487_x_at	-1
220406_at	-1
220407_s_at	-1
222043_at	-1
266_s_at	-1
37986_at	-1
396_f_at	-1

## Sheet: Lamb-etal
Results of querying the Lamb Connectivity Map with the Estrogen gene signature sigs02.
Each row represents one individual treatment instance.
rank	instance id	cmap name	batch	dose	cell line	score	up	down
1	1113	doxycycline	514	14 ÂµM	MCF7	1	0.353	-0.258
2	988	estradiol	506	100 nM	MCF7	0.936	0.349	-0.223
3	373	estradiol	38	10 nM	ssMCF7	0.918	0.44	-0.121
4	1015	genistein	506	10 ÂµM	MCF7	0.913	0.323	-0.235
5	1079	estradiol	513	10 nM	MCF7	0.899	0.402	-0.147
6	1021	estradiol	506	10 nM	MCF7	0.813	0.308	-0.189
7	415	nordihydroguaiaretic acid	45	1 ÂµM	ssMCF7	0.813	0.28	-0.217
8	990	alpha-estradiol	506	10 nM	MCF7	0.809	0.32	-0.174
9	403	alpha-estradiol	42	10 nM	ssMCF7	0.807	0.298	-0.195
10	414	estradiol	45	10 nM	ssMCF7	0.794	0.291	-0.194
11	121	estradiol	5	10 nM	MCF7	0.758	0.309	-0.154
12	1073	genistein	513	10 ÂµM	MCF7	0.753	0.311	-0.149
13	638	genistein	111	10 ÂµM	MCF7	0.73	0.312	-0.134
14	453	indometacin	62	100 ÂµM	MCF7	0.727	0.325	-0.119
15	1061	nordihydroguaiaretic acid	513	1 ÂµM	MCF7	0.678	0.224	-0.19
16	462	troglitazone	65	10 ÂµM	PC3	0.651	0.249	-0.149
17	1048	alpha-estradiol	513	10 nM	MCF7	0.646	0.243	-0.152
18	890	5149715	505	10 ÂµM	MCF7	0.635	0.229	-0.159
19	1108	12,13-EODE	514	200 nM	MCF7	0.622	0.274	-0.106
20	268	genistein	21	1 ÂµM	MCF7	0.619	0.301	-0.077
21	365	estradiol	36	100 nM	MCF7	0.61	0.243	-0.13
22	991	tretinoin	506	1 ÂµM	MCF7	0.594	0.208	-0.155
23	1060	valproic acid	513	50 ÂµM	MCF7	0.573	0.259	-0.091
24	1105	monensin	514	11 ÂµM	MCF7	0.573	0.252	-0.098
25	382	genistein	40	10 ÂµM	MCF7	0.561	0.204	-0.139
26	1115	phenanthridinone	514	51 ÂµM	MCF7	0.558	0.176	-0.165
27	267	genistein	21	1 ÂµM	MCF7	0.552	0.226	-0.111
28	915	topiramate	505	3 ÂµM	MCF7	0.543	0.133	-0.199
29	996	LY-294002	506	100 nM	MCF7	0.538	0.185	-0.144
30	1049	tretinoin	513	1 ÂµM	MCF7	0.517	0.206	-0.11
31	281	fludrocortisone	22a	1 ÂµM	MCF7	0.516	0.2	-0.115
32	590	3-aminobenzamide	94	10 mM	MCF7	0.502	0.227	-0.08
33	1101	(-)-catechin	514	11 ÂµM	MCF7	0.498	0.246	-0.058
34	1070	troglitazone	513	10 ÂµM	MCF7	0.498	0.216	-0.088
35	379	cobalt chloride	39	100 ÂµM	MCF7	0.489	0.141	-0.158
36	1017	fluphenazine	506	10 ÂµM	MCF7	0.483	0.163	-0.132
37	607	butein	98	10 ÂµM	MCF7	0.481	0.227	-0.067
38	1121	DL-PPMP	514	2 ÂµM	MCF7	0.473	0.203	-0.086
39	416	clozapine	46	10 ÂµM	MCF7	0.453	0.204	-0.073
40	905	clotrimazole	505	50 ÂµM	MCF7	0.45	0.153	-0.122
41	124	mesalazine	5	100 ÂµM	MCF7	0.447	0.186	-0.087
42	664	docosahexaenoic acid ethyl ester	90	100 ÂµM	PC3	0.447	0.166	-0.107
43	1003	nordihydroguaiaretic acid	506	1 ÂµM	MCF7	0.442	0.151	-0.119
44	983	haloperidol	506	10 ÂµM	MCF7	0.442	0.145	-0.125
45	384	tretinoin	40	1 ÂµM	MCF7	0.44	0.162	-0.107
46	122	alpha-estradiol	5	10 nM	MCF7	0.435	0.164	-0.102
47	841	resveratrol	504	10 ÂµM	MCF7	0.435	0.161	-0.105
48	661	splitomicin	90	20 ÂµM	PC3	0.434	0.194	-0.071
49	433	valproic acid	56	1 mM	PC3	0.429	0.155	-0.107
50	316	flufenamic acid	25	10 ÂµM	MCF7	0.422	0.097	-0.161
51	387	estradiol	41	10 nM	HL60	0.421	0.11	-0.147
52	1119	yohimbine	514	23 ÂµM	MCF7	0.416	0.149	-0.105
53	446	15-delta prostaglandin J2	60	10 ÂµM	PC3	0.409	0.155	-0.095
54	418	haloperidol	46	10 ÂµM	MCF7	0.408	0.157	-0.092
55	831	17-allylamino-geldanamycin	504	1 ÂµM	MCF7	0.408	0.149	-0.1
56	603	nifedipine	96	10 ÂµM	MCF7	0.406	0.09	-0.158
57	434	sodium phenylbutyrate	56	1 mM	PC3	0.404	0.161	-0.086
58	427	iloprost	54	1 ÂµM	MCF7	0.398	0.139	-0.104
59	452	indometacin	61	100 ÂµM	PC3	0.39	0.135	-0.103
60	498	tetraethylenepentamine	70	100 ÂµM	ssMCF7	0.39	0.095	-0.143
61	313	NU-1025	24	100 ÂµM	MCF7	0.388	0.118	-0.119
62	1004	trifluoperazine	506	10 ÂµM	MCF7	0.385	0.139	-0.096
63	458	valproic acid	63	1 mM	PC3	0.381	0.159	-0.074
64	782	estradiol	120	10 nM	HL60	0.376	0.104	-0.126
65	504	troglitazone	71	10 ÂµM	SKMEL5	0.375	0.117	-0.112
66	622	resveratrol	107	50 ÂµM	MCF7	0.372	0.113	-0.114
67	338	azathioprine	29	100 ÂµM	MCF7	0.37	0.143	-0.083
68	459	copper sulfate	63	100 ÂµM	PC3	0.37	0.088	-0.138
69	491	dopamine	68	1 ÂµM	MCF7	0.367	0.095	-0.129
70	601	MK-886	96	1 ÂµM	MCF7	0.362	0.122	-0.099
71	595	resveratrol	95	50 ÂµM	MCF7	0.358	0.134	-0.085
72	499	novobiocin	70	100 ÂµM	ssMCF7	0.355	0.117	-0.1
73	389	wortmannin	41	10 nM	HL60	0.355	0.067	-0.15
74	481	pirinixic acid	66	100 ÂµM	PC3	0.347	0.099	-0.113
75	437	novobiocin	58	100 ÂµM	MCF7	0.34	0.114	-0.094
76	1041	haloperidol	513	10 ÂµM	MCF7	0.339	0.134	-0.073
77	464	pirinixic acid	65	100 ÂµM	PC3	0.339	0.128	-0.079
78	502	sodium phenylbutyrate	71	200 ÂµM	SKMEL5	0.336	0.121	-0.084
79	336	nitrendipine	29	10 ÂµM	MCF7	0.334	0.119	-0.085
80	662	resveratrol	90	50 ÂµM	PC3	0.329	0.101	-0.1
81	445	diclofenac	60	10 ÂµM	PC3	0.321	0.086	-0.11
82	492	haloperidol	68	10 ÂµM	MCF7	0.319	0.098	-0.097
83	457	tetraethylenepentamine	63	100 ÂµM	PC3	0.316	0.111	-0.082
84	667	mercaptopurine	116	10 ÂµM	PC3	0.309	0.12	-0.069
85	542	SC-58125	75	10 ÂµM	HL60	0.309	0.101	-0.088
86	503	indometacin	71	100 ÂµM	SKMEL5	0.308	0.086	-0.102
87	388	raloxifene	41	100 nM	HL60	0.3	0.127	-0.056
88	575	copper sulfate	82	100 ÂµM	MCF7	0.295	0.083	-0.097
89	460	deferoxamine	63	100 ÂµM	PC3	0.295	0.08	-0.1
90	348	valproic acid	33	50 ÂµM	MCF7	0.286	0.104	-0.071
91	428	17-allylamino-geldanamycin	54	1 ÂµM	MCF7	0.283	0.098	-0.075
92	317	N-phenylanthranilic acid	25	10 ÂµM	MCF7	0.282	0.097	-0.075
93	543	1,5-isoquinolinediol	75	100 ÂµM	HL60	0.278	0.103	-0.067
94	507	SC-58125	73	10 ÂµM	SKMEL5	0.272	0.102	-0.064
95	447	tretinoin	60	1 ÂµM	PC3	0.26	0.086	-0.073
96	578	4,5-dianilinophthalimide	86	10 ÂµM	PC3	0.259	0.089	-0.069
97	663	U0125	90	1 ÂµM	PC3	0.252	0.082	-0.072
98	544	monorden	75	100 nM	HL60	0.247	0.092	-0.059
99	632	novobiocin	109	100 ÂµM	SKMEL5	0.245	0.1	-0.05
100	435	novobiocin	56	100 ÂµM	PC3	0.232	0.058	-0.084
101	1071	rosiglitazone	513	10 ÂµM	MCF7	0	0.302	0.11
102	641	benserazide	112	10 ÂµM	MCF7	0	0.258	0.143
103	592	probucol	94	10 ÂµM	MCF7	0	0.257	0.079
104	456	quinpirole	62	1 ÂµM	MCF7	0	0.243	0.111
105	1082	haloperidol	513	10 ÂµM	MCF7	0	0.235	0.155
106	144	chlorpropamide	6	100 ÂµM	MCF7	0	0.226	0.154
107	979	ionomycin	502	2 ÂµM	MCF7	0	0.224	0.137
108	849	tretinoin	504	1 ÂµM	MCF7	0	0.216	0.119
109	438	copper sulfate	58	100 ÂµM	MCF7	0	0.215	0.1
110	364	trichostatin A	35	100 nM	HL60	0	0.21	0.113
111	966	tretinoin	502	1 ÂµM	MCF7	0	0.207	0.152
112	444	clofibrate	59	100 ÂµM	MCF7	0	0.206	0.169
113	167	amitriptyline	8	1 ÂµM	MCF7	0	0.201	0.057
114	454	cobalt chloride	62	100 ÂµM	MCF7	0	0.2	0.104
115	309	exisulind	23	50 ÂµM	MCF7	0	0.199	0.17
116	425	staurosporine	54	10 nM	MCF7	0	0.198	0.086
117	61	metformin	2a	10 ÂµM	MCF7	0	0.195	0.129
118	327	arachidonyltrifluoromethane	26b	10 ÂµM	MCF7	0	0.193	0.094
119	224	tretinoin	17	1 ÂµM	MCF7	0	0.192	0.106
120	422	thioridazine	53	1 ÂµM	MCF7	0	0.19	0.087
121	448	trichostatin A	60	100 nM	PC3	0	0.189	0.099
122	869	wortmannin	504	1 ÂµM	MCF7	0	0.184	0.177
123	266	thalidomide	21	100 ÂµM	MCF7	0	0.183	0.085
124	455	prochlorperazine	62	10 ÂµM	MCF7	0	0.183	0.095
125	488	iloprost	67	1 ÂµM	MCF7	0	0.181	0.107
126	426	chlorpromazine	54	1 ÂµM	MCF7	0	0.18	0.126
127	1068	thioridazine	513	10 ÂµM	MCF7	0	0.18	0.094
128	1010	thioridazine	506	10 ÂµM	MCF7	0	0.177	0.122
129	483	imatinib	66	10 ÂµM	PC3	0	0.176	0.09
130	424	LY-294002	53	100 nM	MCF7	0	0.175	0.11
131	205	rofecoxib	16	10 ÂµM	MCF7	0	0.175	0.089
132	282	fludrocortisone	22a	1 ÂµM	MCF7	0	0.166	0.103
133	169	tacrolimus	8	1 ÂµM	MCF7	0	0.163	0.084
134	982	depudecin	502	1 ÂµM	MCF7	0	0.163	0.156
135	284	tacrolimus	22a	1 ÂµM	MCF7	0	0.162	0.104
136	1078	valproic acid	513	500 ÂµM	MCF7	0	0.161	0.181
137	885	5186223	505	12 ÂµM	MCF7	0	0.161	0.103
138	783	colforsin	120	50 ÂµM	HL60	0	0.16	0.106
139	871	ionomycin	504	2 ÂµM	MCF7	0	0.159	0.098
140	995	prochlorperazine	506	10 ÂµM	MCF7	0	0.157	0.157
141	265	prednisolone	21	1 ÂµM	MCF7	0	0.157	0.06
142	594	arachidonyltrifluoromethane	95	10 ÂµM	MCF7	0	0.156	0.079
143	23	valproic acid	2	1 mM	MCF7	0	0.154	0.15
144	866	ikarugamycin	504	2 ÂµM	MCF7	0	0.154	0.091
145	961	5253409	502	17 ÂµM	MCF7	0	0.152	0.116
146	223	TTNPB	17	100 nM	MCF7	0	0.151	0.098
147	411	sodium phenylbutyrate	44	1 mM	HL60	0	0.151	0.111
148	702	alpha-estradiol	110b	10 nM	PC3	0	0.151	0.09
149	922	celecoxib	505	10 ÂµM	MCF7	0	0.148	0.151
150	642	tioguanine	112	10 ÂµM	MCF7	0	0.148	0.085
151	325	monorden	26b	100 nM	MCF7	0	0.148	0.149
152	591	bucladesine	94	20 ÂµM	MCF7	0	0.147	0.15
153	442	oligomycin	59	1 ÂµM	MCF7	0	0.147	0.188
154	703	genistein	110b	10 ÂµM	PC3	0	0.147	0.119
155	451	TTNPB	61	100 nM	PC3	0	0.143	0.059
156	374	dexamethasone	38	1 ÂµM	ssMCF7	0	0.143	0.109
157	443	arachidonic acid	59	10 ÂµM	MCF7	0	0.143	0.132
158	836	monorden	504	100 nM	MCF7	0	0.143	0.105
159	965	felodipine	502	10 ÂµM	MCF7	0	0.142	0.17
160	621	nocodazole	107	1 ÂµM	MCF7	0	0.14	0.135
161	419	chlorpromazine	46	10 ÂµM	MCF7	0	0.139	0.083
162	762	alpha-estradiol	119	10 nM	MCF7	0	0.138	0.05
163	390	tretinoin	41	1 ÂµM	HL60	0	0.137	0.09
164	362	sirolimus	35	100 nM	HL60	0	0.136	0.069
165	1012	troglitazone	506	10 ÂµM	MCF7	0	0.136	0.134
166	584	dimethyloxalylglycine	87	1 mM	PC3	0	0.135	0.131
167	332	trichostatin A	28	100 nM	MCF7	0	0.135	0.137
168	1020	valproic acid	506	500 ÂµM	MCF7	0	0.134	0.151
169	307	sulindac	23	50 ÂµM	MCF7	0	0.134	0.155
170	486	calmidazolium	67	5 ÂµM	MCF7	0	0.133	0.129
171	704	fulvestrant	110b	1 ÂµM	PC3	0	0.132	0.165
172	900	5186324	505	2 ÂµM	MCF7	0	0.131	0.111
173	142	tolbutamide	6	100 ÂµM	MCF7	0	0.131	0.121
174	417	thioridazine	46	10 ÂµM	MCF7	0	0.13	0.074
175	363	sodium phenylbutyrate	35	100 ÂµM	HL60	0	0.13	0.098
176	3	metformin	1	100 nM	MCF7	0	0.129	0.086
177	383	cobalt chloride	40	100 ÂµM	MCF7	0	0.129	0.127
178	430	rosiglitazone	55	10 ÂµM	PC3	0	0.129	0.07
179	1135	minocycline	514	11 ÂµM	MCF7	0	0.129	0.05
180	410	valproic acid	44	10 mM	HL60	0	0.126	0.126
181	958	resveratrol	502	10 ÂµM	MCF7	0	0.124	0.101
182	22	phenyl biguanide	2	10 ÂµM	MCF7	0	0.123	0.188
183	441	arachidonic acid	59	10 ÂµM	MCF7	0	0.119	0.091
184	341	sodium phenylbutyrate	31	100 ÂµM	MCF7	0	0.119	0.085
185	222	tomelukast	17	1 ÂµM	MCF7	0	0.119	0.117
186	643	W-13	112	10 ÂµM	MCF7	0	0.118	0.144
187	431	troglitazone	55	10 ÂµM	PC3	0	0.117	0.079
188	913	colforsin	505	50 ÂµM	MCF7	0	0.117	0.225
189	256	rofecoxib	19	10 ÂµM	MCF7	0	0.115	0.176
190	1024	haloperidol	506	10 ÂµM	MCF7	0	0.115	0.13
191	326	sirolimus	26b	100 nM	MCF7	0	0.114	0.228
192	1023	wortmannin	506	10 nM	MCF7	0	0.113	0.204
193	4	metformin	1	1 mM	MCF7	0	0.113	0.108
194	1081	wortmannin	513	10 nM	MCF7	0	0.11	0.185
195	283	quercetin	22a	1 ÂµM	MCF7	0	0.108	0.119
196	314	exisulind	24	50 ÂµM	MCF7	0	0.108	0.124
197	482	celecoxib	66	10 ÂµM	PC3	0	0.108	0.105
198	347	valproic acid	33	500 ÂµM	MCF7	0	0.107	0.091
199	168	sulindac	8	100 ÂµM	MCF7	0	0.104	0.104
200	485	deferoxamine	67	100 ÂµM	MCF7	0	0.1	0.089
201	911	wortmannin	505	10 nM	MCF7	0	0.099	0.113
202	421	trifluoperazine	53	10 ÂµM	MCF7	0	0.096	0.171
203	440	W-13	58	10 ÂµM	MCF7	0	0.095	0.176
204	629	valproic acid	109	1 mM	SKMEL5	0	0.095	0.129
205	631	benserazide	109	10 ÂµM	SKMEL5	0	0.094	0.054
206	409	valproic acid	44	1 mM	HL60	0	0.089	0.09
207	343	fasudil	31	10 ÂµM	MCF7	0	0.087	0.11
208	494	fluphenazine	69	10 ÂµM	SKMEL5	0	0.087	0.048
209	605	monastrol	98	20 ÂµM	MCF7	0	0.055	0.107
210	450	17-allylamino-geldanamycin	61	1 ÂµM	PC3	0	0.05	0.076
211	255	dexamethasone	19	1 ÂµM	MCF7	0	-0.063	-0.079
212	378	tacrolimus	39	1 ÂµM	MCF7	0	-0.07	-0.083
213	361	LY-294002	35	10 ÂµM	HL60	0	-0.071	-0.098
214	497	valproic acid	70	1 mM	ssMCF7	0	-0.073	-0.117
215	449	monorden	61	100 nM	PC3	0	-0.075	-0.072
216	201	15-delta prostaglandin J2	13	10 ÂµM	MCF7	0	-0.076	-0.124
217	579	fisetin	86	50 ÂµM	PC3	0	-0.08	-0.064
218	402	sirolimus	42	100 nM	ssMCF7	0	-0.085	-0.052
219	1	metformin	1	10 ÂµM	MCF7	0	-0.092	-0.053
220	381	17-allylamino-geldanamycin	40	1 ÂµM	MCF7	0	-0.094	-0.149
221	582	butein	87	10 ÂµM	PC3	0	-0.097	-0.092
222	524	nordihydroguaiaretic acid	74	1 ÂµM	ssMCF7	0	-0.099	-0.185
223	377	celecoxib	39	10 ÂµM	MCF7	0	-0.1	-0.097
224	614	monastrol	103	20 ÂµM	MCF7	0	-0.103	-0.059
225	208	SC-58125	16	10 ÂµM	MCF7	0	-0.103	-0.124
226	837	blebbistatin	504	17 ÂµM	MCF7	0	-0.104	-0.111
227	521	17-allylamino-geldanamycin	74	1 ÂµM	ssMCF7	0	-0.104	-0.22
228	574	tetraethylenepentamine	82	100 ÂµM	MCF7	0	-0.109	-0.118
229	1002	valproic acid	506	50 ÂµM	MCF7	0	-0.11	-0.132
230	496	iloprost	69	1 ÂµM	SKMEL5	0	-0.113	-0.053
231	404	wortmannin	42	10 nM	ssMCF7	0	-0.115	-0.17
232	608	NU-1025	98	100 ÂµM	MCF7	0	-0.115	-0.061
233	1141	tyrphostin AG-1478	514	32 ÂµM	MCF7	0	-0.118	-0.104
234	261	ciclosporin	20	1 ÂµM	MCF7	0	-0.119	-0.097
235	405	tetraethylenepentamine	43	10 ÂµM	MCF7	0	-0.12	-0.106
236	493	monorden	69	100 nM	SKMEL5	0	-0.12	-0.062
237	508	staurosporine	73	10 nM	SKMEL5	0	-0.12	-0.062
238	342	novobiocin	31	100 ÂµM	MCF7	0	-0.12	-0.063
239	640	paclitaxel	111	100 nM	MCF7	0	-0.125	-0.097
240	207	LM-1685	16	10 ÂµM	MCF7	0	-0.125	-0.063
241	436	fasudil	56	10 ÂµM	PC3	0	-0.127	-0.115
242	206	celecoxib	16	10 ÂµM	MCF7	0	-0.129	-0.136
243	487	pirinixic acid	67	100 ÂµM	MCF7	0	-0.13	-0.109
244	335	nifedipine	29	10 ÂµM	MCF7	0	-0.13	-0.133
245	882	ionomycin	505	2 ÂµM	MCF7	0	-0.133	-0.137
246	842	bucladesine	504	2 ÂµM	MCF7	0	-0.139	-0.084
247	892	5162773	505	7 ÂµM	MCF7	0	-0.143	-0.12
248	315	acetylsalicylic acid	25	100 ÂµM	MCF7	0	-0.143	-0.119
249	311	monastrol	24	100 ÂµM	MCF7	0	-0.144	-0.086
250	843	5279552	504	22 ÂµM	MCF7	0	-0.148	-0.093
251	604	arachidonic acid	96	10 ÂµM	MCF7	0	-0.148	-0.192
252	868	5182598	504	25 ÂµM	MCF7	0	-0.155	-0.266
253	370	troglitazone	37	10 ÂµM	HL60	0	-0.156	-0.106
254	917	quercetin	505	1 ÂµM	MCF7	0	-0.157	-0.087
255	997	chlorpromazine	506	1 ÂµM	MCF7	0	-0.157	-0.141
256	490	fluphenazine	68	10 ÂµM	MCF7	0	-0.161	-0.079
257	920	decitabine	505	100 nM	MCF7	0	-0.163	-0.104
258	828	5252917	504	14 ÂµM	MCF7	0	-0.163	-0.089
259	251	rofecoxib	18	10 ÂµM	MCF7	0	-0.163	-0.086
260	624	4,5-dianilinophthalimide	107	10 ÂµM	MCF7	0	-0.163	-0.125
261	523	fulvestrant	74	1 ÂµM	ssMCF7	0	-0.167	-0.182
262	1044	17-allylamino-geldanamycin	513	1 ÂµM	MCF7	0	-0.168	-0.093
263	1051	17-dimethylamino-geldanamycin	513	100 nM	MCF7	0	-0.168	-0.084
264	994	valproic acid	506	200 ÂµM	MCF7	0	-0.17	-0.185
265	947	17-allylamino-geldanamycin	502	1 ÂµM	MCF7	0	-0.176	-0.117
266	1056	17-allylamino-geldanamycin	513	1 ÂµM	MCF7	0	-0.177	-0.101
267	1005	17-allylamino-geldanamycin	506	1 ÂµM	MCF7	0	-0.179	-0.141
268	489	monorden	68	100 nM	MCF7	0	-0.179	-0.131
269	919	carbamazepine	505	100 nM	MCF7	0	-0.181	-0.089
270	312	staurosporine	24	1 ÂµM	MCF7	0	-0.182	-0.13
271	406	tetraethylenepentamine	43	100 ÂµM	MCF7	0	-0.182	-0.12
272	1064	17-allylamino-geldanamycin	513	1 ÂµM	MCF7	0	-0.184	-0.144
273	576	novobiocin	82	100 ÂµM	MCF7	0	-0.184	-0.106
274	505	17-allylamino-geldanamycin	73	1 ÂµM	SKMEL5	0	-0.184	-0.105
275	668	monastrol	116	100 ÂµM	PC3	0	-0.185	-0.08
276	401	LY-294002	42	10 ÂµM	ssMCF7	0	-0.189	-0.117
277	665	estradiol	116	10 nM	PC3	0	-0.192	-0.105
278	1013	rosiglitazone	506	10 ÂµM	MCF7	0	-0.192	-0.162
279	1063	17-allylamino-geldanamycin	513	1 ÂµM	MCF7	0	-0.192	-0.143
280	203	nordihydroguaiaretic acid	13	1 ÂµM	MCF7	0	-0.194	-0.103
281	826	prazosin	504	10 ÂµM	MCF7	0	-0.201	-0.08
282	986	17-allylamino-geldanamycin	506	1 ÂµM	MCF7	0	-0.202	-0.096
283	903	5151277	505	14 ÂµM	MCF7	0	-0.206	-0.115
284	253	LM-1685	18	10 ÂµM	MCF7	0	-0.207	-0.098
285	573	deferoxamine	82	100 ÂµM	MCF7	0	-0.207	-0.129
286	1045	sirolimus	513	100 nM	MCF7	0	-0.208	-0.074
287	898	5213008	505	18 ÂµM	MCF7	0	-0.209	-0.095
288	952	carbamazepine	502	100 nM	MCF7	0	-0.209	-0.111
289	881	docosahexaenoic acid ethyl ester	505	100 ÂµM	MCF7	0	-0.211	-0.127
290	916	17-allylamino-geldanamycin	505	1 ÂµM	MCF7	0	-0.213	-0.108
291	908	5140203	505	15 ÂµM	MCF7	0	-0.216	-0.149
292	1055	chlorpromazine	513	1 ÂµM	MCF7	0	-0.217	-0.077
293	161	verapamil	7a	10 ÂµM	MCF7	0	-0.219	-0.135
294	832	Y-27632	504	3 ÂµM	MCF7	0	-0.22	-0.112
295	954	blebbistatin	502	17 ÂµM	MCF7	0	-0.222	-0.126
296	953	monorden	502	100 nM	MCF7	0	-0.222	-0.117
297	993	17-dimethylamino-geldanamycin	506	100 nM	MCF7	0	-0.223	-0.104
298	602	ciclosporin	96	1 ÂµM	MCF7	0	-0.226	-0.122
299	1066	geldanamycin	513	1 ÂµM	MCF7	0	-0.226	-0.147
300	904	5109870	505	25 ÂµM	MCF7	0	-0.227	-0.102
301	998	17-allylamino-geldanamycin	506	1 ÂµM	MCF7	0	-0.229	-0.096
302	976	5182598	502	25 ÂµM	MCF7	0	-0.233	-0.196
303	2	metformin	1	10 ÂµM	MCF7	0	-0.233	-0.078
304	1008	geldanamycin	506	1 ÂµM	MCF7	0	-0.239	-0.14
305	164	dexverapamil	7	10 ÂµM	MCF7	0	-0.243	-0.116
306	1114	tyrphostin AG-825	514	25 ÂµM	MCF7	0	-0.244	-0.075
307	889	5286656	505	50 ÂµM	MCF7	0	-0.247	-0.134
308	887	celastrol	505	3 ÂµM	MCF7	0	-0.248	-0.121
309	987	sirolimus	506	100 nM	MCF7	0	-0.268	-0.111
310	901	5114445	505	10 ÂµM	MCF7	0	-0.277	-0.105
311	839	5224221	504	12 ÂµM	MCF7	0	-0.301	-0.086
312	1069	15-delta prostaglandin J2	513	10 ÂµM	MCF7	0	-0.308	-0.133
313	1007	LY-294002	506	10 ÂµM	MCF7	0	-0.318	-0.115
314	1077	LY-294002	513	10 ÂµM	MCF7	0	-0.321	-0.106
315	1140	MG-132	514	21 ÂµM	MCF7	0	-0.326	-0.142
316	971	oxaprozin	502	300 ÂµM	MCF7	0	-0.356	-0.133
317	1011	15-delta prostaglandin J2	506	10 ÂµM	MCF7	0	-0.42	-0.197
318	501	LY-294002	71	10 ÂµM	SKMEL5	-0.219	-0.084	0.061
319	263	clofibrate	20	150 ÂµM	MCF7	-0.221	-0.086	0.06
320	463	rofecoxib	65	10 ÂµM	PC3	-0.231	-0.059	0.094
321	630	colchicine	109	1 ÂµM	SKMEL5	-0.247	-0.066	0.097
322	506	wortmannin	73	10 nM	SKMEL5	-0.254	-0.094	0.074
323	412	tetraethylenepentamine	44	100 ÂµM	HL60	-0.259	-0.104	0.067
324	333	diclofenac	28	10 ÂµM	MCF7	-0.268	-0.101	0.076
325	21	phenformin	2	10 ÂµM	MCF7	-0.275	-0.084	0.098
326	368	pirinixic acid	36	100 ÂµM	MCF7	-0.28	-0.114	0.071
327	583	HNMPA-(AM)3	87	5 ÂµM	PC3	-0.28	-0.116	0.069
328	380	tamoxifen	39	1 ÂµM	MCF7	-0.281	-0.133	0.053
329	432	17-allylamino-geldanamycin	55	1 ÂµM	PC3	-0.283	-0.057	0.13
330	564	15-delta prostaglandin J2	79	10 ÂµM	SKMEL5	-0.283	-0.062	0.125
331	371	rofecoxib	37	10 ÂµM	HL60	-0.29	-0.117	0.075
332	541	gefitinib	75	10 ÂµM	HL60	-0.293	-0.089	0.105
333	439	oxamic acid	58	10 mM	MCF7	-0.303	-0.104	0.096
334	500	copper sulfate	70	100 ÂµM	ssMCF7	-0.31	-0.091	0.114
335	344	2-deoxy-D-glucose	31	10 mM	MCF7	-0.31	-0.106	0.099
336	484	monorden	66	100 nM	PC3	-0.313	-0.147	0.06
337	262	indometacin	20	20 ÂµM	MCF7	-0.321	-0.129	0.083
338	906	calmidazolium	505	5 ÂµM	MCF7	-0.327	-0.112	0.104
339	639	pentamidine	111	100 ÂµM	MCF7	-0.337	-0.085	0.138
340	910	trifluoperazine	505	10 ÂµM	MCF7	-0.34	-0.134	0.091
341	495	pirinixic acid	69	100 ÂµM	SKMEL5	-0.342	-0.144	0.082
342	609	5666823	101	100 ÂµM	MCF7	-0.345	-0.139	0.089
343	264	MK-886	20	1 ÂµM	MCF7	-0.346	-0.08	0.149
344	369	rosiglitazone	37	10 ÂµM	HL60	-0.346	-0.133	0.096
345	252	celecoxib	18	10 ÂµM	MCF7	-0.356	-0.116	0.119
346	864	geldanamycin	504	1 ÂµM	MCF7	-0.362	-0.12	0.119
347	337	felodipine	29	10 ÂµM	MCF7	-0.363	-0.153	0.087
348	366	imatinib	36	10 ÂµM	MCF7	-0.371	-0.104	0.141
349	221	17-allylamino-geldanamycin	17	100 nM	MCF7	-0.374	-0.082	0.165
350	408	sodium phenylbutyrate	43	1 mM	MCF7	-0.375	-0.1	0.148
351	166	rofecoxib	7	10 ÂµM	MCF7	-0.375	-0.17	0.078
352	254	SC-58125	18	10 ÂµM	MCF7	-0.375	-0.178	0.07
353	825	rottlerin	504	10 ÂµM	MCF7	-0.377	-0.114	0.135
354	989	valproic acid	506	1 mM	MCF7	-0.377	-0.139	0.11
355	1132	BW-B70C	514	32 ÂµM	MCF7	-0.381	-0.136	0.116
356	1057	monorden	513	100 nM	MCF7	-0.386	-0.173	0.082
357	918	ikarugamycin	505	2 ÂµM	MCF7	-0.389	-0.135	0.122
358	972	geldanamycin	502	1 ÂµM	MCF7	-0.389	-0.154	0.103
359	318	LY-294002	25	10 ÂµM	MCF7	-0.39	-0.197	0.061
360	644	colchicine	112	100 nM	MCF7	-0.393	-0.145	0.115
361	606	thalidomide	98	100 ÂµM	MCF7	-0.399	-0.154	0.11
362	1122	cytochalasin B	514	21 ÂµM	MCF7	-0.402	-0.124	0.142
363	833	5255229	504	13 ÂµM	MCF7	-0.402	-0.182	0.084
364	1009	clozapine	506	10 ÂµM	MCF7	-0.404	-0.14	0.127
365	874	depudecin	504	1 ÂµM	MCF7	-0.404	-0.142	0.125
366	1080	sirolimus	513	100 nM	MCF7	-0.408	-0.151	0.119
367	666	butirosin	116	10 ÂµM	PC3	-0.41	-0.201	0.07
368	346	valproic acid	33	2 mM	MCF7	-0.415	-0.134	0.14
369	1053	prochlorperazine	513	10 ÂµM	MCF7	-0.416	-0.18	0.095
370	1059	sirolimus	513	100 nM	MCF7	-0.418	-0.168	0.108
371	974	ikarugamycin	502	2 ÂµM	MCF7	-0.419	-0.099	0.178
372	942	prazosin	502	10 ÂµM	MCF7	-0.419	-0.142	0.135
373	461	LY-294002	65	10 ÂµM	PC3	-0.422	-0.165	0.114
374	611	geldanamycin	101	1 ÂµM	MCF7	-0.422	-0.2	0.079
375	944	5252917	502	14 ÂµM	MCF7	-0.43	-0.111	0.173
376	345	valproic acid	33	10 mM	MCF7	-0.433	-0.17	0.116
377	141	chlorpropamide	6	100 ÂµM	MCF7	-0.436	-0.203	0.085
378	893	pararosaniline	505	10 ÂµM	MCF7	-0.437	-0.174	0.115
379	593	geldanamycin	95	1 ÂµM	MCF7	-0.437	-0.18	0.109
380	1075	fluphenazine	513	10 ÂµM	MCF7	-0.439	-0.145	0.145
381	834	5211181	504	12 ÂµM	MCF7	-0.44	-0.152	0.139
382	949	5255229	502	13 ÂµM	MCF7	-0.443	-0.14	0.153
383	1138	phentolamine	514	12 ÂµM	MCF7	-0.443	-0.162	0.131
384	204	sulfasalazine	13	100 ÂµM	MCF7	-0.448	-0.204	0.092
385	165	exemestane	7	10 nM	MCF7	-0.452	-0.169	0.13
386	1054	LY-294002	513	100 nM	MCF7	-0.452	-0.219	0.08
387	334	mercaptopurine	28	100 ÂµM	MCF7	-0.463	-0.188	0.118
388	328	LY-294002	26b	10 ÂµM	MCF7	-0.47	-0.182	0.129
389	848	felodipine	504	10 ÂµM	MCF7	-0.475	-0.204	0.11
390	914	rottlerin	505	10 ÂµM	MCF7	-0.477	-0.131	0.184
391	308	sulindac sulfide	23	50 ÂµM	MCF7	-0.477	-0.162	0.153
392	835	carbamazepine	504	100 nM	MCF7	-0.478	-0.205	0.111
393	1022	sirolimus	506	100 nM	MCF7	-0.48	-0.093	0.224
394	838	5248896	504	11 ÂµM	MCF7	-0.48	-0.161	0.156
395	909	HC toxin	505	100 nM	MCF7	-0.48	-0.178	0.139
396	1042	acetylsalicylic acid	513	100 ÂµM	MCF7	-0.481	-0.236	0.082
397	999	monorden	506	100 nM	MCF7	-0.483	-0.175	0.144
398	331	trichostatin A	28	100 nM	MCF7	-0.49	-0.218	0.106
399	1109	3-hydroxy-DL-kynurenine	514	9 ÂµM	MCF7	-0.496	-0.246	0.082
400	1006	17-allylamino-geldanamycin	506	1 ÂµM	MCF7	-0.498	-0.216	0.113
401	413	trichostatin A	45	100 nM	ssMCF7	-0.505	-0.251	0.083
402	123	dexamethasone	5	1 ÂµM	MCF7	-0.508	-0.185	0.151
403	407	sodium phenylbutyrate	43	1 mM	MCF7	-0.511	-0.174	0.164
404	862	5230742	504	17 ÂµM	MCF7	-0.511	-0.215	0.123
405	941	rottlerin	502	10 ÂµM	MCF7	-0.514	-0.182	0.158
406	429	LY-294002	55	10 ÂµM	PC3	-0.519	-0.189	0.154
407	375	tamoxifen	38	1 ÂµM	ssMCF7	-0.523	-0.226	0.12
408	921	sirolimus	505	100 nM	MCF7	-0.53	-0.186	0.164
409	844	5253409	504	17 ÂµM	MCF7	-0.53	-0.202	0.148
410	596	monastrol	95	100 ÂµM	MCF7	-0.531	-0.209	0.142
411	896	5152487	505	10 ÂµM	MCF7	-0.533	-0.218	0.134
412	1065	LY-294002	513	10 ÂµM	MCF7	-0.534	-0.269	0.084
413	977	wortmannin	502	1 ÂµM	MCF7	-0.54	-0.174	0.183
414	950	5211181	502	12 ÂµM	MCF7	-0.546	-0.261	0.1
415	423	staurosporine	53	100 nM	MCF7	-0.554	-0.239	0.127
416	870	pyrvinium	504	1 ÂµM	MCF7	-0.558	-0.25	0.119
417	1001	sirolimus	506	100 nM	MCF7	-0.56	-0.232	0.138
418	948	Y-27632	502	3 ÂµM	MCF7	-0.561	-0.238	0.133
419	970	5230742	502	17 ÂµM	MCF7	-0.563	-0.224	0.148
420	984	acetylsalicylic acid	506	100 ÂµM	MCF7	-0.563	-0.24	0.132
421	1047	valproic acid	513	1 mM	MCF7	-0.575	-0.159	0.221
422	978	pyrvinium	502	1 ÂµM	MCF7	-0.575	-0.244	0.136
423	376	raloxifene	38	100 nM	ssMCF7	-0.579	-0.214	0.169
424	960	5279552	502	22 ÂµM	MCF7	-0.589	-0.244	0.145
425	612	LM-1685	101	10 ÂµM	MCF7	-0.589	-0.309	0.08
426	959	bucladesine	502	2 ÂµM	MCF7	-0.592	-0.27	0.121
427	1112	trichostatin A	514	100 nM	MCF7	-0.592	-0.279	0.112
428	258	LY-294002	19	10 ÂµM	MCF7	-0.593	-0.286	0.106
429	1050	trichostatin A	513	100 nM	MCF7	-0.595	-0.243	0.15
430	681	monastrol	117	100 ÂµM	MCF7	-0.598	-0.281	0.114
431	873	trichostatin A	504	1 ÂµM	MCF7	-0.613	-0.2	0.205
432	1072	trichostatin A	513	1 ÂµM	MCF7	-0.616	-0.229	0.178
433	143	tamoxifen	6	1 ÂµM	MCF7	-0.616	-0.244	0.163
434	992	trichostatin A	506	100 nM	MCF7	-0.616	-0.261	0.146
435	955	5248896	502	11 ÂµM	MCF7	-0.628	-0.223	0.192
436	863	oxaprozin	504	300 ÂµM	MCF7	-0.632	-0.262	0.156
437	981	trichostatin A	502	1 ÂµM	MCF7	-0.638	-0.28	0.142
438	1058	vorinostat	513	10 ÂµM	MCF7	-0.643	-0.245	0.18
439	627	monastrol	108	100 ÂµM	MCF7	-0.666	-0.291	0.149
440	1000	vorinostat	506	10 ÂµM	MCF7	-0.684	-0.266	0.186
441	1103	demecolcine	514	12 ÂµM	MCF7	-0.685	-0.306	0.147
442	1074	LY-294002	513	10 ÂµM	MCF7	-0.693	-0.338	0.12
443	1014	trichostatin A	506	1 ÂµM	MCF7	-0.697	-0.288	0.173
444	610	monastrol	101	100 ÂµM	MCF7	-0.7	-0.361	0.102
445	1016	LY-294002	506	10 ÂµM	MCF7	-0.703	-0.332	0.133
446	1019	LY-294002	506	10 ÂµM	MCF7	-0.744	-0.326	0.166
447	367	fulvestrant	36	1 ÂµM	MCF7	-0.749	-0.355	0.14
448	202	raloxifene	13	100 nM	MCF7	-0.779	-0.325	0.19
449	956	5224221	502	12 ÂµM	MCF7	-0.802	-0.392	0.138
450	310	fulvestrant	23	10 nM	MCF7	-0.843	-0.376	0.181
451	985	fulvestrant	506	1 ÂµM	MCF7	-0.961	-0.418	0.217
452	1076	fulvestrant	513	10 nM	MCF7	-0.989	-0.401	0.253
453	1043	fulvestrant	513	1 ÂµM	MCF7	-1	-0.372	0.289

## Sheet: Zhang-Gant
Results of querying Zhang-Gant's connectivity map with the Estrogen gene signature sigs02. Each row represents one individual treatment instance.
Significance mark 1 indicates that the connection between the gene signature and the treatment instance is statistically significant ( p < 1/N).
On average 1 false connection is expected among those significant ones.
Significance mark 0 indicates that the connection between the gene signature and the treatment instance is not statistically significant ( p >= 1/N).
N=453 is the total number of treatment instances.
The results are sorted primarily by significance mark, and secondarily by the absolute value of c score in descending order.
queryName	queryLength	RefProfile	cscore	abs_cscore	twotailpvalue	expected_falses=N_refs*twotailpvalue	significance_mark
sigS02.tab	189	fulvestrant_10nM_MCF7_1076	-0.33161	0.33161	1e-05	0.00453	1
sigS02.tab	189	fulvestrant_1muM_MCF7_1043	-0.306915	0.306915	1e-05	0.00453	1
sigS02.tab	189	alpha-estradiol_10nM_MCF7_990	0.286069	0.286069	1e-05	0.00453	1
sigS02.tab	189	fulvestrant_10nM_MCF7_310	-0.275133	0.275133	1e-05	0.00453	1
sigS02.tab	189	genistein_10muM_MCF7_1015	0.27481	0.27481	1e-05	0.00453	1
sigS02.tab	189	estradiol_0.1muM_MCF7_988	0.269788	0.269788	1e-05	0.00453	1
sigS02.tab	189	indometacin_0.1mM_MCF7_453	0.253524	0.253524	1e-05	0.00453	1
sigS02.tab	189	raloxifene_0.1muM_ssMCF7_376	-0.24933	0.24933	1e-05	0.00453	1
sigS02.tab	189	alpha-estradiol_10nM_MCF7_1048	0.240832	0.240832	1e-05	0.00453	1
sigS02.tab	189	LY-294002_10muM_MCF7_1019	-0.235319	0.235319	1e-05	0.00453	1
sigS02.tab	189	estradiol_10nM_MCF7_1079	0.230837	0.230837	1e-05	0.00453	1
sigS02.tab	189	fulvestrant_1muM_MCF7_985	-0.229033	0.229033	1e-05	0.00453	1
sigS02.tab	189	raloxifene_0.1muM_MCF7_202	-0.228796	0.228796	1e-05	0.00453	1
sigS02.tab	189	nordihydroguaiaretic acid_1muM_ssMCF7_415	0.21093	0.21093	1e-05	0.00453	1
sigS02.tab	189	genistein_1muM_MCF7_267	0.208816	0.208816	1e-05	0.00453	1
sigS02.tab	189	alpha-estradiol_10nM_ssMCF7_403	0.205577	0.205577	1e-05	0.00453	1
sigS02.tab	189	Y-27632_3muM_MCF7_948	-0.203946	0.203946	1e-05	0.00453	1
sigS02.tab	189	vorinostat_10muM_MCF7_1058	-0.20229	0.20229	1e-05	0.00453	1
sigS02.tab	189	sirolimus_0.1muM_MCF7_921	-0.196626	0.196626	1e-05	0.00453	1
sigS02.tab	189	17-allylamino-geldanamycin_1muM_PC3_450	-0.190546	0.190546	1e-05	0.00453	1
sigS02.tab	189	17-allylamino-geldanamycin_1muM_ssMCF7_521	0.190253	0.190253	1e-05	0.00453	1
sigS02.tab	189	estradiol_0.1muM_MCF7_365	0.189369	0.189369	1e-05	0.00453	1
sigS02.tab	189	butein_10muM_MCF7_607	0.18559	0.18559	2e-05	0.00906	1
sigS02.tab	189	monorden_0.1muM_PC3_449	-0.18505	0.18505	1e-05	0.00453	1
sigS02.tab	189	5224221_12muM_MCF7_956	-0.184375	0.184375	1e-05	0.00453	1
sigS02.tab	189	sodium phenylbutyrate_1mM_MCF7_407	-0.183679	0.183679	1e-05	0.00453	1
sigS02.tab	189	estradiol_10nM_MCF7_121	0.18345	0.18345	4e-05	0.01812	1
sigS02.tab	189	monastrol_0.1mM_MCF7_596	-0.183185	0.183185	1e-05	0.00453	1
sigS02.tab	189	sirolimus_0.1muM_MCF7_1022	-0.182423	0.182423	1e-05	0.00453	1
sigS02.tab	189	deferoxamine_0.1mM_PC3_460	-0.181318	0.181318	2e-05	0.00906	1
sigS02.tab	189	wortmannin_10nM_ssMCF7_404	0.180804	0.180804	6e-05	0.02718	1
sigS02.tab	189	indometacin_0.1mM_PC3_452	-0.176109	0.176109	2e-05	0.00906	1
sigS02.tab	189	tretinoin_1muM_MCF7_224	-0.173976	0.173976	2e-05	0.00906	1
sigS02.tab	189	tetraethylenepentamine_0.1mM_ssMCF7_498	0.173906	0.173906	6e-05	0.02718	1
sigS02.tab	189	butein_10muM_PC3_582	0.173251	0.173251	6e-05	0.02718	1
sigS02.tab	189	LY-294002_10muM_MCF7_328	-0.1718	0.1718	4e-05	0.01812	1
sigS02.tab	189	diclofenac_10muM_PC3_445	0.170421	0.170421	8e-05	0.03624	1
sigS02.tab	189	4,5-dianilinophthalimide_10muM_PC3_578	0.170326	0.170326	8e-05	0.03624	1
sigS02.tab	189	5279552_22muM_MCF7_960	-0.168308	0.168308	4e-05	0.01812	1
sigS02.tab	189	5211181_12muM_MCF7_834	-0.168194	0.168194	4e-05	0.01812	1
sigS02.tab	189	sodium phenylbutyrate_1mM_MCF7_408	-0.167872	0.167872	4e-05	0.01812	1
sigS02.tab	189	pirinixic acid_0.1mM_PC3_481	0.167631	0.167631	8e-05	0.03624	1
sigS02.tab	189	haloperidol_10muM_MCF7_418	0.165993	0.165993	8e-05	0.03624	1
sigS02.tab	189	rofecoxib_10muM_MCF7_256	-0.16574	0.16574	4e-05	0.01812	1
sigS02.tab	189	fulvestrant_1muM_PC3_704	-0.165479	0.165479	8e-05	0.03624	1
sigS02.tab	189	5186223_12muM_MCF7_885	-0.164111	0.164111	8e-05	0.03624	1
sigS02.tab	189	LY-294002_10muM_ssMCF7_401	0.163208	0.163208	8e-05	0.03624	1
sigS02.tab	189	5253409_17muM_MCF7_844	-0.162293	0.162293	0.00012	0.05436	1
sigS02.tab	189	dexamethasone_1muM_ssMCF7_374	-0.161227	0.161227	0.00012	0.05436	1
sigS02.tab	189	monorden_0.1muM_MCF7_1057	-0.16118	0.16118	0.00012	0.05436	1
sigS02.tab	189	rosiglitazone_10muM_MCF7_1013	0.161153	0.161153	8e-05	0.03624	1
sigS02.tab	189	sirolimus_0.1muM_MCF7_326	-0.160896	0.160896	0.00012	0.05436	1
sigS02.tab	189	W-13_10muM_MCF7_440	-0.160652	0.160652	0.00012	0.05436	1
sigS02.tab	189	nordihydroguaiaretic acid_1muM_MCF7_1061	0.160091	0.160091	0.0001	0.0453	1
sigS02.tab	189	demecolcine_11.7muM_MCF7_1103	-0.160036	0.160036	0.00012	0.05436	1
sigS02.tab	189	tamoxifen_1muM_ssMCF7_375	-0.159503	0.159503	0.00012	0.05436	1
sigS02.tab	189	decitabine_0.1muM_MCF7_920	-0.158442	0.158442	0.00012	0.05436	1
sigS02.tab	189	chlorpromazine_1muM_MCF7_997	0.158143	0.158143	0.00012	0.05436	1
sigS02.tab	189	fasudil_10muM_PC3_436	0.158116	0.158116	0.00012	0.05436	1
sigS02.tab	189	ikarugamycin_2muM_MCF7_974	-0.15698	0.15698	0.00016	0.07248	1
sigS02.tab	189	17-allylamino-geldanamycin_1muM_PC3_432	-0.155729	0.155729	0.00016	0.07248	1
sigS02.tab	189	tetraethylenepentamine_0.1mM_PC3_457	-0.155549	0.155549	0.00018	0.08154	1
sigS02.tab	189	estradiol_10nM_ssMCF7_373	0.153369	0.153369	0.00026	0.11778	1
sigS02.tab	189	LY-294002_10muM_PC3_461	-0.152787	0.152787	0.00026	0.11778	1
sigS02.tab	189	trichostatin A_1muM_MCF7_873	-0.15105	0.15105	0.0004	0.1812	1
sigS02.tab	189	novobiocin_0.1mM_MCF7_576	0.151018	0.151018	0.00036	0.16308	1
sigS02.tab	189	oligomycin_1muM_MCF7_442	-0.150723	0.150723	0.0004	0.1812	1
sigS02.tab	189	phentolamine_11.5muM_MCF7_1138	-0.150531	0.150531	0.0004	0.1812	1
sigS02.tab	189	monorden_0.1muM_MCF7_325	-0.150087	0.150087	0.0004	0.1812	1
sigS02.tab	189	felodipine_10muM_MCF7_337	0.150073	0.150073	0.0004	0.1812	1
sigS02.tab	189	wortmannin_1muM_MCF7_869	-0.149083	0.149083	0.00044	0.19932	1
sigS02.tab	189	TTNPB_0.1muM_PC3_451	-0.148607	0.148607	0.00046	0.20838	1
sigS02.tab	189	trichostatin A_1muM_MCF7_1014	-0.148508	0.148508	0.00048	0.21744	1
sigS02.tab	189	geldanamycin_1muM_MCF7_864	-0.148409	0.148409	0.00048	0.21744	1
sigS02.tab	189	tetraethylenepentamine_0.1mM_MCF7_574	0.147336	0.147336	0.00054	0.24462	1
sigS02.tab	189	17-allylamino-geldanamycin_1muM_MCF7_1064	0.147152	0.147152	0.00056	0.25368	1
sigS02.tab	189	valproic acid_1mM_MCF7_23	-0.146295	0.146295	0.0005	0.2265	1
sigS02.tab	189	valproic acid_1mM_ssMCF7_497	0.145373	0.145373	0.0006	0.2718	1
sigS02.tab	189	exisulind_50muM_MCF7_314	0.143402	0.143402	0.00068	0.30804	1
sigS02.tab	189	alpha-estradiol_10nM_PC3_702	-0.143173	0.143173	0.0006	0.2718	1
sigS02.tab	189	nordihydroguaiaretic acid_1muM_ssMCF7_524	0.141754	0.141754	0.00074	0.33522	1
sigS02.tab	189	sulindac sulfide_50muM_MCF7_308	-0.141037	0.141037	0.00072	0.32616	1
sigS02.tab	189	novobiocin_0.1mM_ssMCF7_499	0.140899	0.140899	0.00076	0.34428	1
sigS02.tab	189	pyrvinium_1.25muM_MCF7_870	-0.140606	0.140606	0.00078	0.35334	1
sigS02.tab	189	17-allylamino-geldanamycin_0.1muM_MCF7_221	-0.140033	0.140033	0.00084	0.38052	1
sigS02.tab	189	ionomycin_2muM_MCF7_882	0.139933	0.139933	0.00076	0.34428	1
sigS02.tab	189	mesalazine_0.1mM_MCF7_124	0.139447	0.139447	0.00082	0.37146	1
sigS02.tab	189	resveratrol_50muM_MCF7_622	0.139407	0.139407	0.00082	0.37146	1
sigS02.tab	189	trichostatin A_0.1muM_MCF7_332	-0.139054	0.139054	0.00092	0.41676	1
sigS02.tab	189	copper sulfate_0.1mM_PC3_459	-0.139015	0.139015	0.00092	0.41676	1
sigS02.tab	189	17-allylamino-geldanamycin_1muM_MCF7_986	0.138759	0.138759	0.00084	0.38052	1
sigS02.tab	189	monorden_0.1muM_SKMEL5_493	-0.138651	0.138651	0.00094	0.42582	1
sigS02.tab	189	5252917_14muM_MCF7_944	-0.13856	0.13856	0.00094	0.42582	1
sigS02.tab	189	nitrendipine_10muM_MCF7_336	0.13807	0.13807	0.00084	0.38052	1
sigS02.tab	189	staurosporine_1muM_MCF7_312	0.136922	0.136922	0.00094	0.42582	1
sigS02.tab	189	geldanamycin_1muM_MCF7_1008	0.136804	0.136804	0.00094	0.42582	1
sigS02.tab	189	iloprost_1muM_SKMEL5_496	-0.136649	0.136649	0.0011	0.4983	1
sigS02.tab	189	metformin_1mM_MCF7_4	-0.136444	0.136444	0.0011	0.4983	1
sigS02.tab	189	imatinib_10muM_PC3_483	-0.136427	0.136427	0.0011	0.4983	1
sigS02.tab	189	clofibrate_0.1mM_MCF7_444	-0.136024	0.136024	0.00116	0.52548	1
sigS02.tab	189	acetylsalicylic acid_0.1mM_MCF7_315	0.135789	0.135789	0.00104	0.47112	1
sigS02.tab	189	acetylsalicylic acid_0.1mM_MCF7_1042	0.135712	0.135712	0.00104	0.47112	1
sigS02.tab	189	sulindac_50muM_MCF7_307	-0.13555	0.13555	0.0012	0.5436	1
sigS02.tab	189	geldanamycin_1muM_MCF7_593	-0.135178	0.135178	0.00126	0.57078	1
sigS02.tab	189	5279552_22muM_MCF7_843	0.1346	0.1346	0.00124	0.56172	1
sigS02.tab	189	5186324_2muM_MCF7_900	-0.134426	0.134426	0.00134	0.60702	1
sigS02.tab	189	tretinoin_1muM_MCF7_384	0.133527	0.133527	0.0014	0.6342	1
sigS02.tab	189	phenyl biguanide_10muM_MCF7_22	-0.133484	0.133484	0.0015	0.6795	1
sigS02.tab	189	HC toxin_0.1muM_MCF7_909	-0.133468	0.133468	0.00152	0.68856	1
sigS02.tab	189	trifluoperazine_10muM_MCF7_1004	0.133449	0.133449	0.00142	0.64326	1
sigS02.tab	189	5182598_25muM_MCF7_868	0.133383	0.133383	0.00142	0.64326	1
sigS02.tab	189	valproic acid_0.5mM_MCF7_1078	-0.13305	0.13305	0.00156	0.70668	1
sigS02.tab	189	wortmannin_10nM_MCF7_911	-0.132919	0.132919	0.00156	0.70668	1
sigS02.tab	189	SC-58125_10muM_MCF7_254	0.132612	0.132612	0.00154	0.69762	1
sigS02.tab	189	pirinixic acid_0.1mM_PC3_464	-0.132266	0.132266	0.00156	0.70668	1
sigS02.tab	189	valproic acid_50muM_MCF7_1060	0.130929	0.130929	0.00176	0.79728	1
sigS02.tab	189	ciclosporin_1muM_MCF7_261	0.130928	0.130928	0.00176	0.79728	1
sigS02.tab	189	celecoxib_10muM_PC3_482	-0.130846	0.130846	0.00178	0.80634	1
sigS02.tab	189	doxycycline_14.4muM_MCF7_1113	0.129541	0.129541	0.00194	0.87882	1
sigS02.tab	189	chlorpromazine_10muM_MCF7_419	0.129491	0.129491	0.00196	0.88788	1
sigS02.tab	189	prazosin_10muM_MCF7_942	-0.129344	0.129344	0.00208	0.94224	1
sigS02.tab	189	imatinib_10muM_MCF7_366	-0.128981	0.128981	0.0021	0.9513	1
sigS02.tab	189	sirolimus_0.1muM_MCF7_1080	0.128659	0.128659	0.00216	0.97848	1
sigS02.tab	189	fulvestrant_1muM_ssMCF7_523	-0.128407	0.128407	0.00222	1.00566	0
sigS02.tab	189	rofecoxib_10muM_MCF7_251	0.127849	0.127849	0.00234	1.06002	0
sigS02.tab	189	SC-58125_10muM_MCF7_208	0.127057	0.127057	0.00246	1.11438	0
sigS02.tab	189	tomelukast_1muM_MCF7_222	-0.127007	0.127007	0.00256	1.15968	0
sigS02.tab	189	vorinostat_10muM_MCF7_1000	-0.126488	0.126488	0.00272	1.23216	0
sigS02.tab	189	tretinoin_1muM_MCF7_1049	0.126351	0.126351	0.00254	1.15062	0
sigS02.tab	189	celecoxib_10muM_MCF7_206	0.125749	0.125749	0.00266	1.20498	0
sigS02.tab	189	iloprost_1muM_MCF7_488	-0.125652	0.125652	0.0029	1.3137	0
sigS02.tab	189	tretinoin_1muM_MCF7_849	-0.124528	0.124528	0.0033	1.4949	0
sigS02.tab	189	arachidonyltrifluoromethane_10muM_MCF7_327	-0.124473	0.124473	0.00332	1.50396	0
sigS02.tab	189	valproic acid_1mM_MCF7_1047	0.124291	0.124291	0.00294	1.33182	0
sigS02.tab	189	trifluoperazine_10muM_MCF7_421	-0.123664	0.123664	0.0035	1.5855	0
sigS02.tab	189	LY-294002_10muM_MCF7_1065	-0.123296	0.123296	0.0035	1.5855	0
sigS02.tab	189	N-phenylanthranilic acid_10muM_MCF7_317	0.122876	0.122876	0.00334	1.51302	0
sigS02.tab	189	thioridazine_10muM_MCF7_417	0.122376	0.122376	0.00348	1.57644	0
sigS02.tab	189	estradiol_10nM_ssMCF7_414	0.121933	0.121933	0.00366	1.65798	0
sigS02.tab	189	haloperidol_10muM_MCF7_1082	-0.121901	0.121901	0.0042	1.9026	0
sigS02.tab	189	rofecoxib_10muM_PC3_463	-0.121727	0.121727	0.00424	1.92072	0
sigS02.tab	189	5224221_12muM_MCF7_839	-0.121214	0.121214	0.00436	1.97508	0
sigS02.tab	189	nifedipine_10muM_MCF7_335	0.12115	0.12115	0.00398	1.80294	0
sigS02.tab	189	3-aminobenzamide_10mM_MCF7_590	0.120835	0.120835	0.00406	1.83918	0
sigS02.tab	189	HNMPA-(AM)3_5muM_PC3_583	0.12017	0.12017	0.0043	1.9479	0
sigS02.tab	189	cobalt chloride_0.1mM_MCF7_383	-0.119877	0.119877	0.0046	2.0838	0
sigS02.tab	189	valproic acid_0.5mM_MCF7_1020	-0.119738	0.119738	0.00468	2.12004	0
sigS02.tab	189	fisetin_50muM_PC3_579	0.119466	0.119466	0.00452	2.04756	0
sigS02.tab	189	valproic acid_1mM_PC3_458	-0.118553	0.118553	0.00506	2.29218	0
sigS02.tab	189	azathioprine_0.1mM_MCF7_338	0.118209	0.118209	0.00486	2.20158	0
sigS02.tab	189	TTNPB_0.1muM_MCF7_223	-0.118038	0.118038	0.00518	2.34654	0
sigS02.tab	189	rosiglitazone_10muM_PC3_430	-0.117502	0.117502	0.00546	2.47338	0
sigS02.tab	189	4,5-dianilinophthalimide_10muM_MCF7_624	0.116607	0.116607	0.00554	2.50962	0
sigS02.tab	189	LY-294002_10muM_MCF7_1016	-0.116578	0.116578	0.0059	2.6727	0
sigS02.tab	189	LY-294002_10muM_PC3_429	-0.116051	0.116051	0.00622	2.81766	0
sigS02.tab	189	alpha-estradiol_10nM_MCF7_762	0.116041	0.116041	0.00574	2.60022	0
sigS02.tab	189	depudecin_1muM_MCF7_982	-0.115814	0.115814	0.00634	2.87202	0
sigS02.tab	189	resveratrol_10muM_MCF7_958	0.115265	0.115265	0.00602	2.72706	0
sigS02.tab	189	nordihydroguaiaretic acid_1muM_MCF7_1003	0.114838	0.114838	0.00612	2.77236	0
sigS02.tab	189	acetylsalicylic acid_0.1mM_MCF7_984	0.114645	0.114645	0.00622	2.81766	0
sigS02.tab	189	trichostatin A_1muM_MCF7_981	-0.114162	0.114162	0.00728	3.29784	0
sigS02.tab	189	haloperidol_10muM_MCF7_1041	0.113381	0.113381	0.00706	3.19818	0
sigS02.tab	189	tioguanine_10muM_MCF7_642	0.113277	0.113277	0.0071	3.2163	0
sigS02.tab	189	sodium phenylbutyrate_1mM_PC3_434	0.112942	0.112942	0.00736	3.33408	0
sigS02.tab	189	BW-B70C_31.6muM_MCF7_1132	-0.11266	0.11266	0.0085	3.8505	0
sigS02.tab	189	genistein_10muM_MCF7_382	0.11258	0.11258	0.0076	3.4428	0
sigS02.tab	189	clofibrate_0.15mM_MCF7_263	0.112542	0.112542	0.00762	3.45186	0
sigS02.tab	189	17-allylamino-geldanamycin_1muM_MCF7_1044	0.110358	0.110358	0.00884	4.00452	0
sigS02.tab	189	monorden_0.1muM_PC3_484	0.110182	0.110182	0.00894	4.04982	0
sigS02.tab	189	monorden_0.1muM_MCF7_836	0.10996	0.10996	0.009	4.077	0
sigS02.tab	189	genistein_10muM_MCF7_638	0.109248	0.109248	0.00926	4.19478	0
sigS02.tab	189	benserazide_10muM_MCF7_641	-0.108335	0.108335	0.0109	4.9377	0
sigS02.tab	189	colchicine_0.1muM_MCF7_644	-0.107762	0.107762	0.0113	5.1189	0
sigS02.tab	189	17-dimethylamino-geldanamycin_0.1muM_MCF7_993	0.106927	0.106927	0.01104	5.00112	0
sigS02.tab	189	sirolimus_0.1muM_HL60_362	0.106278	0.106278	0.0118	5.3454	0
sigS02.tab	189	celecoxib_10muM_MCF7_922	-0.106138	0.106138	0.01274	5.77122	0
sigS02.tab	189	pirinixic acid_0.1mM_MCF7_487	0.105514	0.105514	0.01244	5.63532	0
sigS02.tab	189	5211181_12muM_MCF7_950	-0.104998	0.104998	0.01332	6.03396	0
sigS02.tab	189	wortmannin_10nM_MCF7_1081	-0.103792	0.103792	0.01428	6.46884	0
sigS02.tab	189	exemestane_10nM_MCF7_165	-0.101828	0.101828	0.01602	7.25706	0
sigS02.tab	189	LM-1685_10muM_MCF7_253	0.101301	0.101301	0.01612	7.30236	0
sigS02.tab	189	docosahexaenoic acid ethyl ester_0.1mM_PC3_664	-0.10105	0.10105	0.01684	7.62852	0
sigS02.tab	189	trichostatin A_1muM_MCF7_1072	-0.10084	0.10084	0.017	7.701	0
sigS02.tab	189	fluphenazine_10muM_MCF7_1017	0.0987495	0.0987495	0.01916	8.67948	0
sigS02.tab	189	dexverapamil_10muM_MCF7_164	0.0973284	0.0973284	0.0214	9.6942	0
sigS02.tab	189	wortmannin_10nM_SKMEL5_506	0.096112	0.096112	0.0233	10.5549	0
sigS02.tab	189	celecoxib_10muM_MCF7_252	-0.0959871	0.0959871	0.02262	10.2469	0
sigS02.tab	189	tyrphostin AG-825_25.2muM_MCF7_1114	-0.09571	0.09571	0.02288	10.3646	0
sigS02.tab	189	arachidonyltrifluoromethane_10muM_MCF7_594	-0.09553	0.09553	0.02308	10.4552	0
sigS02.tab	189	5149715_10muM_MCF7_890	-0.0954374	0.0954374	0.02318	10.5005	0
sigS02.tab	189	sirolimus_0.1muM_MCF7_987	0.0935041	0.0935041	0.02676	12.1223	0
sigS02.tab	189	LY-294002_10muM_MCF7_1074	-0.0931972	0.0931972	0.02654	12.0226	0
sigS02.tab	189	17-allylamino-geldanamycin_1muM_MCF7_1005	0.0928774	0.0928774	0.02782	12.6025	0
sigS02.tab	189	rosiglitazone_10muM_MCF7_1071	-0.0927174	0.0927174	0.02744	12.4303	0
sigS02.tab	189	monorden_0.1muM_MCF7_999	0.0922896	0.0922896	0.02866	12.983	0
sigS02.tab	189	rofecoxib_10muM_MCF7_205	0.0922744	0.0922744	0.02868	12.992	0
sigS02.tab	189	valproic acid_0.2mM_MCF7_994	0.0922615	0.0922615	0.02872	13.0102	0
sigS02.tab	189	dexamethasone_1muM_MCF7_255	0.091951	0.091951	0.02922	13.2367	0
sigS02.tab	189	LY-294002_10muM_MCF7_258	-0.091844	0.091844	0.0291	13.1823	0
sigS02.tab	189	cobalt chloride_0.1mM_MCF7_454	0.0915726	0.0915726	0.02982	13.5085	0
sigS02.tab	189	NU-1025_0.1mM_MCF7_313	0.0915678	0.0915678	0.02982	13.5085	0
sigS02.tab	189	tretinoin_1muM_HL60_390	0.0908732	0.0908732	0.03128	14.1698	0
sigS02.tab	189	ionomycin_2muM_MCF7_979	-0.0897594	0.0897594	0.0332	15.0396	0
sigS02.tab	189	colforsin_50muM_HL60_783	0.0892534	0.0892534	0.03468	15.71	0
sigS02.tab	189	LY-294002_0.1muM_MCF7_1054	0.0892165	0.0892165	0.03474	15.7372	0
sigS02.tab	189	trichostatin A_0.1muM_HL60_364	0.0888452	0.0888452	0.03548	16.0724	0
sigS02.tab	189	tamoxifen_1muM_MCF7_143	-0.088174	0.088174	0.03668	16.616	0
sigS02.tab	189	carbamazepine_0.1muM_MCF7_919	-0.087894	0.087894	0.0374	16.9422	0
sigS02.tab	189	trichostatin A_0.1muM_MCF7_1050	-0.0875583	0.0875583	0.03794	17.1868	0
sigS02.tab	189	rottlerin_10muM_MCF7_941	-0.0864039	0.0864039	0.04096	18.5549	0
sigS02.tab	189	troglitazone_10muM_MCF7_1070	0.0860568	0.0860568	0.0419	18.9807	0
sigS02.tab	189	exisulind_50muM_MCF7_309	-0.0860558	0.0860558	0.04184	18.9535	0
sigS02.tab	189	tacrolimus_1muM_MCF7_169	0.0852596	0.0852596	0.04402	19.9411	0
sigS02.tab	189	carbamazepine_0.1muM_MCF7_952	0.0852133	0.0852133	0.04418	20.0135	0
sigS02.tab	189	rottlerin_10muM_MCF7_914	-0.0846232	0.0846232	0.04528	20.5118	0
sigS02.tab	189	clozapine_10muM_MCF7_1009	0.0842149	0.0842149	0.04642	21.0283	0
sigS02.tab	189	mercaptopurine_10muM_PC3_667	0.0838039	0.0838039	0.04768	21.599	0
sigS02.tab	189	5255229_13muM_MCF7_949	-0.083714	0.083714	0.04788	21.6896	0
sigS02.tab	189	flufenamic acid_10muM_MCF7_316	0.0836818	0.0836818	0.04792	21.7078	0
sigS02.tab	189	tetraethylenepentamine_0.1mM_HL60_412	0.0832926	0.0832926	0.04878	22.0973	0
sigS02.tab	189	valproic acid_2mM_MCF7_346	-0.0827547	0.0827547	0.0505	22.8765	0
sigS02.tab	189	tretinoin_1muM_MCF7_991	0.0826316	0.0826316	0.05056	22.9037	0
sigS02.tab	189	sodium phenylbutyrate_0.2mM_SKMEL5_502	0.0823531	0.0823531	0.0513	23.2389	0
sigS02.tab	189	wortmannin_10nM_MCF7_1023	-0.081515	0.081515	0.0539	24.4167	0
sigS02.tab	189	LM-1685_10muM_MCF7_612	0.0809897	0.0809897	0.05548	25.1324	0
sigS02.tab	189	dexamethasone_1muM_MCF7_123	-0.0809007	0.0809007	0.05564	25.2049	0
sigS02.tab	189	nocodazole_1muM_MCF7_621	0.0807736	0.0807736	0.05606	25.3952	0
sigS02.tab	189	5109870_25muM_MCF7_904	0.0807409	0.0807409	0.0561	25.4133	0
sigS02.tab	189	valproic acid_50muM_MCF7_348	-0.080708	0.080708	0.05624	25.4767	0
sigS02.tab	189	wortmannin_1muM_MCF7_977	-0.0798301	0.0798301	0.05882	26.6455	0
sigS02.tab	189	clozapine_10muM_MCF7_416	0.0797204	0.0797204	0.05942	26.9173	0
sigS02.tab	189	bucladesine_20muM_MCF7_591	-0.0789986	0.0789986	0.0615	27.8595	0
sigS02.tab	189	bucladesine_2muM_MCF7_842	0.0785837	0.0785837	0.06292	28.5028	0
sigS02.tab	189	staurosporine_10nM_MCF7_425	-0.0781433	0.0781433	0.06416	29.0645	0
sigS02.tab	189	resveratrol_50muM_MCF7_595	-0.0779794	0.0779794	0.06474	29.3272	0
sigS02.tab	189	monastrol_0.1mM_MCF7_681	-0.0775569	0.0775569	0.06618	29.9795	0
sigS02.tab	189	copper sulfate_0.1mM_MCF7_575	0.0771651	0.0771651	0.06784	30.7315	0
sigS02.tab	189	deferoxamine_0.1mM_MCF7_573	0.0770514	0.0770514	0.06832	30.949	0
sigS02.tab	189	verapamil_10muM_MCF7_161	0.0763348	0.0763348	0.07086	32.0996	0
sigS02.tab	189	amitriptyline_1muM_MCF7_167	0.0763248	0.0763248	0.0709	32.1177	0
sigS02.tab	189	metformin_10muM_MCF7_2	0.075816	0.075816	0.0728	32.9784	0
sigS02.tab	189	docosahexaenoic acid ethyl ester_0.1mM_MCF7_881	-0.0756693	0.0756693	0.07316	33.1415	0
sigS02.tab	189	fasudil_10muM_MCF7_343	-0.0751411	0.0751411	0.0752	34.0656	0
sigS02.tab	189	trichostatin A_0.1muM_ssMCF7_413	0.0750439	0.0750439	0.07542	34.1653	0
sigS02.tab	189	cytochalasin B_20.8muM_MCF7_1122	-0.0750121	0.0750121	0.07582	34.3465	0
sigS02.tab	189	15-delta prostaglandin J2_10muM_MCF7_1011	-0.0749864	0.0749864	0.07594	34.4008	0
sigS02.tab	189	rosiglitazone_10muM_HL60_369	-0.0744449	0.0744449	0.078	35.334	0
sigS02.tab	189	troglitazone_10muM_PC3_431	-0.0737252	0.0737252	0.0807	36.5571	0
sigS02.tab	189	tretinoin_1muM_PC3_447	0.0733346	0.0733346	0.0823	37.2819	0
sigS02.tab	189	gefitinib_10muM_HL60_541	-0.0732254	0.0732254	0.08278	37.4993	0
sigS02.tab	189	LY-294002_10muM_MCF7_318	0.071743	0.071743	0.08896	40.2989	0
sigS02.tab	189	LY-294002_10muM_MCF7_1007	0.0716941	0.0716941	0.08928	40.4438	0
sigS02.tab	189	arachidonic acid_10muM_MCF7_441	-0.0714995	0.0714995	0.0902	40.8606	0
sigS02.tab	189	felodipine_10muM_MCF7_965	-0.0714108	0.0714108	0.09052	41.0056	0
sigS02.tab	189	3-hydroxy-DL-kynurenine_9.2muM_MCF7_1109	-0.0711616	0.0711616	0.09158	41.4857	0
sigS02.tab	189	5230742_17muM_MCF7_862	-0.0710734	0.0710734	0.09186	41.6126	0
sigS02.tab	189	sirolimus_0.1muM_MCF7_1045	0.0703521	0.0703521	0.09504	43.0531	0
sigS02.tab	189	chlorpropamide_0.1mM_MCF7_141	0.0699706	0.0699706	0.09724	44.0497	0
sigS02.tab	189	ionomycin_2muM_MCF7_871	-0.0699367	0.0699367	0.09742	44.1313	0
sigS02.tab	189	tacrolimus_1muM_MCF7_284	-0.0698604	0.0698604	0.09786	44.3306	0
sigS02.tab	189	geldanamycin_1muM_MCF7_972	-0.0694762	0.0694762	0.09968	45.155	0
sigS02.tab	189	deferoxamine_0.1mM_MCF7_485	0.0693957	0.0693957	0.09954	45.0916	0
sigS02.tab	189	resveratrol_10muM_MCF7_841	0.0692736	0.0692736	0.1003	45.4359	0
sigS02.tab	189	17-allylamino-geldanamycin_1muM_MCF7_381	-0.0689624	0.0689624	0.10176	46.0973	0
sigS02.tab	189	pentamidine_0.1mM_MCF7_639	-0.0684697	0.0684697	0.10426	47.2298	0
sigS02.tab	189	valproic acid_10mM_HL60_410	-0.0683217	0.0683217	0.10534	47.719	0
sigS02.tab	189	novobiocin_0.1mM_MCF7_437	-0.0674506	0.0674506	0.1102	49.9206	0
sigS02.tab	189	tetraethylenepentamine_10muM_MCF7_405	-0.0671626	0.0671626	0.11174	50.6182	0
sigS02.tab	189	LM-1685_10muM_MCF7_207	0.0671168	0.0671168	0.11134	50.437	0
sigS02.tab	189	copper sulfate_0.1mM_ssMCF7_500	-0.0670936	0.0670936	0.11204	50.7541	0
sigS02.tab	189	genistein_10muM_PC3_703	-0.0669253	0.0669253	0.11302	51.1981	0
sigS02.tab	189	troglitazone_10muM_PC3_462	0.0667641	0.0667641	0.1134	51.3702	0
sigS02.tab	189	valproic acid_1mM_PC3_433	0.0665848	0.0665848	0.11452	51.8776	0
sigS02.tab	189	fluphenazine_10muM_MCF7_1075	0.0665607	0.0665607	0.11466	51.941	0
sigS02.tab	189	NU-1025_0.1mM_MCF7_608	0.0664548	0.0664548	0.11532	52.24	0
sigS02.tab	189	DL-PPMP_2muM_MCF7_1121	-0.0662967	0.0662967	0.11674	52.8832	0
sigS02.tab	189	5248896_11muM_MCF7_955	-0.0662064	0.0662064	0.11726	53.1188	0
sigS02.tab	189	LY-294002_0.1muM_MCF7_996	-0.0661227	0.0661227	0.11772	53.3272	0
sigS02.tab	189	sirolimus_0.1muM_MCF7_1059	0.0660111	0.0660111	0.11798	53.4449	0
sigS02.tab	189	thioridazine_1muM_MCF7_422	0.0659655	0.0659655	0.11836	53.6171	0
sigS02.tab	189	monorden_0.1muM_MCF7_953	-0.0658196	0.0658196	0.1198	54.2694	0
sigS02.tab	189	trichostatin A_0.1muM_MCF7_331	-0.0655654	0.0655654	0.12118	54.8945	0
sigS02.tab	189	monastrol_20muM_MCF7_605	0.0650189	0.0650189	0.12368	56.027	0
sigS02.tab	189	estradiol_10nM_HL60_387	0.064753	0.064753	0.12556	56.8787	0
sigS02.tab	189	celastrol_2.5muM_MCF7_887	0.0646218	0.0646218	0.12638	57.2501	0
sigS02.tab	189	SC-58125_10muM_HL60_542	-0.063065	0.063065	0.13676	61.9523	0
sigS02.tab	189	prochlorperazine_10muM_MCF7_455	0.0629877	0.0629877	0.13606	61.6352	0
sigS02.tab	189	nifedipine_10muM_MCF7_603	-0.0629281	0.0629281	0.13774	62.3962	0
sigS02.tab	189	5252917_14muM_MCF7_828	0.062611	0.062611	0.1384	62.6952	0
sigS02.tab	189	ikarugamycin_2muM_MCF7_866	-0.0623544	0.0623544	0.14178	64.2263	0
sigS02.tab	189	17-allylamino-geldanamycin_1muM_MCF7_831	0.0622667	0.0622667	0.14074	63.7552	0
sigS02.tab	189	trichostatin A_0.1muM_PC3_448	0.0616877	0.0616877	0.14466	65.531	0
sigS02.tab	189	pirinixic acid_0.1mM_SKMEL5_495	-0.0616033	0.0616033	0.1461	66.1833	0
sigS02.tab	189	nordihydroguaiaretic acid_1muM_MCF7_203	-0.0613191	0.0613191	0.14816	67.1165	0
sigS02.tab	189	17-allylamino-geldanamycin_1muM_MCF7_1056	0.061206	0.061206	0.14778	66.9443	0
sigS02.tab	189	valproic acid_1mM_HL60_409	-0.0611197	0.0611197	0.1495	67.7235	0
sigS02.tab	189	monorden_0.1muM_MCF7_489	-0.0606359	0.0606359	0.15264	69.1459	0
sigS02.tab	189	arachidonic acid_10muM_MCF7_604	-0.0599742	0.0599742	0.15694	71.0938	0
sigS02.tab	189	blebbistatin_17muM_MCF7_954	0.0599584	0.0599584	0.15612	70.7224	0
sigS02.tab	189	minocycline_10.5muM_MCF7_1135	-0.0590271	0.0590271	0.1641	74.3373	0
sigS02.tab	189	ciclosporin_1muM_MCF7_602	0.0587147	0.0587147	0.1649	74.6997	0
sigS02.tab	189	sulindac_0.1mM_MCF7_168	0.0586372	0.0586372	0.16532	74.89	0
sigS02.tab	189	sulfasalazine_0.1mM_MCF7_204	0.0585857	0.0585857	0.16582	75.1165	0
sigS02.tab	189	tyrphostin AG-1478_31.6muM_MCF7_1141	-0.0580551	0.0580551	0.17194	77.8888	0
sigS02.tab	189	haloperidol_10muM_MCF7_1024	-0.0575246	0.0575246	0.17606	79.7552	0
sigS02.tab	189	haloperidol_10muM_MCF7_983	0.0569909	0.0569909	0.17738	80.3531	0
sigS02.tab	189	monensin_10.9muM_MCF7_1105	-0.0566304	0.0566304	0.18298	82.8899	0
sigS02.tab	189	17-dimethylamino-geldanamycin_0.1muM_MCF7_1051	0.055858	0.055858	0.1856	84.0768	0
sigS02.tab	189	staurosporine_0.1muM_MCF7_423	-0.0549877	0.0549877	0.19594	88.7608	0
sigS02.tab	189	17-allylamino-geldanamycin_1muM_MCF7_947	-0.054026	0.054026	0.20414	92.4754	0
sigS02.tab	189	monastrol_20muM_MCF7_614	-0.0535634	0.0535634	0.20814	94.2874	0
sigS02.tab	189	haloperidol_10muM_MCF7_492	-0.0533054	0.0533054	0.21004	95.1481	0
sigS02.tab	189	1,5-isoquinolinediol_0.1mM_HL60_543	-0.0521773	0.0521773	0.21994	99.6328	0
sigS02.tab	189	U0125_1muM_PC3_663	0.0519841	0.0519841	0.21832	98.899	0
sigS02.tab	189	12,13-EODE_0.2muM_MCF7_1108	-0.0518632	0.0518632	0.22262	100.847	0
sigS02.tab	189	(-)-catechin_11muM_MCF7_1101	0.0518523	0.0518523	0.21954	99.4516	0
sigS02.tab	189	novobiocin_0.1mM_PC3_435	0.0512678	0.0512678	0.22478	101.825	0
sigS02.tab	189	15-delta prostaglandin J2_10muM_SKMEL5_564	0.051053	0.051053	0.22676	102.722	0
sigS02.tab	189	phenanthridinone_51.2muM_MCF7_1115	0.0502914	0.0502914	0.23414	106.065	0
sigS02.tab	189	17-allylamino-geldanamycin_1muM_MCF7_916	-0.0489947	0.0489947	0.24988	113.196	0
sigS02.tab	189	sirolimus_0.1muM_ssMCF7_402	0.0489758	0.0489758	0.24712	111.945	0
sigS02.tab	189	monorden_0.1muM_HL60_544	-0.0483978	0.0483978	0.25544	115.714	0
sigS02.tab	189	valproic acid_1mM_MCF7_989	0.048354	0.048354	0.25288	114.555	0
sigS02.tab	189	rofecoxib_10muM_MCF7_166	-0.0473403	0.0473403	0.266	120.498	0
sigS02.tab	189	benserazide_10muM_SKMEL5_631	-0.0469883	0.0469883	0.26932	122.002	0
sigS02.tab	189	metformin_10muM_MCF7_1	0.0467723	0.0467723	0.2684	121.585	0
sigS02.tab	189	tretinoin_1muM_MCF7_966	0.0457927	0.0457927	0.27998	126.831	0
sigS02.tab	189	splitomicin_20muM_PC3_661	-0.0457763	0.0457763	0.28222	127.846	0
sigS02.tab	189	metformin_0.1muM_MCF7_3	0.0457255	0.0457255	0.28064	127.13	0
sigS02.tab	189	LY-294002_10muM_HL60_361	0.0453941	0.0453941	0.28436	128.815	0
sigS02.tab	189	staurosporine_10nM_SKMEL5_508	0.044734	0.044734	0.2919	132.231	0
sigS02.tab	189	5152487_10muM_MCF7_896	-0.0446785	0.0446785	0.29444	133.381	0
sigS02.tab	189	fluphenazine_10muM_SKMEL5_494	-0.043996	0.043996	0.30062	136.181	0
sigS02.tab	189	estradiol_10nM_PC3_665	0.0439927	0.0439927	0.29976	135.791	0
sigS02.tab	189	quercetin_1muM_MCF7_283	-0.043976	0.043976	0.3009	136.308	0
sigS02.tab	189	troglitazone_10muM_SKMEL5_504	0.0428011	0.0428011	0.31292	141.753	0
sigS02.tab	189	quercetin_1muM_MCF7_917	-0.0423617	0.0423617	0.31872	144.38	0
sigS02.tab	189	geldanamycin_1muM_MCF7_1066	0.0419768	0.0419768	0.32202	145.875	0
sigS02.tab	189	rottlerin_10muM_MCF7_825	0.0419029	0.0419029	0.32286	146.256	0
sigS02.tab	189	fulvestrant_1muM_MCF7_367	0.041853	0.041853	0.32336	146.482	0
sigS02.tab	189	estradiol_10nM_HL60_782	0.0418056	0.0418056	0.32408	146.808	0
sigS02.tab	189	mercaptopurine_0.1mM_MCF7_334	-0.0416489	0.0416489	0.32692	148.095	0
sigS02.tab	189	monastrol_0.1mM_MCF7_627	-0.0414591	0.0414591	0.32938	149.209	0
sigS02.tab	189	thioridazine_10muM_MCF7_1010	0.0409956	0.0409956	0.33366	151.148	0
sigS02.tab	189	monastrol_0.1mM_MCF7_610	-0.0409336	0.0409336	0.33552	151.991	0
sigS02.tab	189	sodium phenylbutyrate_1mM_HL60_411	0.0407311	0.0407311	0.33644	152.407	0
sigS02.tab	189	chlorpropamide_0.1mM_MCF7_144	-0.0399762	0.0399762	0.3471	157.236	0
sigS02.tab	189	trifluoperazine_10muM_MCF7_910	0.0390918	0.0390918	0.35698	161.712	0
sigS02.tab	189	MK-886_1muM_MCF7_264	0.0384601	0.0384601	0.36444	165.091	0
sigS02.tab	189	carbamazepine_0.1muM_MCF7_835	0.0381432	0.0381432	0.36856	166.958	0
sigS02.tab	189	troglitazone_10muM_HL60_370	-0.0380896	0.0380896	0.36974	167.492	0
sigS02.tab	189	15-delta prostaglandin J2_10muM_MCF7_201	-0.0379236	0.0379236	0.37212	168.57	0
sigS02.tab	189	5182598_25muM_MCF7_976	0.0376487	0.0376487	0.37468	169.73	0
sigS02.tab	189	raloxifene_0.1muM_HL60_388	-0.0374755	0.0374755	0.37778	171.134	0
sigS02.tab	189	pararosaniline_10muM_MCF7_893	0.0372624	0.0372624	0.3795	171.913	0
sigS02.tab	189	dopamine_1muM_MCF7_491	-0.0371601	0.0371601	0.38144	172.792	0
sigS02.tab	189	alpha-estradiol_10nM_MCF7_122	0.0369431	0.0369431	0.38366	173.798	0
sigS02.tab	189	5248896_11muM_MCF7_838	0.0366722	0.0366722	0.38734	175.465	0
sigS02.tab	189	chlorpromazine_1muM_MCF7_1055	0.0365093	0.0365093	0.38942	176.407	0
sigS02.tab	189	copper sulfate_0.1mM_MCF7_438	-0.0362256	0.0362256	0.39296	178.011	0
sigS02.tab	189	oxaprozin_0.3mM_MCF7_971	0.0358214	0.0358214	0.39836	180.457	0
sigS02.tab	189	fluphenazine_10muM_MCF7_490	-0.035643	0.035643	0.39996	181.182	0
sigS02.tab	189	17-allylamino-geldanamycin_1muM_MCF7_428	-0.0350805	0.0350805	0.40718	184.453	0
sigS02.tab	189	valproic acid_0.5mM_MCF7_347	-0.034473	0.034473	0.41556	188.249	0
sigS02.tab	189	5114445_10muM_MCF7_901	-0.0333518	0.0333518	0.43062	195.071	0
sigS02.tab	189	5213008_18muM_MCF7_898	0.0331114	0.0331114	0.43526	197.173	0
sigS02.tab	189	monastrol_0.1mM_PC3_668	0.0331071	0.0331071	0.4354	197.236	0
sigS02.tab	189	5286656_50muM_MCF7_889	-0.0327103	0.0327103	0.4392	198.958	0
sigS02.tab	189	sodium phenylbutyrate_0.1mM_MCF7_341	-0.0325458	0.0325458	0.44146	199.981	0
sigS02.tab	189	estradiol_10nM_MCF7_1021	-0.0319234	0.0319234	0.45056	204.104	0
sigS02.tab	189	pyrvinium_1.25muM_MCF7_978	-0.031323	0.031323	0.45956	208.181	0
sigS02.tab	189	5255229_13muM_MCF7_833	0.0310936	0.0310936	0.46228	209.413	0
sigS02.tab	189	tacrolimus_1muM_MCF7_378	0.030219	0.030219	0.47458	214.985	0
sigS02.tab	189	fludrocortisone_1muM_MCF7_282	-0.0291419	0.0291419	0.49238	223.048	0
sigS02.tab	189	trichostatin A_0.1muM_MCF7_1112	-0.0289986	0.0289986	0.49472	224.108	0
sigS02.tab	189	sodium phenylbutyrate_0.1mM_HL60_363	0.0285651	0.0285651	0.49964	226.337	0
sigS02.tab	189	thalidomide_0.1mM_MCF7_606	0.0282484	0.0282484	0.50466	228.611	0
sigS02.tab	189	resveratrol_50muM_PC3_662	-0.0281414	0.0281414	0.50832	230.269	0
sigS02.tab	189	5151277_14muM_MCF7_903	-0.0278876	0.0278876	0.51202	231.945	0
sigS02.tab	189	trichostatin A_0.1muM_MCF7_992	-0.0275231	0.0275231	0.51784	234.582	0
sigS02.tab	189	thioridazine_10muM_MCF7_1068	0.0273662	0.0273662	0.51766	234.5	0
sigS02.tab	189	blebbistatin_17muM_MCF7_837	0.024757	0.024757	0.55702	252.33	0
sigS02.tab	189	metformin_10muM_MCF7_61	-0.0244797	0.0244797	0.56344	255.238	0
sigS02.tab	189	17-allylamino-geldanamycin_1muM_SKMEL5_505	-0.0238628	0.0238628	0.5726	259.388	0
sigS02.tab	189	butirosin_10muM_PC3_666	-0.0237031	0.0237031	0.5751	260.52	0
sigS02.tab	189	dimethyloxalylglycine_1mM_PC3_584	0.0234009	0.0234009	0.57908	262.323	0
sigS02.tab	189	5666823_0.1mM_MCF7_609	-0.0231923	0.0231923	0.58336	264.262	0
sigS02.tab	189	prednisolone_1muM_MCF7_265	0.023131	0.023131	0.58348	264.316	0
sigS02.tab	189	genistein_10muM_MCF7_1073	-0.0226415	0.0226415	0.5918	268.085	0
sigS02.tab	189	monastrol_0.1mM_MCF7_311	-0.0217776	0.0217776	0.60676	274.862	0
sigS02.tab	189	iloprost_1muM_MCF7_427	0.0217513	0.0217513	0.6058	274.427	0
sigS02.tab	189	17-allylamino-geldanamycin_1muM_MCF7_1006	0.02115	0.02115	0.61614	279.111	0
sigS02.tab	189	LY-294002_10muM_MCF7_1077	0.0206046	0.0206046	0.62472	282.998	0
sigS02.tab	189	calmidazolium_5muM_MCF7_906	-0.0203294	0.0203294	0.63056	285.644	0
sigS02.tab	189	2-deoxy-D-glucose_10mM_MCF7_344	-0.0202748	0.0202748	0.63146	286.051	0
sigS02.tab	189	rofecoxib_10muM_HL60_371	-0.0198637	0.0198637	0.63862	289.295	0
sigS02.tab	189	depudecin_1muM_MCF7_874	0.0196654	0.0196654	0.64032	290.065	0
sigS02.tab	189	chlorpromazine_1muM_MCF7_426	-0.0193985	0.0193985	0.6471	293.136	0
sigS02.tab	189	prochlorperazine_10muM_MCF7_1053	0.0191346	0.0191346	0.65002	294.459	0
sigS02.tab	189	oxaprozin_0.3mM_MCF7_863	0.0191145	0.0191145	0.65038	294.622	0
sigS02.tab	189	pirinixic acid_0.1mM_MCF7_368	0.0189481	0.0189481	0.65358	296.072	0
sigS02.tab	189	arachidonic acid_10muM_MCF7_443	0.0182997	0.0182997	0.66502	301.254	0
sigS02.tab	189	indometacin_20muM_MCF7_262	0.0176719	0.0176719	0.6753	305.911	0
sigS02.tab	189	valproic acid_50muM_MCF7_1002	0.017184	0.017184	0.68388	309.798	0
sigS02.tab	189	colchicine_1muM_SKMEL5_630	0.0165571	0.0165571	0.6947	314.699	0
sigS02.tab	189	cobalt chloride_0.1mM_MCF7_379	-0.0160979	0.0160979	0.70382	318.83	0
sigS02.tab	189	fludrocortisone_1muM_MCF7_281	-0.015894	0.015894	0.70756	320.525	0
sigS02.tab	189	oxamic acid_10mM_MCF7_439	0.0158058	0.0158058	0.7072	320.362	0
sigS02.tab	189	wortmannin_10nM_HL60_389	0.0150246	0.0150246	0.72188	327.012	0
sigS02.tab	189	probucol_10muM_MCF7_592	0.0147699	0.0147699	0.72616	328.95	0
sigS02.tab	189	sirolimus_0.1muM_MCF7_1001	-0.0144299	0.0144299	0.7324	331.777	0
sigS02.tab	189	geldanamycin_1muM_MCF7_611	-0.0141554	0.0141554	0.73744	334.06	0
sigS02.tab	189	celecoxib_10muM_MCF7_377	0.0138126	0.0138126	0.74226	336.244	0
sigS02.tab	189	yohimbine_22.9muM_MCF7_1119	-0.0131046	0.0131046	0.75544	342.214	0
sigS02.tab	189	diclofenac_10muM_MCF7_333	0.0129506	0.0129506	0.7567	342.785	0
sigS02.tab	189	genistein_1muM_MCF7_268	0.012579	0.012579	0.76304	345.657	0
sigS02.tab	189	quinpirole_1muM_MCF7_456	0.0123363	0.0123363	0.76752	347.687	0
sigS02.tab	189	phenformin_10muM_MCF7_21	0.0117883	0.0117883	0.77786	352.371	0
sigS02.tab	189	LY-294002_0.1muM_MCF7_424	0.0116021	0.0116021	0.78128	353.92	0
sigS02.tab	189	ikarugamycin_2muM_MCF7_918	0.0114736	0.0114736	0.78342	354.889	0
sigS02.tab	189	troglitazone_10muM_MCF7_1012	-0.010989	0.010989	0.79402	359.691	0
sigS02.tab	189	colforsin_50muM_MCF7_913	0.0109664	0.0109664	0.793	359.229	0
sigS02.tab	189	felodipine_10muM_MCF7_848	0.0108269	0.0108269	0.79552	360.371	0
sigS02.tab	189	LY-294002_10muM_SKMEL5_501	-0.0106059	0.0106059	0.8015	363.079	0
sigS02.tab	189	clotrimazole_50muM_MCF7_905	0.0105312	0.0105312	0.8011	362.898	0
sigS02.tab	189	17-allylamino-geldanamycin_1muM_MCF7_998	0.0104425	0.0104425	0.80286	363.696	0
sigS02.tab	189	topiramate_3muM_MCF7_915	-0.0104039	0.0104039	0.8051	364.71	0
sigS02.tab	189	SC-58125_10muM_SKMEL5_507	-0.00974505	0.00974505	0.81716	370.173	0
sigS02.tab	189	17-allylamino-geldanamycin_1muM_MCF7_1063	-0.00963178	0.00963178	0.81954	371.252	0
sigS02.tab	189	prazosin_10muM_MCF7_826	0.0089758	0.0089758	0.83052	376.226	0
sigS02.tab	189	valproic acid_10mM_MCF7_345	-0.0086558	0.0086558	0.83734	379.315	0
sigS02.tab	189	5230742_17muM_MCF7_970	0.00860048	0.00860048	0.83752	379.397	0
sigS02.tab	189	valproic acid_1mM_SKMEL5_629	0.00813049	0.00813049	0.84756	383.945	0
sigS02.tab	189	thalidomide_0.1mM_MCF7_266	0.00768291	0.00768291	0.8558	387.677	0
sigS02.tab	189	tamoxifen_1muM_MCF7_380	0.00742419	0.00742419	0.8607	389.897	0
sigS02.tab	189	MG-132_21muM_MCF7_1140	0.00711707	0.00711707	0.86682	392.669	0
sigS02.tab	189	tetraethylenepentamine_0.1mM_MCF7_406	-0.00671766	0.00671766	0.87432	396.067	0
sigS02.tab	189	tolbutamide_0.1mM_MCF7_142	0.00585423	0.00585423	0.8914	403.804	0
sigS02.tab	189	15-delta prostaglandin J2_10muM_PC3_446	0.00566442	0.00566442	0.89452	405.218	0
sigS02.tab	189	15-delta prostaglandin J2_10muM_MCF7_1069	0.00551753	0.00551753	0.89762	406.622	0
sigS02.tab	189	indometacin_0.1mM_SKMEL5_503	0.00536421	0.00536421	0.90056	407.954	0
sigS02.tab	189	calmidazolium_5muM_MCF7_486	0.00455824	0.00455824	0.91604	414.966	0
sigS02.tab	189	novobiocin_0.1mM_SKMEL5_632	0.00313898	0.00313898	0.94314	427.242	0
sigS02.tab	189	novobiocin_0.1mM_MCF7_342	0.0024644	0.0024644	0.95474	432.497	0
sigS02.tab	189	MK-886_1muM_MCF7_601	-0.00206761	0.00206761	0.95994	434.853	0
sigS02.tab	189	prochlorperazine_10muM_MCF7_995	-0.00176979	0.00176979	0.96508	437.181	0
sigS02.tab	189	bucladesine_2muM_MCF7_959	-0.00154684	0.00154684	0.96882	438.875	0
sigS02.tab	189	5253409_17muM_MCF7_961	0.00145956	0.00145956	0.97312	440.823	0
sigS02.tab	189	paclitaxel_0.1muM_MCF7_640	0.0014412	0.0014412	0.97344	440.968	0
sigS02.tab	189	5162773_7muM_MCF7_892	-0.00143572	0.00143572	0.97074	439.745	0
sigS02.tab	189	W-13_10muM_MCF7_643	-0.00102701	0.00102701	0.97834	443.188	0
sigS02.tab	189	Y-27632_3muM_MCF7_832	-0.000436128	0.000436128	0.99008	448.506	0
sigS02.tab	189	5140203_15muM_MCF7_908	0.000108734	0.000108734	0.99916	452.619	0

## Sheet: Set-Lamb-etal
Set-level analysis using the Lamb Connectivity Map.
Each row represents one treatment set.
Shown in red are those compounds that achieved statistical significance ( p< 1/N ).
On average 1 false connection is expected among those significant ones.
N=76 is the number of treatment sets for which permutation p values were obtained.
rank	cmap name	mean	n	enrichment	p	abs_mean	p*76
1	genistein	0.59	7	0.798	0	0.59	0
2	estradiol	0.653	10	0.759	0	0.653	0
3	trichostatin A	-0.447	12	-0.629	0	0.447	0
4	fulvestrant	-0.649	7	-0.701	0.0006	0.649	0.0456
5	LY-294002	-0.306	17	-0.456	0.0009	0.306	0.0684
6	tretinoin	0.226	8	0.64	0.001	0.226	0.076
7	vorinostat	-0.664	2	-0.967	0.0025	0.664	0.19
8	geldanamycin	-0.268	6	-0.66	0.005	0.268	0.38
9	alpha-estradiol	0.45	6	0.642	0.0067	0.45	0.5092
10	pyrvinium	-0.566	2	-0.918	0.0136	0.566	1.0336
11	haloperidol	0.251	6	0.602	0.0138	0.251	1.0488
12	17-allylamino-geldanamycin	-0.026	18	-0.352	0.0173	0.026	1.3148
13	rottlerin	-0.456	3	-0.779	0.0228	0.456	1.7328
14	resveratrol	0.299	5	0.623	0.0231	0.299	1.7556
15	5230742	-0.537	2	-0.892	0.0241	0.537	1.8316
16	5248896	-0.554	2	-0.87	0.0356	0.554	2.7056
17	tamoxifen	-0.473	3	-0.724	0.0428	0.473	3.2528
18	monastrol	-0.312	8	-0.461	0.0437	0.312	3.3212
19	5211181	-0.493	2	-0.841	0.0517	0.493	3.9292
20	5255229	-0.422	2	-0.801	0.0814	0.422	6.1864
21	indometacin	0.276	4	0.56	0.104	0.276	7.904
22	nordihydroguaiaretic acid	0.387	5	0.505	0.1073	0.387	8.1548
23	sirolimus	-0.24	10	-0.362	0.1115	0.24	8.474
24	novobiocin	0.195	6	0.446	0.1328	0.195	10.0928
25	cobalt chloride	0.163	3	0.607	0.1381	0.163	10.4956
26	troglitazone	0.254	6	0.442	0.1404	0.254	10.6704
27	raloxifene	-0.353	3	-0.6	0.1471	0.353	11.1796
28	carbamazepine	-0.159	3	-0.594	0.1563	0.159	11.8788
29	copper sulfate	0.089	4	0.509	0.1747	0.089	13.2772
30	colchicine	-0.32	2	-0.709	0.1755	0.32	13.338
31	fludrocortisone	0.258	2	0.709	0.1755	0.258	13.338
32	oxaprozin	-0.316	2	-0.698	0.1888	0.316	14.3488
33	5224221	-0.401	2	-0.687	0.2015	0.401	15.314
34	acetylsalicylic acid	-0.348	3	-0.545	0.2394	0.348	18.1944
35	Y-27632	-0.28	2	-0.649	0.251	0.28	19.076
36	LM-1685	-0.196	3	-0.528	0.2774	0.196	21.0824
37	prazosin	-0.21	2	-0.62	0.2916	0.21	22.1616
38	valproic acid	-0.007	18	0.217	0.314	0.007	23.864
39	iloprost	0.133	3	0.492	0.3576	0.133	27.1776
40	5252917	-0.215	2	-0.572	0.3679	0.215	27.9604
41	5279552	-0.294	2	-0.554	0.3973	0.294	30.1948
42	sodium phenylbutyrate	-0.021	7	0.308	0.4286	0.021	32.5736
43	ikarugamycin	-0.269	3	-0.455	0.4509	0.269	34.2684
44	butein	0.24	2	0.512	0.4767	0.24	36.2292
45	felodipine	-0.279	3	-0.433	0.5125	0.279	38.95
46	celecoxib	-0.071	5	-0.331	0.5485	0.071	41.686
47	NU-1025	0.194	2	0.488	0.5538	0.194	42.0888
48	monorden	-0.094	10	-0.229	0.5846	0.094	44.4296
49	rofecoxib	-0.149	6	-0.287	0.6118	0.149	46.4968
50	tetraethylenepentamine	0.074	6	0.287	0.6118	0.074	46.4968
51	nifedipine	0.203	2	0.464	0.6366	0.203	48.3816
52	wortmannin	-0.055	8	0.24	0.6571	0.055	49.9396
53	deferoxamine	0.098	3	0.371	0.683	0.098	51.908
54	15-delta prostaglandin J2	0.025	5	-0.289	0.7132	0.025	54.2032
55	prochlorperazine	-0.139	3	0.355	0.7275	0.139	55.29
56	4,5-dianilinophthalimide	0.13	2	0.426	0.7559	0.13	57.4484
57	dexamethasone	-0.169	3	-0.342	0.7615	0.169	57.874
58	bucladesine	-0.197	3	-0.338	0.7722	0.197	58.6872
59	clozapine	0.024	2	0.414	0.7868	0.024	59.7968
60	SC-58125	0.051	4	0.292	0.7906	0.051	60.0856
61	docosahexaenoic acid ethyl ester	0.224	2	0.407	0.8037	0.224	61.0812
62	5253409	-0.265	2	-0.403	0.8118	0.265	61.6968
63	staurosporine	-0.138	4	-0.273	0.8487	0.138	64.5012
64	pirinixic acid	0.013	5	0.247	0.8549	0.013	64.9724
65	calmidazolium	-0.164	2	-0.375	0.8719	0.164	66.2644
66	mercaptopurine	-0.077	2	-0.354	0.9126	0.077	69.3576
67	MK-886	0.008	2	0.345	0.9272	0.008	70.4672
68	rosiglitazone	-0.086	4	0.241	0.928	0.086	70.528
69	chlorpropamide	-0.218	2	-0.332	0.9465	0.218	71.934
70	diclofenac	0.026	2	0.321	0.9604	0.026	72.9904
71	trifluoperazine	0.015	3	0.249	0.9743	0.015	74.0468
72	depudecin	-0.202	2	-0.306	0.9759	0.202	74.1684
73	fluphenazine	0.011	4	-0.209	0.9811	0.011	74.5636
74	thalidomide	-0.2	2	-0.297	0.9835	0.2	74.746
75	clofibrate	-0.11	2	0.296	0.9841	0.11	74.7916
76	imatinib	-0.186	2	-0.285	0.9904	0.186	75.2704
77	doxycycline	1	1	-	-
78	5149715	0.635	1	-	-
79	12,13-EODE	0.622	1	-	-
80	monensin	0.573	1	-	-
81	phenanthridinone	0.558	1	-	-
82	topiramate	0.543	1	-	-
83	3-aminobenzamide	0.502	1	-	-
84	(-)-catechin	0.498	1	-	-
85	DL-PPMP	0.473	1	-	-
86	clotrimazole	0.45	1	-	-
87	mesalazine	0.447	1	-	-
88	splitomicin	0.434	1	-	-
89	flufenamic acid	0.422	1	-	-
90	yohimbine	0.416	1	-	-
91	azathioprine	0.37	1	-	-
92	dopamine	0.367	1	-	-
93	nitrendipine	0.334	1	-	-
94	N-phenylanthranilic acid	0.282	1	-	-
95	1,5-isoquinolinediol	0.278	1	-	-
96	U0125	0.252	1	-	-
97	chlorpromazine	0	4	-	-
98	tyrphostin AG-1478	0	1	-	-
99	ciclosporin	0	2	-	-
100	5162773	0	1	-	-
101	metformin	0	5	-	-
102	colforsin	0	2	-	-
103	5109870	0	1	-	-
104	5182598	0	2	-	-
105	sulindac	0	2	-	-
106	5186223	0	1	-	-
107	arachidonyltrifluoromethane	0	2	-	-
108	5140203	0	1	-	-
109	5151277	0	1	-	-
110	exisulind	0	2	-	-
111	minocycline	0	1	-	-
112	5114445	0	1	-	-
113	fisetin	0	1	-	-
114	tyrphostin AG-825	0	1	-	-
115	thioridazine	0	4	-	-
116	benserazide	0	2	-	-
117	5213008	0	1	-	-
118	MG-132	0	1	-	-
119	TTNPB	0	2	-	-
120	fasudil	0	2	-	-
121	oligomycin	0	1	-	-
122	dimethyloxalylglycine	0	1	-	-
123	paclitaxel	0	1	-	-
124	5286656	0	1	-	-
125	amitriptyline	0	1	-	-
126	quinpirole	0	1	-	-
127	tomelukast	0	1	-	-
128	phenyl biguanide	0	1	-	-
129	dexverapamil	0	1	-	-
130	decitabine	0	1	-	-
131	blebbistatin	0	2	-	-
132	nocodazole	0	1	-	-
133	tacrolimus	0	3	-	-
134	17-dimethylamino-geldanamycin	0	2	-	-
135	celastrol	0	1	-	-
136	W-13	0	2	-	-
137	ionomycin	0	3	-	-
138	5186324	0	1	-	-
139	arachidonic acid	0	3	-	-
140	probucol	0	1	-	-
141	quercetin	0	2	-	-
142	verapamil	0	1	-	-
143	tioguanine	0	1	-	-
144	prednisolone	0	1	-	-
145	tolbutamide	0	1	-	-
146	phenformin	-0.275	1	-	-
147	HNMPA-(AM)3	-0.28	1	-	-
148	gefitinib	-0.293	1	-	-
149	oxamic acid	-0.303	1	-	-
150	2-deoxy-D-glucose	-0.31	1	-	-
151	pentamidine	-0.337	1	-	-
152	5666823	-0.345	1	-	-
153	BW-B70C	-0.381	1	-	-
154	cytochalasin B	-0.402	1	-	-
155	butirosin	-0.41	1	-	-
156	pararosaniline	-0.437	1	-	-
157	phentolamine	-0.443	1	-	-
158	sulfasalazine	-0.448	1	-	-
159	exemestane	-0.452	1	-	-
160	sulindac sulfide	-0.477	1	-	-
161	HC toxin	-0.48	1	-	-
162	3-hydroxy-DL-kynurenine	-0.496	1	-	-
163	5152487	-0.533	1	-	-
164	demecolcine	-0.685	1	-	-

## Sheet: Set-Zhang-Gant
Set-level analysis using the Zhang-Gant Connectivity Map.
Each row represents one treatment set.
Significance mark 1 indicates that the connection between the gene signature and the treatment set is statistically significant ( p < 1/N).
On average 1 false connection is expected among those significant ones.
Significance mark 0 indicates that the connection between the gene signature and the treatment set is not statistically significant ( p >= 1/N).
N=164 is the total number of treatment sets.
The results are sorted primarily by significance mark, and secondarily by the absolute value of standardized setcscore in descending order.
queryName	queryLength	SetName	SetSize	SetCscore	abs_SetCscore	set-level pvalue	mean_RandomSetCscores	stdev_RandomSetCscores	setc_standardized=setc/stdev	abs_setc_standardized	expected_falses=p*N_sets	significance_mark
sigS02.tab	189	fulvestrant	7	-0.199246	0.199246	1e-05	9.28086e-06	0.0167771	-11.8761	11.8761	0.00164	1
sigS02.tab	189	estradiol	10	0.126737	0.126737	1e-05	4.84231e-06	0.0152758	8.2966	8.2966	0.00164	1
sigS02.tab	189	alpha-estradiol	6	0.123715	0.123715	1e-05	3.23438e-05	0.0188693	6.55641	6.55641	0.00164	1
sigS02.tab	189	raloxifene	3	-0.171867	0.171867	1e-05	4.93081e-05	0.026576	-6.46703	6.46703	0.00164	1
sigS02.tab	189	genistein	7	0.0897808	0.0897808	1e-05	-5.44295e-05	0.0159019	5.6459	5.6459	0.00164	1
sigS02.tab	189	nordihydroguaiaretic acid	5	0.113259	0.113259	1e-05	-0.000145373	0.0207026	5.47074	5.47074	0.00164	1
sigS02.tab	189	butein	2	0.17942	0.17942	2e-05	4.02359e-05	0.0367239	4.88567	4.88567	0.00328	1
sigS02.tab	189	vorinostat	2	-0.164389	0.164389	1e-05	2.24922e-05	0.0362067	-4.54029	4.54029	0.00164	1
sigS02.tab	189	5211181	2	-0.136596	0.136596	4e-05	-3.29804e-05	0.0307681	-4.43951	4.43951	0.00656	1
sigS02.tab	189	5224221	2	-0.152794	0.152794	4e-05	0.000198635	0.0351227	-4.35029	4.35029	0.00656	1
sigS02.tab	189	imatinib	2	-0.132704	0.132704	0.00014	0.00013992	0.0338293	-3.92276	3.92276	0.02296	1
sigS02.tab	189	5186223	1	-0.164111	0.164111	0.00014	-8.92937e-05	0.042092	-3.89888	3.89888	0.02296	1
sigS02.tab	189	4,5-dianilinophthalimide	2	0.143467	0.143467	0.00016	-1.02818e-05	0.0369363	3.88416	3.88416	0.02624	1
sigS02.tab	189	demecolcine	1	-0.160036	0.160036	0.0001	-0.000108611	0.0422086	-3.79155	3.79155	0.0164	1
sigS02.tab	189	decitabine	1	-0.158442	0.158442	8e-05	-3.16847e-05	0.0421667	-3.75751	3.75751	0.01312	1
sigS02.tab	189	TTNPB	2	-0.133323	0.133323	6e-05	0.000253929	0.0357476	-3.72955	3.72955	0.00984	1
sigS02.tab	189	Y-27632	2	-0.102191	0.102191	0.0005	-0.000202438	0.0278026	-3.6756	3.6756	0.082	1
sigS02.tab	189	oligomycin	1	-0.150723	0.150723	0.00038	-5.15233e-05	0.0420872	-3.5812	3.5812	0.06232	1
sigS02.tab	189	phentolamine	1	-0.150531	0.150531	0.00038	2.99939e-06	0.0420726	-3.57788	3.57788	0.06232	1
sigS02.tab	189	tamoxifen	3	-0.0800843	0.0800843	0.0008	9.12578e-05	0.023395	-3.42314	3.42314	0.1312	1
sigS02.tab	189	acetylsalicylic acid	3	0.128715	0.128715	0.00052	-4.28346e-06	0.0380155	3.38587	3.38587	0.08528	1
sigS02.tab	189	monorden	10	-0.049739	0.049739	0.00108	-2.66952e-05	0.014795	-3.36188	3.36188	0.17712	1
sigS02.tab	189	sulindac sulfide	1	-0.141037	0.141037	0.00082	3.28999e-05	0.0423251	-3.33224	3.33224	0.13448	1
sigS02.tab	189	mesalazine	1	0.139447	0.139447	0.00102	0.000135812	0.0421607	3.3075	3.3075	0.16728	1
sigS02.tab	189	nitrendipine	1	0.13807	0.13807	0.00106	-6.52328e-05	0.0421615	3.27479	3.27479	0.17384	1
sigS02.tab	189	5186324	1	-0.134426	0.134426	0.0013	9.15645e-05	0.0421658	-3.18805	3.18805	0.2132	1
sigS02.tab	189	phenyl biguanide	1	-0.133484	0.133484	0.00178	-8.42251e-05	0.0420992	-3.17069	3.17069	0.29192	1
sigS02.tab	189	ikarugamycin	3	-0.0692871	0.0692871	0.00134	4.9227e-05	0.0218575	-3.16995	3.16995	0.21976	1
sigS02.tab	189	HC toxin	1	-0.133468	0.133468	0.00172	-4.36354e-05	0.0423172	-3.15398	3.15398	0.28208	1
sigS02.tab	189	doxycycline	1	0.129541	0.129541	0.00214	3.61139e-05	0.0421796	3.07117	3.07117	0.35096	1
sigS02.tab	189	W-13	2	-0.0808397	0.0808397	0.00262	-0.000107263	0.0267667	-3.02016	3.02016	0.42968	1
sigS02.tab	189	tomelukast	1	-0.127007	0.127007	0.00284	-0.000109438	0.0421624	-3.01232	3.01232	0.46576	1
sigS02.tab	189	arachidonyltrifluoromethane	2	-0.110001	0.110001	0.0036	9.29253e-05	0.0375409	-2.93017	2.93017	0.5904	1
sigS02.tab	189	N-phenylanthranilic acid	1	0.122876	0.122876	0.00312	9.62289e-05	0.0420634	2.9212	2.9212	0.51168	1
sigS02.tab	189	3-aminobenzamide	1	0.120835	0.120835	0.00402	-0.000150235	0.0422591	2.85938	2.85938	0.65928	1
sigS02.tab	189	HNMPA-(AM)3	1	0.12017	0.12017	0.00414	-0.000102919	0.0421014	2.85429	2.85429	0.67896	1
sigS02.tab	189	chlorpromazine	4	0.076186	0.076186	0.00518	0.00016443	0.0269172	2.83038	2.83038	0.84952	1
sigS02.tab	189	fisetin	1	0.119466	0.119466	0.00468	-4.79609e-05	0.0423522	2.82078	2.82078	0.76752	1
sigS02.tab	189	pyrvinium	2	-0.0859647	0.0859647	0.00476	-3.39394e-05	0.0306177	-2.80768	2.80768	0.78064	1
sigS02.tab	189	azathioprine	1	0.118209	0.118209	0.00444	4.1979e-05	0.0421196	2.80651	2.80651	0.72816	1
sigS02.tab	189	5253409	2	-0.0804167	0.0804167	0.00582	5.95591e-05	0.0293412	-2.74074	2.74074	0.95448	1
sigS02.tab	189	dexamethasone	3	-0.0500587	0.0500587	0.00636	-6.64791e-05	0.0184229	-2.7172	2.7172	1.04304	0
sigS02.tab	189	clozapine	2	0.0819677	0.0819677	0.00656	-8.80767e-05	0.0302263	2.7118	2.7118	1.07584	0
sigS02.tab	189	tioguanine	1	0.113277	0.113277	0.00694	-0.000146124	0.0420536	2.69363	2.69363	1.13816	0
sigS02.tab	189	BW-B70C	1	-0.11266	0.11266	0.00722	7.33715e-05	0.0420467	-2.67941	2.67941	1.18408	0
sigS02.tab	189	ciclosporin	2	0.0948214	0.0948214	0.00746	-6.06325e-05	0.0356728	2.65809	2.65809	1.22344	0
sigS02.tab	189	docosahexaenoic acid ethyl ester	2	-0.0883597	0.0883597	0.00866	-0.000153	0.0336092	-2.62903	2.62903	1.42024	0
sigS02.tab	189	novobiocin	6	0.0468896	0.0468896	0.0096	-8.9467e-06	0.0180026	2.60461	2.60461	1.5744	0
sigS02.tab	189	monastrol	8	-0.0400437	0.0400437	0.01034	-7.69941e-06	0.0155117	-2.58152	2.58152	1.69576	0
sigS02.tab	189	LY-294002	17	-0.0414199	0.0414199	0.0103	-0.000101212	0.0160702	-2.57743	2.57743	1.6892	0
sigS02.tab	189	diclofenac	2	0.0916859	0.0916859	0.01032	-0.000145374	0.03568	2.56967	2.56967	1.69248	0
sigS02.tab	189	thioridazine	4	0.0641757	0.0641757	0.0122	1.25246e-05	0.0257424	2.493	2.493	2.0008	0
sigS02.tab	189	5182598	2	0.0855157	0.0855157	0.01262	-0.000149931	0.0345886	2.47237	2.47237	2.06968	0
sigS02.tab	189	LM-1685	3	0.0831359	0.0831359	0.0135	-0.000210188	0.033996	2.44546	2.44546	2.214	0
sigS02.tab	189	iloprost	3	-0.080183	0.080183	0.0146	3.34853e-05	0.0328213	-2.44302	2.44302	2.3944	0
sigS02.tab	189	benserazide	2	-0.0776615	0.0776615	0.01438	7.18788e-05	0.031799	-2.44226	2.44226	2.35832	0
sigS02.tab	189	NU-1025	2	0.0790113	0.0790113	0.01418	-0.000212087	0.0325581	2.42678	2.42678	2.32552	0
sigS02.tab	189	exemestane	1	-0.101828	0.101828	0.01516	-0.000155765	0.0422113	-2.41235	2.41235	2.48624	0
sigS02.tab	189	celecoxib	5	-0.0386818	0.0386818	0.01658	6.36002e-05	0.0162706	-2.3774	2.3774	2.71912	0
sigS02.tab	189	dexverapamil	1	0.0973284	0.0973284	0.02042	-0.000269074	0.0420601	2.31403	2.31403	3.34888	0
sigS02.tab	189	tyrphostin AG-825	1	-0.09571	0.09571	0.02352	-0.00024597	0.0421898	-2.26856	2.26856	3.85728	0
sigS02.tab	189	5149715	1	-0.0954374	0.0954374	0.02352	-7.70052e-05	0.042139	-2.26482	2.26482	3.85728	0
sigS02.tab	189	prazosin	2	-0.0601839	0.0601839	0.02326	0.000165452	0.0266619	-2.2573	2.2573	3.81464	0
sigS02.tab	189	17-dimethylamino-geldanamycin	2	0.0813926	0.0813926	0.02502	5.0983e-05	0.0363328	2.2402	2.2402	4.10328	0
sigS02.tab	189	resveratrol	5	0.0435649	0.0435649	0.03164	-6.18356e-05	0.0202463	2.15175	2.15175	5.18896	0
sigS02.tab	189	tetraethylenepentamine	6	0.0291843	0.0291843	0.03354	-3.22238e-05	0.0136881	2.1321	2.1321	5.50056	0
sigS02.tab	189	copper sulfate	4	-0.0412924	0.0412924	0.0397	5.61679e-05	0.0200647	-2.05796	2.05796	6.5108	0
sigS02.tab	189	wortmannin	8	-0.0318999	0.0318999	0.03988	0.000100852	0.0155771	-2.04787	2.04787	6.54032	0
sigS02.tab	189	flufenamic acid	1	0.0836818	0.0836818	0.04724	-0.000181987	0.0421895	1.98348	1.98348	7.74736	0
sigS02.tab	189	tretinoin	8	0.0317508	0.0317508	0.04918	1.06309e-05	0.0162224	1.95722	1.95722	8.06552	0
sigS02.tab	189	fasudil	2	0.0414875	0.0414875	0.05194	5.93308e-05	0.0214107	1.9377	1.9377	8.51816	0
sigS02.tab	189	SC-58125	4	0.0467148	0.0467148	0.05424	-8.47085e-05	0.0242022	1.93019	1.93019	8.89536	0
sigS02.tab	189	nocodazole	1	0.0807736	0.0807736	0.05424	0.000170848	0.0420495	1.92092	1.92092	8.89536	0
sigS02.tab	189	5109870	1	0.0807409	0.0807409	0.05558	-2.37784e-05	0.0421206	1.9169	1.9169	9.11512	0
sigS02.tab	189	trichostatin A	12	-0.0531402	0.0531402	0.05924	2.01218e-05	0.0282154	-1.88337	1.88337	9.71536	0
sigS02.tab	189	amitriptyline	1	0.0763248	0.0763248	0.06982	-0.000169403	0.0420919	1.81329	1.81329	11.4505	0
sigS02.tab	189	verapamil	1	0.0763348	0.0763348	0.07104	1.87232e-05	0.0422245	1.80783	1.80783	11.6506	0
sigS02.tab	189	sulindac	2	-0.0384563	0.0384563	0.07398	-3.75893e-05	0.0215511	-1.78442	1.78442	12.1327	0
sigS02.tab	189	depudecin	2	-0.0480744	0.0480744	0.07352	1.8035e-05	0.0269781	-1.78198	1.78198	12.0573	0
sigS02.tab	189	cytochalasin B	1	-0.0750121	0.0750121	0.07626	-7.89636e-05	0.0421866	-1.7781	1.7781	12.5066	0
sigS02.tab	189	gefitinib	1	-0.0732254	0.0732254	0.08296	-3.65015e-05	0.0422987	-1.73115	1.73115	13.6054	0
sigS02.tab	189	3-hydroxy-DL-kynurenine	1	-0.0711616	0.0711616	0.0925	-0.00016616	0.0420767	-1.69124	1.69124	15.17	0
sigS02.tab	189	pentamidine	1	-0.0684697	0.0684697	0.10672	-0.000249711	0.042172	-1.62358	1.62358	17.5021	0
sigS02.tab	189	colchicine	2	-0.0456025	0.0456025	0.11034	-3.87495e-05	0.0284557	-1.60258	1.60258	18.0958	0
sigS02.tab	189	DL-PPMP	1	-0.0662967	0.0662967	0.11636	2.8727e-05	0.0422047	-1.57084	1.57084	19.083	0
sigS02.tab	189	rofecoxib	6	-0.0224245	0.0224245	0.11764	2.12405e-05	0.0143798	-1.55944	1.55944	19.293	0
sigS02.tab	189	rosiglitazone	4	-0.0308778	0.0308778	0.1214	6.16074e-05	0.0199366	-1.5488	1.5488	19.9096	0
sigS02.tab	189	celastrol	1	0.0646218	0.0646218	0.12486	1.9318e-05	0.0422336	1.5301	1.5301	20.477	0
sigS02.tab	189	colforsin	2	0.0501099	0.0501099	0.1305	0.000279811	0.0329976	1.51859	1.51859	21.402	0
sigS02.tab	189	rottlerin	3	-0.0430414	0.0430414	0.13604	6.68139e-07	0.0288827	-1.49022	1.49022	22.3106	0
sigS02.tab	189	geldanamycin	6	-0.0314062	0.0314062	0.13792	4.96485e-05	0.0212412	-1.47855	1.47855	22.6189	0
sigS02.tab	189	indometacin	4	0.025113	0.025113	0.1434	6.19045e-05	0.0170205	1.47545	1.47545	23.5176	0
sigS02.tab	189	nifedipine	2	0.0291108	0.0291108	0.14672	5.59956e-05	0.0200272	1.45356	1.45356	24.0621	0
sigS02.tab	189	arachidonic acid	3	-0.0377247	0.0377247	0.14424	0.000107031	0.0260156	-1.45008	1.45008	23.6554	0
sigS02.tab	189	pirinixic acid	5	0.0196448	0.0196448	0.14688	-4.85889e-05	0.0135592	1.44882	1.44882	24.0883	0
sigS02.tab	189	quercetin	2	-0.0431688	0.0431688	0.15878	0.000112756	0.0305942	-1.41101	1.41101	26.0399	0
sigS02.tab	189	minocycline	1	-0.0590271	0.0590271	0.15908	0.000259244	0.0421646	-1.39992	1.39992	26.0891	0
sigS02.tab	189	sulfasalazine	1	0.0585857	0.0585857	0.1698	0.000116515	0.0423461	1.3835	1.3835	27.8472	0
sigS02.tab	189	tyrphostin AG-1478	1	-0.0580551	0.0580551	0.1655	0.000238848	0.0419879	-1.38266	1.38266	27.142	0
sigS02.tab	189	monensin	1	-0.0566304	0.0566304	0.18282	-0.000400582	0.0421494	-1.34356	1.34356	29.9825	0
sigS02.tab	189	5252917	2	-0.0379745	0.0379745	0.20668	-4.61998e-05	0.0300766	-1.26259	1.26259	33.8955	0
sigS02.tab	189	blebbistatin	2	0.0423577	0.0423577	0.20736	-4.4573e-05	0.0336275	1.25961	1.25961	34.007	0
sigS02.tab	189	felodipine	3	0.0298296	0.0298296	0.21022	2.00612e-05	0.0238701	1.24966	1.24966	34.4761	0
sigS02.tab	189	haloperidol	6	0.0172723	0.0172723	0.21498	-3.81934e-05	0.013939	1.23914	1.23914	35.2567	0
sigS02.tab	189	1,5-isoquinolinediol	1	-0.0521773	0.0521773	0.21546	6.08669e-05	0.042126	-1.2386	1.2386	35.3354	0
sigS02.tab	189	U0125	1	0.0519841	0.0519841	0.22022	0.000267131	0.0421553	1.23316	1.23316	36.1161	0
sigS02.tab	189	12,13-EODE	1	-0.0518632	0.0518632	0.21666	0.00017709	0.0422227	-1.22833	1.22833	35.5322	0
sigS02.tab	189	(-)-catechin	1	0.0518523	0.0518523	0.21966	5.08713e-06	0.0422674	1.22677	1.22677	36.0242	0
sigS02.tab	189	sodium phenylbutyrate	7	-0.0170722	0.0170722	0.22602	3.83341e-07	0.0140785	-1.21265	1.21265	37.0673	0
sigS02.tab	189	phenanthridinone	1	0.0502914	0.0502914	0.2333	-1.83665e-05	0.0422822	1.18942	1.18942	38.2612	0
sigS02.tab	189	exisulind	2	0.0286731	0.0286731	0.2423	-1.63106e-05	0.0244462	1.17291	1.17291	39.7372	0
sigS02.tab	189	5255229	2	-0.0263102	0.0263102	0.25522	0.000143177	0.0232381	-1.1322	1.1322	41.8561	0
sigS02.tab	189	splitomicin	1	-0.0457763	0.0457763	0.27396	0.000315478	0.0421418	-1.08624	1.08624	44.9294	0
sigS02.tab	189	5152487	1	-0.0446785	0.0446785	0.28686	3.49167e-05	0.0420768	-1.06183	1.06183	47.045	0
sigS02.tab	189	5230742	2	-0.0312365	0.0312365	0.32738	-0.000117405	0.0316943	-0.985555	0.985555	53.6903	0
sigS02.tab	189	fluphenazine	4	0.0214178	0.0214178	0.33144	9.05626e-05	0.0220669	0.970584	0.970584	54.3562	0
sigS02.tab	189	prochlorperazine	3	0.0267842	0.0267842	0.35972	1.13841e-05	0.0291889	0.917614	0.917614	58.9941	0
sigS02.tab	189	dopamine	1	-0.0371601	0.0371601	0.37788	3.28295e-05	0.0420797	-0.883088	0.883088	61.9723	0
sigS02.tab	189	pararosaniline	1	0.0372624	0.0372624	0.37862	0.000158756	0.042209	0.882806	0.882806	62.0937	0
sigS02.tab	189	valproic acid	18	-0.0122533	0.0122533	0.39524	-2.73048e-05	0.0143508	-0.853841	0.853841	64.8194	0
sigS02.tab	189	5114445	1	-0.0333518	0.0333518	0.4317	-8.65066e-05	0.0422939	-0.788572	0.788572	70.7988	0
sigS02.tab	189	5213008	1	0.0331114	0.0331114	0.43746	0.000344348	0.0421649	0.785284	0.785284	71.7434	0
sigS02.tab	189	5286656	1	-0.0327103	0.0327103	0.43892	-0.00016693	0.0422188	-0.774782	0.774782	71.9829	0
sigS02.tab	189	oxaprozin	2	0.027468	0.027468	0.44876	-9.40899e-06	0.0361147	0.760575	0.760575	73.5966	0
sigS02.tab	189	trifluoperazine	3	0.0162923	0.0162923	0.46328	1.01616e-05	0.0221671	0.734975	0.734975	75.9779	0
sigS02.tab	189	troglitazone	6	0.0121364	0.0121364	0.49676	-2.29069e-05	0.0177917	0.682137	0.682137	81.4686	0
sigS02.tab	189	tacrolimus	3	0.0152061	0.0152061	0.50526	5.77372e-05	0.02286	0.665181	0.665181	82.8626	0
sigS02.tab	189	5279552	2	-0.0168542	0.0168542	0.50808	-9.34333e-05	0.0253382	-0.665171	0.665171	83.3251	0
sigS02.tab	189	MK-886	2	0.0181963	0.0181963	0.50452	-7.45072e-05	0.0274644	0.662541	0.662541	82.7413	0
sigS02.tab	189	5151277	1	-0.0278876	0.0278876	0.5076	-3.335e-06	0.0421787	-0.661178	0.661178	83.2464	0
sigS02.tab	189	thalidomide	2	0.0179657	0.0179657	0.5155	-4.3292e-05	0.0276752	0.649161	0.649161	84.542	0
sigS02.tab	189	mercaptopurine	2	0.0210775	0.0210775	0.5133	-0.000177858	0.0325025	0.648488	0.648488	84.1812	0
sigS02.tab	189	staurosporine	4	0.0121312	0.0121312	0.53598	1.21217e-05	0.0195133	0.621688	0.621688	87.9007	0
sigS02.tab	189	fludrocortisone	2	-0.022518	0.022518	0.54124	-4.62071e-06	0.0367328	-0.61302	0.61302	88.7634	0
sigS02.tab	189	clofibrate	2	-0.0117411	0.0117411	0.54004	-3.48708e-05	0.0191743	-0.612338	0.612338	88.5666	0
sigS02.tab	189	cobalt chloride	3	-0.0148008	0.0148008	0.571	1.24712e-05	0.0260918	-0.567258	0.567258	93.644	0
sigS02.tab	189	butirosin	1	-0.0237031	0.0237031	0.5761	-3.15559e-05	0.0421562	-0.562268	0.562268	94.4804	0
sigS02.tab	189	dimethyloxalylglycine	1	0.0234009	0.0234009	0.57942	-5.55767e-05	0.0422879	0.553372	0.553372	95.0249	0
sigS02.tab	189	prednisolone	1	0.023131	0.023131	0.57976	-0.000158385	0.0420449	0.55015	0.55015	95.0806	0
sigS02.tab	189	5666823	1	-0.0231923	0.0231923	0.58078	0.000131798	0.0422141	-0.549397	0.549397	95.2479	0
sigS02.tab	189	chlorpropamide	2	0.0149972	0.0149972	0.58852	4.00731e-05	0.0275839	0.543693	0.543693	96.5173	0
sigS02.tab	189	deferoxamine	3	-0.0116238	0.0116238	0.59022	-5.94046e-06	0.0216996	-0.535668	0.535668	96.7961	0
sigS02.tab	189	15-delta prostaglandin J2	5	-0.010135	0.010135	0.62012	2.08747e-05	0.0202726	-0.499937	0.499937	101.7	0
sigS02.tab	189	2-deoxy-D-glucose	1	-0.0202748	0.0202748	0.63408	-0.000296319	0.0420222	-0.48248	0.48248	103.989	0
sigS02.tab	189	carbamazepine	3	0.0118208	0.0118208	0.64924	-0.000103884	0.0261975	0.451221	0.451221	106.475	0
sigS02.tab	189	5248896	2	-0.0147671	0.0147671	0.6757	-2.20582e-05	0.0352754	-0.418622	0.418622	110.815	0
sigS02.tab	189	oxamic acid	1	0.0158058	0.0158058	0.70698	-4.62435e-05	0.0420602	0.37579	0.37579	115.945	0
sigS02.tab	189	ionomycin	3	-0.00658755	0.00658755	0.71024	-3.21691e-05	0.0178117	-0.369843	0.369843	116.479	0
sigS02.tab	189	probucol	1	0.0147699	0.0147699	0.72442	-2.74323e-05	0.0421548	0.350374	0.350374	118.805	0
sigS02.tab	189	17-allylamino-geldanamycin	18	0.00597773	0.00597773	0.73608	8.10953e-05	0.0175328	0.340946	0.340946	120.717	0
sigS02.tab	189	yohimbine	1	-0.0131046	0.0131046	0.75354	5.44029e-06	0.0421739	-0.310728	0.310728	123.581	0
sigS02.tab	189	quinpirole	1	0.0123363	0.0123363	0.77196	-2.25563e-05	0.0422682	0.291858	0.291858	126.601	0
sigS02.tab	189	phenformin	1	0.0117883	0.0117883	0.77666	-0.000125297	0.042227	0.279166	0.279166	127.372	0
sigS02.tab	189	clotrimazole	1	0.0105312	0.0105312	0.79778	-6.98418e-05	0.0421771	0.249691	0.249691	130.836	0
sigS02.tab	189	topiramate	1	-0.0104039	0.0104039	0.80328	0.000142943	0.0422616	-0.246178	0.246178	131.738	0
sigS02.tab	189	calmidazolium	2	-0.0078856	0.0078856	0.81692	-4.9686e-05	0.0338689	-0.232827	0.232827	133.975	0
sigS02.tab	189	sirolimus	10	-0.00405955	0.00405955	0.85054	-8.86845e-05	0.0210458	-0.192891	0.192891	139.489	0
sigS02.tab	189	MG-132	1	0.00711707	0.00711707	0.86474	-0.000112132	0.0421062	0.169027	0.169027	141.817	0
sigS02.tab	189	tolbutamide	1	0.00585423	0.00585423	0.88824	8.07528e-06	0.042069	0.139158	0.139158	145.671	0
sigS02.tab	189	metformin	5	0.00147792	0.00147792	0.93832	-0.000108697	0.0213338	0.0692761	0.0692761	153.884	0
sigS02.tab	189	paclitaxel	1	0.0014412	0.0014412	0.9733	5.02874e-05	0.0421379	0.0342021	0.0342021	159.621	0
sigS02.tab	189	5162773	1	-0.00143572	0.00143572	0.9709	6.83216e-05	0.042139	-0.034071	0.034071	159.228	0
sigS02.tab	189	bucladesine	3	-0.000653914	0.000653914	0.97636	2.07725e-05	0.0214019	-0.030554	0.030554	160.123	0
sigS02.tab	189	5140203	1	0.000108734	0.000108734	0.99454	-0.000106783	0.0421395	0.00258033	0.00258033	163.105	0
