# Supplementary material for: A simple and robust method for connecting small-molecule drugs using gene-expression signatures
Source: BMC Bioinformatics. 2008 Jun 2;9:258. doi: 10.1186/1471-2105-9-258 (PMC2464610; doi:10.1186/1471-2105-9-258)
Supplement: Additional file 1 — SupplementaryData. The full tabulated results for the 5 gene signatures discussed in the paper, which can be opened with MS Excel. [file 1471-2105-9-258-S1.zip › HDAC-Inhibitors-sigs01-suppl-info.xls]

## Sheet: GeneSignature
HDAC inhibitors gene signature sigs01.
This gene signature was one of the example gene signatures used by Lamb et al in their Science paper.
ProbeSet_ID	regulatoin
202284_s_at	1
202838_at	1
204326_x_at	1
206463_s_at	1
206662_at	1
208581_x_at	1
208791_at	1
208792_s_at	1
209118_s_at	1
209276_s_at	1
210387_at	1
214079_at	1
215779_s_at	1
222043_at	1
201305_x_at	-1
201306_s_at	-1
202589_at	-1
202613_at	-1
208974_x_at	-1
208975_s_at	-1
213507_s_at	-1
213573_at	-1
213803_at	-1
217027_x_at	-1
217684_at	-1

## Sheet: Lamb-etal
Results of querying the Lamb Connectivity Map with the HDAC inhibitors gene signature sigs01.
Each row represents one individual treatment instance.
rank	instance id	cmap name	batch	dose	cell line	score	up	down
1	1000	vorinostat	506	10 ÂµM	MCF7	1	0.86	-0.892
2	873	trichostatin A	504	1 ÂµM	MCF7	0.969	0.885	-0.813
3	992	trichostatin A	506	100 nM	MCF7	0.931	0.851	-0.78
4	1050	trichostatin A	513	100 nM	MCF7	0.929	0.842	-0.786
5	1058	vorinostat	513	10 ÂµM	MCF7	0.917	0.863	-0.744
6	981	trichostatin A	502	1 ÂµM	MCF7	0.915	0.813	-0.79
7	909	HC toxin	505	100 nM	MCF7	0.914	0.835	-0.766
8	1112	trichostatin A	514	100 nM	MCF7	0.908	0.837	-0.753
9	1072	trichostatin A	513	1 ÂµM	MCF7	0.906	0.85	-0.738
10	1014	trichostatin A	506	1 ÂµM	MCF7	0.893	0.817	-0.748
11	332	trichostatin A	28	100 nM	MCF7	0.882	0.733	-0.812
12	331	trichostatin A	28	100 nM	MCF7	0.846	0.673	-0.81
13	448	trichostatin A	60	100 nM	PC3	0.788	0.663	-0.718
14	345	valproic acid	33	10 mM	MCF7	0.743	0.575	-0.727
15	23	valproic acid	2	1 mM	MCF7	0.735	0.591	-0.696
16	1047	valproic acid	513	1 mM	MCF7	0.733	0.555	-0.73
17	413	trichostatin A	45	100 nM	ssMCF7	0.725	0.542	-0.728
18	410	valproic acid	44	10 mM	HL60	0.725	0.439	-0.831
19	458	valproic acid	63	1 mM	PC3	0.68	0.508	-0.683
20	911	wortmannin	505	10 nM	MCF7	0.676	0.637	-0.548
21	595	resveratrol	95	50 ÂµM	MCF7	0.674	0.577	-0.603
22	1010	thioridazine	506	10 ÂµM	MCF7	0.67	0.536	-0.638
23	831	17-allylamino-geldanamycin	504	1 ÂµM	MCF7	0.663	0.575	-0.587
24	998	17-allylamino-geldanamycin	506	1 ÂµM	MCF7	0.662	0.495	-0.665
25	958	resveratrol	502	10 ÂµM	MCF7	0.658	0.617	-0.535
26	609	5666823	101	100 ÂµM	MCF7	0.656	0.519	-0.631
27	1070	troglitazone	513	10 ÂµM	MCF7	0.653	0.594	-0.55
28	995	prochlorperazine	506	10 ÂµM	MCF7	0.644	0.484	-0.645
29	1077	LY-294002	513	10 ÂµM	MCF7	0.642	0.556	-0.569
30	947	17-allylamino-geldanamycin	502	1 ÂµM	MCF7	0.636	0.617	-0.498
31	941	rottlerin	502	10 ÂµM	MCF7	0.635	0.507	-0.605
32	1043	fulvestrant	513	1 ÂµM	MCF7	0.634	0.56	-0.551
33	409	valproic acid	44	1 mM	HL60	0.634	0.339	-0.771
34	1063	17-allylamino-geldanamycin	513	1 ÂµM	MCF7	0.629	0.521	-0.581
35	1022	sirolimus	506	100 nM	MCF7	0.628	0.468	-0.633
36	1081	wortmannin	513	10 nM	MCF7	0.626	0.509	-0.587
37	1008	geldanamycin	506	1 ÂµM	MCF7	0.623	0.469	-0.623
38	905	clotrimazole	505	50 ÂµM	MCF7	0.622	0.632	-0.458
39	1020	valproic acid	506	500 ÂµM	MCF7	0.619	0.378	-0.707
40	999	monorden	506	100 nM	MCF7	0.612	0.448	-0.624
41	1044	17-allylamino-geldanamycin	513	1 ÂµM	MCF7	0.611	0.496	-0.574
42	841	resveratrol	504	10 ÂµM	MCF7	0.608	0.614	-0.452
43	1066	geldanamycin	513	1 ÂµM	MCF7	0.603	0.536	-0.521
44	1064	17-allylamino-geldanamycin	513	1 ÂµM	MCF7	0.603	0.489	-0.568
45	1005	17-allylamino-geldanamycin	506	1 ÂµM	MCF7	0.595	0.595	-0.447
46	461	LY-294002	65	10 ÂµM	PC3	0.593	0.532	-0.507
47	411	sodium phenylbutyrate	44	1 mM	HL60	0.592	0.427	-0.611
48	874	depudecin	504	1 ÂµM	MCF7	0.59	0.45	-0.584
49	1023	wortmannin	506	10 nM	MCF7	0.589	0.473	-0.559
50	906	calmidazolium	505	5 ÂµM	MCF7	0.587	0.464	-0.565
51	863	oxaprozin	504	300 ÂµM	MCF7	0.582	0.515	-0.505
52	346	valproic acid	33	2 mM	MCF7	0.582	0.332	-0.688
53	952	carbamazepine	502	100 nM	MCF7	0.579	0.492	-0.522
54	1068	thioridazine	513	10 ÂµM	MCF7	0.577	0.499	-0.512
55	612	LM-1685	101	10 ÂµM	MCF7	0.574	0.427	-0.578
56	986	17-allylamino-geldanamycin	506	1 ÂµM	MCF7	0.572	0.489	-0.514
57	662	resveratrol	90	50 ÂµM	PC3	0.57	0.536	-0.462
58	985	fulvestrant	506	1 ÂµM	MCF7	0.569	0.334	-0.663
59	622	resveratrol	107	50 ÂµM	MCF7	0.567	0.512	-0.481
60	848	felodipine	504	10 ÂµM	MCF7	0.566	0.667	-0.325
61	1078	valproic acid	513	500 ÂµM	MCF7	0.563	0.499	-0.487
62	1017	fluphenazine	506	10 ÂµM	MCF7	0.561	0.338	-0.645
63	953	monorden	502	100 nM	MCF7	0.56	0.597	-0.384
64	1053	prochlorperazine	513	10 ÂµM	MCF7	0.551	0.356	-0.61
65	1074	LY-294002	513	10 ÂµM	MCF7	0.55	0.375	-0.589
66	1001	sirolimus	506	100 nM	MCF7	0.547	0.513	-0.446
67	942	prazosin	502	10 ÂµM	MCF7	0.543	0.485	-0.467
68	887	celastrol	505	3 ÂµM	MCF7	0.542	0.495	-0.454
69	429	LY-294002	55	10 ÂµM	PC3	0.539	0.532	-0.412
70	982	depudecin	502	1 ÂµM	MCF7	0.539	0.44	-0.505
71	629	valproic acid	109	1 mM	SKMEL5	0.539	0.321	-0.623
72	347	valproic acid	33	500 ÂµM	MCF7	0.539	0.209	-0.735
73	989	valproic acid	506	1 mM	MCF7	0.538	0.428	-0.514
74	614	monastrol	103	20 ÂµM	MCF7	0.536	0.391	-0.548
75	972	geldanamycin	502	1 ÂµM	MCF7	0.535	0.503	-0.434
76	433	valproic acid	56	1 mM	PC3	0.528	0.425	-0.5
77	1056	17-allylamino-geldanamycin	513	1 ÂµM	MCF7	0.526	0.521	-0.401
78	950	5211181	502	12 ÂµM	MCF7	0.523	0.416	-0.501
79	910	trifluoperazine	505	10 ÂµM	MCF7	0.522	0.521	-0.394
80	1132	BW-B70C	514	32 ÂµM	MCF7	0.52	0.54	-0.371
81	610	monastrol	101	100 ÂµM	MCF7	0.52	0.28	-0.631
82	1051	17-dimethylamino-geldanamycin	513	100 nM	MCF7	0.518	0.507	-0.401
83	916	17-allylamino-geldanamycin	505	1 ÂµM	MCF7	0.517	0.554	-0.352
84	961	5253409	502	17 ÂµM	MCF7	0.517	0.388	-0.517
85	864	geldanamycin	504	1 ÂµM	MCF7	0.515	0.599	-0.303
86	971	oxaprozin	502	300 ÂµM	MCF7	0.512	0.58	-0.317
87	835	carbamazepine	504	100 nM	MCF7	0.512	0.397	-0.5
88	593	geldanamycin	95	1 ÂµM	MCF7	0.509	0.444	-0.447
89	364	trichostatin A	35	100 nM	HL60	0.507	0.318	-0.571
90	486	calmidazolium	67	5 ÂµM	MCF7	0.506	0.498	-0.389
91	977	wortmannin	502	1 ÂµM	MCF7	0.506	0.491	-0.395
92	497	valproic acid	70	1 mM	ssMCF7	0.501	0.382	-0.495
93	1061	nordihydroguaiaretic acid	513	1 ÂµM	MCF7	0.498	0.45	-0.423
94	165	exemestane	7	10 nM	MCF7	0.498	0.41	-0.463
95	1065	LY-294002	513	10 ÂµM	MCF7	0.497	0.4	-0.47
96	439	oxamic acid	58	10 mM	MCF7	0.492	0.392	-0.47
97	839	5224221	504	12 ÂµM	MCF7	0.485	0.41	-0.44
98	1019	LY-294002	506	10 ÂµM	MCF7	0.476	0.469	-0.365
99	381	17-allylamino-geldanamycin	40	1 ÂµM	MCF7	0.473	0.655	-0.173
100	309	exisulind	23	50 ÂµM	MCF7	0.473	0.434	-0.394
101	913	colforsin	505	50 ÂµM	MCF7	0.472	0.433	-0.394
102	919	carbamazepine	505	100 nM	MCF7	0.47	0.359	-0.464
103	602	ciclosporin	96	1 ÂµM	MCF7	0.468	0.198	-0.622
104	1076	fulvestrant	513	10 nM	MCF7	0.466	0.28	-0.536
105	363	sodium phenylbutyrate	35	100 ÂµM	HL60	0.463	0.261	-0.551
106	416	clozapine	46	10 ÂµM	MCF7	0.461	0.4	-0.408
107	1057	monorden	513	100 nM	MCF7	0.461	0.349	-0.459
108	993	17-dimethylamino-geldanamycin	506	100 nM	MCF7	0.459	0.308	-0.497
109	681	monastrol	117	100 ÂµM	MCF7	0.458	0.394	-0.408
110	1007	LY-294002	506	10 ÂµM	MCF7	0.453	0.288	-0.506
111	1080	sirolimus	513	100 nM	MCF7	0.451	0.253	-0.537
112	832	Y-27632	504	3 ÂµM	MCF7	0.45	0.394	-0.394
113	402	sirolimus	42	100 nM	ssMCF7	0.45	0.175	-0.613
114	1011	15-delta prostaglandin J2	506	10 ÂµM	MCF7	0.449	0.332	-0.454
115	901	5114445	505	10 ÂµM	MCF7	0.446	0.305	-0.476
116	956	5224221	502	12 ÂµM	MCF7	0.445	0.293	-0.487
117	914	rottlerin	505	10 ÂµM	MCF7	0.443	0.275	-0.501
118	1012	troglitazone	506	10 ÂµM	MCF7	0.442	0.345	-0.429
119	421	trifluoperazine	53	10 ÂµM	MCF7	0.442	0.244	-0.531
120	979	ionomycin	502	2 ÂµM	MCF7	0.44	0.399	-0.372
121	836	monorden	504	100 nM	MCF7	0.439	0.456	-0.314
122	1016	LY-294002	506	10 ÂµM	MCF7	0.439	0.299	-0.47
123	983	haloperidol	506	10 ÂµM	MCF7	0.438	0.249	-0.519
124	889	5286656	505	50 ÂµM	MCF7	0.435	0.512	-0.25
125	123	dexamethasone	5	1 ÂµM	MCF7	0.435	0.216	-0.546
126	428	17-allylamino-geldanamycin	54	1 ÂµM	MCF7	0.433	0.463	-0.295
127	1075	fluphenazine	513	10 ÂµM	MCF7	0.432	0.235	-0.522
128	206	celecoxib	16	10 ÂµM	MCF7	0.431	0.32	-0.435
129	611	geldanamycin	101	1 ÂµM	MCF7	0.429	0.28	-0.472
130	1045	sirolimus	513	100 nM	MCF7	0.429	0.259	-0.493
131	318	LY-294002	25	10 ÂµM	MCF7	0.428	0.35	-0.4
132	921	sirolimus	505	100 nM	MCF7	0.425	0.478	-0.267
133	893	pararosaniline	505	10 ÂµM	MCF7	0.425	0.345	-0.399
134	204	sulfasalazine	13	100 ÂµM	MCF7	0.424	0.182	-0.56
135	489	monorden	68	100 nM	MCF7	0.422	0.447	-0.292
136	261	ciclosporin	20	1 ÂµM	MCF7	0.422	0.338	-0.402
137	826	prazosin	504	10 ÂµM	MCF7	0.422	0.279	-0.46
138	258	LY-294002	19	10 ÂµM	MCF7	0.42	0.329	-0.407
139	642	tioguanine	112	10 ÂµM	MCF7	0.419	0.271	-0.463
140	954	blebbistatin	502	17 ÂµM	MCF7	0.413	0.329	-0.395
141	837	blebbistatin	504	17 ÂµM	MCF7	0.413	0.259	-0.464
142	783	colforsin	120	50 ÂµM	HL60	0.412	0.202	-0.519
143	382	genistein	40	10 ÂµM	MCF7	0.406	0.399	-0.312
144	668	monastrol	116	100 ÂµM	PC3	0.406	0.249	-0.462
145	311	monastrol	24	100 ÂµM	MCF7	0.404	0.228	-0.48
146	1059	sirolimus	513	100 nM	MCF7	0.403	0.207	-0.499
147	328	LY-294002	26b	10 ÂµM	MCF7	0.4	0.371	-0.33
148	310	fulvestrant	23	10 nM	MCF7	0.397	0.321	-0.375
149	333	diclofenac	28	10 ÂµM	MCF7	0.396	0.331	-0.362
150	490	fluphenazine	68	10 ÂµM	MCF7	0.396	0.294	-0.399
151	834	5211181	504	12 ÂµM	MCF7	0.391	0.447	-0.238
152	966	tretinoin	502	1 ÂµM	MCF7	0.385	0.348	-0.326
153	460	deferoxamine	63	100 ÂµM	PC3	0.385	0.227	-0.447
154	663	U0125	90	1 ÂµM	PC3	0.382	0.388	-0.282
155	624	4,5-dianilinophthalimide	107	10 ÂµM	MCF7	0.382	0.327	-0.343
156	334	mercaptopurine	28	100 ÂµM	MCF7	0.38	0.395	-0.27
157	492	haloperidol	68	10 ÂµM	MCF7	0.375	0.448	-0.209
158	596	monastrol	95	100 ÂµM	MCF7	0.374	0.339	-0.317
159	521	17-allylamino-geldanamycin	74	1 ÂµM	ssMCF7	0.374	0.322	-0.334
160	438	copper sulfate	58	100 ÂµM	MCF7	0.369	0.302	-0.344
161	890	5149715	505	10 ÂµM	MCF7	0.369	0.291	-0.356
162	494	fluphenazine	69	10 ÂµM	SKMEL5	0.369	0.269	-0.378
163	604	arachidonic acid	96	10 ÂµM	MCF7	0.366	0.27	-0.371
164	762	alpha-estradiol	119	10 nM	MCF7	0.365	0.223	-0.417
165	166	rofecoxib	7	10 ÂµM	MCF7	0.365	0.137	-0.502
166	1105	monensin	514	11 ÂµM	MCF7	0.364	0.355	-0.283
167	491	dopamine	68	1 ÂµM	MCF7	0.363	0.33	-0.306
168	387	estradiol	41	10 nM	HL60	0.361	0.186	-0.447
169	1114	tyrphostin AG-825	514	25 ÂµM	MCF7	0.356	0.37	-0.253
170	871	ionomycin	504	2 ÂµM	MCF7	0.356	0.303	-0.32
171	22	phenyl biguanide	2	10 ÂµM	MCF7	0.354	0.413	-0.207
172	904	5109870	505	25 ÂµM	MCF7	0.354	0.368	-0.252
173	367	fulvestrant	36	1 ÂµM	MCF7	0.354	0.3	-0.321
174	523	fulvestrant	74	1 ÂµM	ssMCF7	0.35	0.267	-0.347
175	782	estradiol	120	10 nM	HL60	0.349	0.144	-0.468
176	383	cobalt chloride	40	100 ÂµM	MCF7	0.348	0.392	-0.217
177	313	NU-1025	24	100 ÂµM	MCF7	0.347	0.255	-0.353
178	583	HNMPA-(AM)3	87	5 ÂµM	PC3	0.346	0.182	-0.425
179	644	colchicine	112	100 nM	MCF7	0.344	0.305	-0.297
180	338	azathioprine	29	100 ÂµM	MCF7	0.344	0.219	-0.383
181	369	rosiglitazone	37	10 ÂµM	HL60	0.34	0.185	-0.41
182	208	SC-58125	16	10 ÂµM	MCF7	0.338	0.253	-0.339
183	384	tretinoin	40	1 ÂµM	MCF7	0.333	0.291	-0.293
184	450	17-allylamino-geldanamycin	61	1 ÂµM	PC3	0.332	0.245	-0.336
185	143	tamoxifen	6	1 ÂµM	MCF7	0.33	0.312	-0.267
186	440	W-13	58	10 ÂµM	MCF7	0.329	0.241	-0.336
187	167	amitriptyline	8	1 ÂµM	MCF7	0.328	0.317	-0.258
188	389	wortmannin	41	10 nM	HL60	0.328	0.234	-0.34
189	308	sulindac sulfide	23	50 ÂµM	MCF7	0.326	0.263	-0.308
190	842	bucladesine	504	2 ÂµM	MCF7	0.322	0.237	-0.328
191	1009	clozapine	506	10 ÂµM	MCF7	0.312	0.271	-0.276
192	605	monastrol	98	20 ÂµM	MCF7	0.311	0.312	-0.233
193	371	rofecoxib	37	10 ÂµM	HL60	0.31	0.139	-0.404
194	1024	haloperidol	506	10 ÂµM	MCF7	0.309	0.297	-0.244
195	481	pirinixic acid	66	100 ÂµM	PC3	0.307	0.186	-0.351
196	866	ikarugamycin	504	2 ÂµM	MCF7	0.306	0.296	-0.24
197	495	pirinixic acid	69	100 ÂµM	SKMEL5	0.304	0.211	-0.321
198	253	LM-1685	18	10 ÂµM	MCF7	0.303	0.274	-0.256
199	427	iloprost	54	1 ÂµM	MCF7	0.3	0.308	-0.217
200	317	N-phenylanthranilic acid	25	10 ÂµM	MCF7	0.291	0.166	-0.344
201	584	dimethyloxalylglycine	87	1 mM	PC3	0.286	0.298	-0.203
202	590	3-aminobenzamide	94	10 mM	MCF7	0.285	0.25	-0.25
203	582	butein	87	10 ÂµM	PC3	0.285	0.249	-0.251
204	315	acetylsalicylic acid	25	100 ÂµM	MCF7	0.28	0.183	-0.307
205	141	chlorpropamide	6	100 ÂµM	MCF7	0.272	0.208	-0.268
206	456	quinpirole	62	1 ÂµM	MCF7	0.267	0.254	-0.214
207	632	novobiocin	109	100 ÂµM	SKMEL5	0.262	0.102	-0.357
208	505	17-allylamino-geldanamycin	73	1 ÂµM	SKMEL5	0.26	0.173	-0.283
209	267	genistein	21	1 ÂµM	MCF7	0.254	0.24	-0.205
210	337	felodipine	29	10 ÂµM	MCF7	0.252	0.136	-0.305
211	375	tamoxifen	38	1 ÂµM	ssMCF7	0.242	0.137	-0.287
212	412	tetraethylenepentamine	44	100 ÂµM	HL60	0.24	0.2	-0.22
213	362	sirolimus	35	100 nM	HL60	0.235	0.146	-0.266
214	444	clofibrate	59	100 ÂµM	MCF7	0.2	0.185	-0.165
215	1006	17-allylamino-geldanamycin	506	1 ÂµM	MCF7	0	0.656	0.303
216	366	imatinib	36	10 ÂµM	MCF7	0	0.505	0.288
217	1141	tyrphostin AG-1478	514	32 ÂµM	MCF7	0	0.481	0.258
218	844	5253409	504	17 ÂµM	MCF7	0	0.478	0.337
219	849	tretinoin	504	1 ÂµM	MCF7	0	0.475	0.431
220	869	wortmannin	504	1 ÂµM	MCF7	0	0.468	0.414
221	326	sirolimus	26b	100 nM	MCF7	0	0.46	0.337
222	378	tacrolimus	39	1 ÂµM	MCF7	0	0.45	0.243
223	4	metformin	1	1 mM	MCF7	0	0.429	0.241
224	368	pirinixic acid	36	100 ÂµM	MCF7	0	0.426	0.251
225	965	felodipine	502	10 ÂµM	MCF7	0	0.425	0.223
226	425	staurosporine	54	10 nM	MCF7	0	0.422	0.278
227	1121	DL-PPMP	514	2 ÂµM	MCF7	0	0.418	0.514
228	922	celecoxib	505	10 ÂµM	MCF7	0	0.416	0.335
229	376	raloxifene	38	100 nM	ssMCF7	0	0.409	0.245
230	591	bucladesine	94	20 ÂµM	MCF7	0	0.395	0.27
231	703	genistein	110b	10 ÂµM	PC3	0	0.395	0.386
232	996	LY-294002	506	100 nM	MCF7	0	0.39	0.434
233	638	genistein	111	10 ÂµM	MCF7	0	0.388	0.415
234	221	17-allylamino-geldanamycin	17	100 nM	MCF7	0	0.377	0.275
235	499	novobiocin	70	100 ÂµM	ssMCF7	0	0.376	0.335
236	407	sodium phenylbutyrate	43	1 mM	MCF7	0	0.375	0.184
237	142	tolbutamide	6	100 ÂµM	MCF7	0	0.373	0.456
238	920	decitabine	505	100 nM	MCF7	0	0.361	0.269
239	1073	genistein	513	10 ÂµM	MCF7	0	0.354	0.312
240	169	tacrolimus	8	1 ÂµM	MCF7	0	0.348	0.44
241	144	chlorpropamide	6	100 ÂµM	MCF7	0	0.346	0.489
242	704	fulvestrant	110b	1 ÂµM	PC3	0	0.345	0.367
243	885	5186223	505	12 ÂµM	MCF7	0	0.341	0.228
244	500	copper sulfate	70	100 ÂµM	ssMCF7	0	0.337	0.408
245	432	17-allylamino-geldanamycin	55	1 ÂµM	PC3	0	0.334	0.311
246	325	monorden	26b	100 nM	MCF7	0	0.334	0.418
247	900	5186324	505	2 ÂµM	MCF7	0	0.33	0.48
248	380	tamoxifen	39	1 ÂµM	MCF7	0	0.327	0.377
249	379	cobalt chloride	39	100 ÂµM	MCF7	0	0.327	0.246
250	222	tomelukast	17	1 ÂµM	MCF7	0	0.325	0.298
251	702	alpha-estradiol	110b	10 nM	PC3	0	0.322	0.368
252	424	LY-294002	53	100 nM	MCF7	0	0.32	0.269
253	488	iloprost	67	1 ÂµM	MCF7	0	0.32	0.323
254	312	staurosporine	24	1 ÂµM	MCF7	0	0.32	0.31
255	426	chlorpromazine	54	1 ÂµM	MCF7	0	0.319	0.311
256	1	metformin	1	10 ÂµM	MCF7	0	0.312	0.273
257	1135	minocycline	514	11 ÂµM	MCF7	0	0.308	0.375
258	949	5255229	502	13 ÂµM	MCF7	0	0.307	0.269
259	843	5279552	504	22 ÂµM	MCF7	0	0.302	0.267
260	1138	phentolamine	514	12 ÂµM	MCF7	0	0.3	0.435
261	1082	haloperidol	513	10 ÂµM	MCF7	0	0.297	0.454
262	168	sulindac	8	100 ÂµM	MCF7	0	0.297	0.339
263	594	arachidonyltrifluoromethane	95	10 ÂµM	MCF7	0	0.292	0.47
264	365	estradiol	36	100 nM	MCF7	0	0.289	0.32
265	1021	estradiol	506	10 nM	MCF7	0	0.284	0.339
266	207	LM-1685	16	10 ÂµM	MCF7	0	0.284	0.367
267	974	ikarugamycin	502	2 ÂµM	MCF7	0	0.277	0.562
268	374	dexamethasone	38	1 ÂµM	ssMCF7	0	0.277	0.343
269	915	topiramate	505	3 ÂµM	MCF7	0	0.268	0.522
270	437	novobiocin	58	100 ÂµM	MCF7	0	0.266	0.27
271	459	copper sulfate	63	100 ÂµM	PC3	0	0.266	0.291
272	224	tretinoin	17	1 ÂµM	MCF7	0	0.262	0.368
273	377	celecoxib	39	10 ÂµM	MCF7	0	0.259	0.178
274	1071	rosiglitazone	513	10 ÂµM	MCF7	0	0.253	0.289
275	608	NU-1025	98	100 ÂµM	MCF7	0	0.253	0.217
276	370	troglitazone	37	10 ÂµM	HL60	0	0.25	0.292
277	3	metformin	1	100 nM	MCF7	0	0.243	0.349
278	641	benserazide	112	10 ÂµM	MCF7	0	0.234	0.521
279	406	tetraethylenepentamine	43	100 ÂµM	MCF7	0	0.226	0.52
280	959	bucladesine	502	2 ÂµM	MCF7	0	0.226	0.247
281	223	TTNPB	17	100 nM	MCF7	0	0.209	0.154
282	639	pentamidine	111	100 ÂµM	MCF7	0	0.207	0.47
283	408	sodium phenylbutyrate	43	1 mM	MCF7	0	0.204	0.209
284	373	estradiol	38	10 nM	ssMCF7	0	0.204	0.487
285	484	monorden	66	100 nM	PC3	0	0.177	0.214
286	264	MK-886	20	1 ÂµM	MCF7	0	0.17	0.225
287	493	monorden	69	100 nM	SKMEL5	0	0.165	0.419
288	631	benserazide	109	10 ÂµM	SKMEL5	0	0.161	0.277
289	607	butein	98	10 ÂµM	MCF7	0	0.16	0.197
290	496	iloprost	69	1 ÂµM	SKMEL5	0	0.141	0.27
291	390	tretinoin	41	1 ÂµM	HL60	0	-0.12	-0.388
292	501	LY-294002	71	10 ÂµM	SKMEL5	0	-0.122	-0.594
293	504	troglitazone	71	10 ÂµM	SKMEL5	0	-0.133	-0.362
294	502	sodium phenylbutyrate	71	200 ÂµM	SKMEL5	0	-0.137	-0.368
295	564	15-delta prostaglandin J2	79	10 ÂµM	SKMEL5	0	-0.148	-0.238
296	506	wortmannin	73	10 nM	SKMEL5	0	-0.17	-0.396
297	21	phenformin	2	10 ÂµM	MCF7	0	-0.174	-0.206
298	348	valproic acid	33	50 ÂµM	MCF7	0	-0.174	-0.293
299	508	staurosporine	73	10 nM	SKMEL5	0	-0.178	-0.312
300	436	fasudil	56	10 ÂµM	PC3	0	-0.18	-0.343
301	667	mercaptopurine	116	10 ÂµM	PC3	0	-0.183	-0.52
302	592	probucol	94	10 ÂµM	MCF7	0	-0.189	-0.223
303	603	nifedipine	96	10 ÂµM	MCF7	0	-0.19	-0.309
304	666	butirosin	116	10 ÂµM	PC3	0	-0.191	-0.367
305	434	sodium phenylbutyrate	56	1 mM	PC3	0	-0.197	-0.437
306	453	indometacin	62	100 ÂµM	MCF7	0	-0.2	-0.4
307	541	gefitinib	75	10 ÂµM	HL60	0	-0.201	-0.221
308	417	thioridazine	46	10 ÂµM	MCF7	0	-0.203	-0.418
309	544	monorden	75	100 nM	HL60	0	-0.203	-0.298
310	164	dexverapamil	7	10 ÂµM	MCF7	0	-0.204	-0.506
311	401	LY-294002	42	10 ÂµM	ssMCF7	0	-0.206	-0.474
312	361	LY-294002	35	10 ÂµM	HL60	0	-0.208	-0.44
313	643	W-13	112	10 ÂµM	MCF7	0	-0.21	-0.34
314	630	colchicine	109	1 ÂµM	SKMEL5	0	-0.211	-0.286
315	203	nordihydroguaiaretic acid	13	1 ÂµM	MCF7	0	-0.214	-0.261
316	335	nifedipine	29	10 ÂµM	MCF7	0	-0.217	-0.265
317	449	monorden	61	100 nM	PC3	0	-0.217	-0.194
318	442	oligomycin	59	1 ÂµM	MCF7	0	-0.222	-0.337
319	202	raloxifene	13	100 nM	MCF7	0	-0.224	-0.448
320	454	cobalt chloride	62	100 ÂµM	MCF7	0	-0.23	-0.306
321	443	arachidonic acid	59	10 ÂµM	MCF7	0	-0.231	-0.335
322	606	thalidomide	98	100 ÂµM	MCF7	0	-0.235	-0.238
323	256	rofecoxib	19	10 ÂµM	MCF7	0	-0.235	-0.25
324	161	verapamil	7a	10 ÂµM	MCF7	0	-0.238	-0.454
325	503	indometacin	71	100 ÂµM	SKMEL5	0	-0.24	-0.363
326	455	prochlorperazine	62	10 ÂµM	MCF7	0	-0.243	-0.585
327	252	celecoxib	18	10 ÂµM	MCF7	0	-0.245	-0.184
328	1055	chlorpromazine	513	1 ÂµM	MCF7	0	-0.246	-0.308
329	1049	tretinoin	513	1 ÂµM	MCF7	0	-0.25	-0.441
330	251	rofecoxib	18	10 ÂµM	MCF7	0	-0.251	-0.262
331	452	indometacin	61	100 ÂµM	PC3	0	-0.252	-0.314
332	336	nitrendipine	29	10 ÂµM	MCF7	0	-0.252	-0.51
333	1004	trifluoperazine	506	10 ÂµM	MCF7	0	-0.254	-0.591
334	254	SC-58125	18	10 ÂµM	MCF7	0	-0.256	-0.321
335	825	rottlerin	504	10 ÂµM	MCF7	0	-0.257	-0.449
336	960	5279552	502	22 ÂµM	MCF7	0	-0.258	-0.394
337	61	metformin	2a	10 ÂµM	MCF7	0	-0.261	-0.502
338	485	deferoxamine	67	100 ÂµM	MCF7	0	-0.263	-0.525
339	263	clofibrate	20	150 ÂµM	MCF7	0	-0.264	-0.238
340	903	5151277	505	14 ÂµM	MCF7	0	-0.268	-0.272
341	388	raloxifene	41	100 nM	HL60	0	-0.269	-0.441
342	122	alpha-estradiol	5	10 nM	MCF7	0	-0.271	-0.511
343	404	wortmannin	42	10 nM	ssMCF7	0	-0.271	-0.253
344	457	tetraethylenepentamine	63	100 ÂµM	PC3	0	-0.272	-0.283
345	1048	alpha-estradiol	513	10 nM	MCF7	0	-0.273	-0.386
346	621	nocodazole	107	1 ÂµM	MCF7	0	-0.274	-0.514
347	573	deferoxamine	82	100 ÂµM	MCF7	0	-0.275	-0.222
348	262	indometacin	20	20 ÂµM	MCF7	0	-0.277	-0.378
349	446	15-delta prostaglandin J2	60	10 ÂµM	PC3	0	-0.278	-0.48
350	435	novobiocin	56	100 ÂµM	PC3	0	-0.278	-0.404
351	423	staurosporine	53	100 nM	MCF7	0	-0.278	-0.585
352	414	estradiol	45	10 nM	ssMCF7	0	-0.284	-0.426
353	255	dexamethasone	19	1 ÂµM	MCF7	0	-0.284	-0.369
354	419	chlorpromazine	46	10 ÂµM	MCF7	0	-0.284	-0.525
355	627	monastrol	108	100 ÂµM	MCF7	0	-0.285	-0.628
356	447	tretinoin	60	1 ÂµM	PC3	0	-0.286	-0.483
357	201	15-delta prostaglandin J2	13	10 ÂµM	MCF7	0	-0.287	-0.247
358	908	5140203	505	15 ÂµM	MCF7	0	-0.29	-0.266
359	601	MK-886	96	1 ÂµM	MCF7	0	-0.291	-0.417
360	463	rofecoxib	65	10 ÂµM	PC3	0	-0.292	-0.378
361	1015	genistein	506	10 ÂµM	MCF7	0	-0.292	-0.486
362	664	docosahexaenoic acid ethyl ester	90	100 ÂµM	PC3	0	-0.295	-0.256
363	917	quercetin	505	1 ÂµM	MCF7	0	-0.296	-0.305
364	124	mesalazine	5	100 ÂµM	MCF7	0	-0.302	-0.669
365	121	estradiol	5	10 nM	MCF7	0	-0.302	-0.418
366	1069	15-delta prostaglandin J2	513	10 ÂµM	MCF7	0	-0.307	-0.556
367	2	metformin	1	10 ÂµM	MCF7	0	-0.309	-0.442
368	978	pyrvinium	502	1 ÂµM	MCF7	0	-0.31	-0.498
369	640	paclitaxel	111	100 nM	MCF7	0	-0.311	-0.201
370	431	troglitazone	55	10 ÂµM	PC3	0	-0.314	-0.314
371	970	5230742	502	17 ÂµM	MCF7	0	-0.315	-0.408
372	418	haloperidol	46	10 ÂµM	MCF7	0	-0.316	-0.433
373	882	ionomycin	505	2 ÂµM	MCF7	0	-0.32	-0.49
374	403	alpha-estradiol	42	10 nM	ssMCF7	0	-0.323	-0.329
375	944	5252917	502	14 ÂµM	MCF7	0	-0.331	-0.538
376	955	5248896	502	11 ÂµM	MCF7	0	-0.331	-0.261
377	1122	cytochalasin B	514	21 ÂµM	MCF7	0	-0.337	-0.383
378	422	thioridazine	53	1 ÂµM	MCF7	0	-0.341	-0.205
379	987	sirolimus	506	100 nM	MCF7	0	-0.342	-0.623
380	462	troglitazone	65	10 ÂµM	PC3	0	-0.342	-0.206
381	988	estradiol	506	100 nM	MCF7	0	-0.345	-0.254
382	1079	estradiol	513	10 nM	MCF7	0	-0.345	-0.363
383	665	estradiol	116	10 nM	PC3	0	-0.346	-0.351
384	881	docosahexaenoic acid ethyl ester	505	100 ÂµM	MCF7	0	-0.352	-0.323
385	918	ikarugamycin	505	2 ÂµM	MCF7	0	-0.356	-0.243
386	441	arachidonic acid	59	10 ÂµM	MCF7	0	-0.369	-0.422
387	984	acetylsalicylic acid	506	100 ÂµM	MCF7	0	-0.37	-0.356
388	994	valproic acid	506	200 ÂµM	MCF7	0	-0.371	-0.605
389	1101	(-)-catechin	514	11 ÂµM	MCF7	0	-0.377	-0.455
390	574	tetraethylenepentamine	82	100 ÂµM	MCF7	0	-0.379	-0.333
391	576	novobiocin	82	100 ÂµM	MCF7	0	-0.379	-0.417
392	316	flufenamic acid	25	10 ÂµM	MCF7	0	-0.382	-0.317
393	314	exisulind	24	50 ÂµM	MCF7	0	-0.388	-0.259
394	1041	haloperidol	513	10 ÂµM	MCF7	0	-0.389	-0.539
395	1140	MG-132	514	21 ÂµM	MCF7	0	-0.389	-0.291
396	1115	phenanthridinone	514	51 ÂµM	MCF7	0	-0.396	-0.439
397	415	nordihydroguaiaretic acid	45	1 ÂµM	ssMCF7	0	-0.401	-0.352
398	991	tretinoin	506	1 ÂµM	MCF7	0	-0.403	-0.294
399	1003	nordihydroguaiaretic acid	506	1 ÂµM	MCF7	0	-0.405	-0.498
400	464	pirinixic acid	65	100 ÂµM	PC3	0	-0.41	-0.274
401	1013	rosiglitazone	506	10 ÂµM	MCF7	0	-0.411	-0.292
402	1109	3-hydroxy-DL-kynurenine	514	9 ÂµM	MCF7	0	-0.437	-0.526
403	1002	valproic acid	506	50 ÂµM	MCF7	0	-0.437	-0.401
404	990	alpha-estradiol	506	10 nM	MCF7	0	-0.442	-0.268
405	1119	yohimbine	514	23 ÂµM	MCF7	0	-0.446	-0.3
406	896	5152487	505	10 ÂµM	MCF7	0	-0.448	-0.465
407	997	chlorpromazine	506	1 ÂµM	MCF7	0	-0.475	-0.467
408	1042	acetylsalicylic acid	513	100 ÂµM	MCF7	0	-0.498	-0.638
409	898	5213008	505	18 ÂµM	MCF7	0	-0.501	-0.33
410	487	pirinixic acid	67	100 ÂµM	MCF7	0	-0.513	-0.508
411	828	5252917	504	14 ÂµM	MCF7	0	-0.533	-0.403
412	445	diclofenac	60	10 ÂµM	PC3	0	-0.538	-0.32
413	482	celecoxib	66	10 ÂµM	PC3	-0.467	-0.182	0.279
414	341	sodium phenylbutyrate	31	100 ÂµM	MCF7	-0.487	-0.185	0.296
415	524	nordihydroguaiaretic acid	74	1 ÂµM	ssMCF7	-0.496	-0.21	0.28
416	575	copper sulfate	82	100 ÂµM	MCF7	-0.496	-0.296	0.194
417	342	novobiocin	31	100 ÂµM	MCF7	-0.524	-0.243	0.274
418	307	sulindac	23	50 ÂµM	MCF7	-0.524	-0.269	0.248
419	1060	valproic acid	513	50 ÂµM	MCF7	-0.537	-0.26	0.27
420	344	2-deoxy-D-glucose	31	10 mM	MCF7	-0.537	-0.296	0.234
421	870	pyrvinium	504	1 ÂµM	MCF7	-0.539	-0.242	0.29
422	451	TTNPB	61	100 nM	PC3	-0.546	-0.259	0.28
423	483	imatinib	66	10 ÂµM	PC3	-0.567	-0.194	0.366
424	343	fasudil	31	10 ÂµM	MCF7	-0.574	-0.263	0.304
425	838	5248896	504	11 ÂµM	MCF7	-0.586	-0.303	0.275
426	543	1,5-isoquinolinediol	75	100 ÂµM	HL60	-0.615	-0.287	0.32
427	265	prednisolone	21	1 ÂµM	MCF7	-0.628	-0.168	0.452
428	507	SC-58125	73	10 ÂµM	SKMEL5	-0.628	-0.346	0.274
429	498	tetraethylenepentamine	70	100 ÂµM	ssMCF7	-0.636	-0.394	0.234
430	862	5230742	504	17 ÂµM	MCF7	-0.637	-0.294	0.335
431	892	5162773	505	7 ÂµM	MCF7	-0.646	-0.338	0.3
432	405	tetraethylenepentamine	43	10 ÂµM	MCF7	-0.664	-0.217	0.438
433	542	SC-58125	75	10 ÂµM	HL60	-0.672	-0.281	0.382
434	283	quercetin	22a	1 ÂµM	MCF7	-0.687	-0.348	0.33
435	578	4,5-dianilinophthalimide	86	10 ÂµM	PC3	-0.697	-0.329	0.359
436	205	rofecoxib	16	10 ÂµM	MCF7	-0.697	-0.416	0.272
437	1054	LY-294002	513	100 nM	MCF7	-0.706	-0.419	0.278
438	1113	doxycycline	514	14 ÂµM	MCF7	-0.713	-0.281	0.423
439	833	5255229	504	13 ÂµM	MCF7	-0.719	-0.324	0.386
440	282	fludrocortisone	22a	1 ÂµM	MCF7	-0.741	-0.4	0.331
441	1108	12,13-EODE	514	200 nM	MCF7	-0.746	-0.392	0.344
442	868	5182598	504	25 ÂµM	MCF7	-0.748	-0.37	0.368
443	661	splitomicin	90	20 ÂµM	PC3	-0.751	-0.209	0.532
444	266	thalidomide	21	100 ÂµM	MCF7	-0.753	-0.29	0.453
445	327	arachidonyltrifluoromethane	26b	10 ÂµM	MCF7	-0.758	-0.33	0.418
446	430	rosiglitazone	55	10 ÂµM	PC3	-0.766	-0.472	0.284
447	284	tacrolimus	22a	1 ÂµM	MCF7	-0.771	-0.388	0.373
448	281	fludrocortisone	22a	1 ÂµM	MCF7	-0.793	-0.443	0.34
449	1103	demecolcine	514	12 ÂµM	MCF7	-0.824	-0.485	0.328
450	268	genistein	21	1 ÂµM	MCF7	-0.853	-0.349	0.493
451	948	Y-27632	502	3 ÂµM	MCF7	-0.888	-0.486	0.39
452	579	fisetin	86	50 ÂµM	PC3	-0.937	-0.567	0.358
453	976	5182598	502	25 ÂµM	MCF7	-1	-0.371	0.616

## Sheet: Zhang-Gant
Results of querying Zhang-Gant's connectivity map with the HDAC inhibitors gene signature sigs01. Each row represents one individual treatment instance.
Significance mark 1 indicates that the connection between the gene signature and the treatment instance is statistically significant ( p < 1/N).
On average 1 false connection is expected among those significant ones.
Significance mark 0 indicates that the connection between the gene signature and the treatment instance is not statistically significant ( p >= 1/N).
N=453 is the total number of treatment instances.
The results are sorted primarily by significance mark, and secondarily by the absolute value of c score in descending order.
queryName	queryLength	RefProfile	cscore	abs_cscore	twotailpvalue	expected_falses=N_refs*twotailpvalue	significance_mark
sigS01.tab	25	trichostatin A_1muM_MCF7_873	0.898453	0.898453	1e-05	0.00453	1
sigS01.tab	25	vorinostat_10muM_MCF7_1000	0.890284	0.890284	1e-05	0.00453	1
sigS01.tab	25	trichostatin A_1muM_MCF7_1014	0.866873	0.866873	1e-05	0.00453	1
sigS01.tab	25	trichostatin A_1muM_MCF7_1072	0.866027	0.866027	1e-05	0.00453	1
sigS01.tab	25	HC toxin_0.1muM_MCF7_909	0.863798	0.863798	1e-05	0.00453	1
sigS01.tab	25	trichostatin A_0.1muM_MCF7_1050	0.859809	0.859809	1e-05	0.00453	1
sigS01.tab	25	trichostatin A_1muM_MCF7_981	0.854266	0.854266	1e-05	0.00453	1
sigS01.tab	25	trichostatin A_0.1muM_MCF7_1112	0.845914	0.845914	1e-05	0.00453	1
sigS01.tab	25	trichostatin A_0.1muM_MCF7_331	0.845103	0.845103	1e-05	0.00453	1
sigS01.tab	25	vorinostat_10muM_MCF7_1058	0.828119	0.828119	1e-05	0.00453	1
sigS01.tab	25	trichostatin A_0.1muM_MCF7_332	0.808468	0.808468	1e-05	0.00453	1
sigS01.tab	25	trichostatin A_0.1muM_MCF7_992	0.775717	0.775717	1e-05	0.00453	1
sigS01.tab	25	trichostatin A_0.1muM_PC3_448	0.675066	0.675066	1e-05	0.00453	1
sigS01.tab	25	valproic acid_10mM_MCF7_345	0.607545	0.607545	1e-05	0.00453	1
sigS01.tab	25	5666823_0.1mM_MCF7_609	0.601254	0.601254	1e-05	0.00453	1
sigS01.tab	25	valproic acid_10mM_HL60_410	0.59503	0.59503	1e-05	0.00453	1
sigS01.tab	25	valproic acid_1mM_HL60_409	0.564445	0.564445	1e-05	0.00453	1
sigS01.tab	25	prochlorperazine_10muM_MCF7_995	0.560354	0.560354	1e-05	0.00453	1
sigS01.tab	25	valproic acid_0.5mM_MCF7_1020	0.546143	0.546143	1e-05	0.00453	1
sigS01.tab	25	17-allylamino-geldanamycin_1muM_MCF7_831	0.532887	0.532887	1e-05	0.00453	1
sigS01.tab	25	rottlerin_10muM_MCF7_941	0.517615	0.517615	1e-05	0.00453	1
sigS01.tab	25	resveratrol_50muM_PC3_662	0.501086	0.501086	4e-05	0.01812	1
sigS01.tab	25	troglitazone_10muM_MCF7_1070	0.494801	0.494801	6e-05	0.02718	1
sigS01.tab	25	sirolimus_0.1muM_MCF7_1022	0.482331	0.482331	8e-05	0.03624	1
sigS01.tab	25	thioridazine_10muM_MCF7_1010	0.478831	0.478831	8e-05	0.03624	1
sigS01.tab	25	resveratrol_10muM_MCF7_841	0.477825	0.477825	8e-05	0.03624	1
sigS01.tab	25	fulvestrant_1muM_MCF7_985	0.466528	0.466528	8e-05	0.03624	1
sigS01.tab	25	valproic acid_1mM_PC3_433	0.461899	0.461899	0.00012	0.05436	1
sigS01.tab	25	fulvestrant_1muM_MCF7_1043	0.46096	0.46096	0.00012	0.05436	1
sigS01.tab	25	LY-294002_10muM_PC3_429	0.45987	0.45987	0.00012	0.05436	1
sigS01.tab	25	calmidazolium_5muM_MCF7_486	0.455904	0.455904	0.00012	0.05436	1
sigS01.tab	25	valproic acid_2mM_MCF7_346	0.451242	0.451242	0.00012	0.05436	1
sigS01.tab	25	calmidazolium_5muM_MCF7_906	0.445494	0.445494	0.00014	0.06342	1
sigS01.tab	25	17-allylamino-geldanamycin_1muM_MCF7_998	0.445404	0.445404	0.00014	0.06342	1
sigS01.tab	25	clotrimazole_50muM_MCF7_905	0.437394	0.437394	0.00014	0.06342	1
sigS01.tab	25	17-allylamino-geldanamycin_1muM_MCF7_1005	0.432404	0.432404	0.0002	0.0906	1
sigS01.tab	25	LY-294002_10muM_PC3_461	0.430705	0.430705	0.0002	0.0906	1
sigS01.tab	25	sodium phenylbutyrate_1mM_HL60_411	0.423758	0.423758	0.0002	0.0906	1
sigS01.tab	25	LY-294002_10muM_MCF7_1074	0.42112	0.42112	0.00022	0.09966	1
sigS01.tab	25	wortmannin_10nM_MCF7_1023	0.419979	0.419979	0.00024	0.10872	1
sigS01.tab	25	depudecin_1muM_MCF7_982	0.419187	0.419187	0.00024	0.10872	1
sigS01.tab	25	trichostatin A_0.1muM_ssMCF7_413	0.417246	0.417246	0.00024	0.10872	1
sigS01.tab	25	LY-294002_10muM_MCF7_1077	0.412422	0.412422	0.00028	0.12684	1
sigS01.tab	25	resveratrol_50muM_MCF7_595	0.400611	0.400611	0.00036	0.16308	1
sigS01.tab	25	17-allylamino-geldanamycin_1muM_MCF7_916	0.399995	0.399995	0.00038	0.17214	1
sigS01.tab	25	17-allylamino-geldanamycin_1muM_MCF7_1006	0.399391	0.399391	0.0004	0.1812	1
sigS01.tab	25	LY-294002_10muM_MCF7_1019	0.392947	0.392947	0.00046	0.20838	1
sigS01.tab	25	thioridazine_10muM_MCF7_1068	0.384236	0.384236	0.00066	0.29898	1
sigS01.tab	25	fluphenazine_10muM_MCF7_1017	0.372985	0.372985	0.00096	0.43488	1
sigS01.tab	25	fulvestrant_10nM_MCF7_1076	0.367978	0.367978	0.0012	0.5436	1
sigS01.tab	25	valproic acid_1mM_MCF7_23	0.367842	0.367842	0.00122	0.55266	1
sigS01.tab	25	valproic acid_0.5mM_MCF7_1078	0.367639	0.367639	0.00122	0.55266	1
sigS01.tab	25	monastrol_0.1mM_MCF7_681	0.367369	0.367369	0.00124	0.56172	1
sigS01.tab	25	17-allylamino-geldanamycin_1muM_MCF7_1044	0.363236	0.363236	0.00144	0.65232	1
sigS01.tab	25	geldanamycin_1muM_MCF7_1066	0.357724	0.357724	0.00172	0.77916	1
sigS01.tab	25	resveratrol_10muM_MCF7_958	0.35362	0.35362	0.00194	0.87882	1
sigS01.tab	25	felodipine_10muM_MCF7_848	0.347341	0.347341	0.00242	1.09626	0
sigS01.tab	25	valproic acid_1mM_PC3_458	0.338767	0.338767	0.00302	1.36806	0
sigS01.tab	25	resveratrol_50muM_MCF7_622	0.33446	0.33446	0.00338	1.53114	0
sigS01.tab	25	sirolimus_0.1muM_MCF7_1001	0.331748	0.331748	0.00358	1.62174	0
sigS01.tab	25	LY-294002_10muM_SKMEL5_501	0.325573	0.325573	0.00424	1.92072	0
sigS01.tab	25	oxaprozin_0.3mM_MCF7_971	0.325419	0.325419	0.00426	1.92978	0
sigS01.tab	25	exemestane_10nM_MCF7_165	0.319648	0.319648	0.00508	2.30124	0
sigS01.tab	25	rofecoxib_10muM_MCF7_166	0.319197	0.319197	0.00518	2.34654	0
sigS01.tab	25	carbamazepine_0.1muM_MCF7_952	0.314166	0.314166	0.00602	2.72706	0
sigS01.tab	25	geldanamycin_1muM_MCF7_864	0.310517	0.310517	0.00668	3.02604	0
sigS01.tab	25	colforsin_50muM_HL60_783	0.309989	0.309989	0.00678	3.07134	0
sigS01.tab	25	valproic acid_1mM_MCF7_989	0.309181	0.309181	0.00704	3.18912	0
sigS01.tab	25	17-allylamino-geldanamycin_1muM_MCF7_1056	0.306873	0.306873	0.00742	3.36126	0
sigS01.tab	25	17-allylamino-geldanamycin_1muM_MCF7_947	0.302765	0.302765	0.00826	3.74178	0
sigS01.tab	25	fludrocortisone_1muM_MCF7_282	-0.302594	0.302594	0.0075	3.3975	0
sigS01.tab	25	5182598_25muM_MCF7_976	-0.302118	0.302118	0.00758	3.43374	0
sigS01.tab	25	nordihydroguaiaretic acid_1muM_MCF7_1061	0.302115	0.302115	0.00846	3.83238	0
sigS01.tab	25	5224221_12muM_MCF7_839	0.300816	0.300816	0.00872	3.95016	0
sigS01.tab	25	valproic acid_0.5mM_MCF7_347	0.298133	0.298133	0.00936	4.24008	0
sigS01.tab	25	thalidomide_0.1mM_MCF7_266	-0.298106	0.298106	0.00888	4.02264	0
sigS01.tab	25	carbamazepine_0.1muM_MCF7_835	0.297179	0.297179	0.0096	4.3488	0
sigS01.tab	25	wortmannin_10nM_MCF7_1081	0.295611	0.295611	0.01	4.53	0
sigS01.tab	25	pirinixic acid_0.1mM_MCF7_368	0.294401	0.294401	0.0103	4.6659	0
sigS01.tab	25	geldanamycin_1muM_MCF7_611	0.293391	0.293391	0.01046	4.73838	0
sigS01.tab	25	LY-294002_10muM_MCF7_258	0.291608	0.291608	0.01094	4.95582	0
sigS01.tab	25	trifluoperazine_10muM_MCF7_910	0.287705	0.287705	0.01214	5.49942	0
sigS01.tab	25	wortmannin_1muM_MCF7_977	0.28548	0.28548	0.01264	5.72592	0
sigS01.tab	25	monorden_0.1muM_MCF7_953	0.285291	0.285291	0.01268	5.74404	0
sigS01.tab	25	dexamethasone_1muM_MCF7_123	0.283583	0.283583	0.01314	5.95242	0
sigS01.tab	25	sirolimus_0.1muM_MCF7_921	0.282161	0.282161	0.01384	6.26952	0
sigS01.tab	25	LY-294002_10muM_MCF7_1065	0.280386	0.280386	0.01456	6.59568	0
sigS01.tab	25	17-allylamino-geldanamycin_1muM_MCF7_1063	0.279966	0.279966	0.0147	6.6591	0
sigS01.tab	25	prochlorperazine_10muM_MCF7_1053	0.279952	0.279952	0.01474	6.67722	0
sigS01.tab	25	wortmannin_10nM_MCF7_911	0.278218	0.278218	0.01546	7.00338	0
sigS01.tab	25	celastrol_2.5muM_MCF7_887	0.273531	0.273531	0.01786	8.09058	0
sigS01.tab	25	LY-294002_10muM_MCF7_1016	0.27239	0.27239	0.01838	8.32614	0
sigS01.tab	25	tamoxifen_1muM_MCF7_143	0.268864	0.268864	0.01964	8.89692	0
sigS01.tab	25	carbamazepine_0.1muM_MCF7_919	0.266565	0.266565	0.02088	9.45864	0
sigS01.tab	25	colforsin_50muM_MCF7_913	0.264791	0.264791	0.02178	9.86634	0
sigS01.tab	25	LY-294002_10muM_MCF7_318	0.263115	0.263115	0.02276	10.3103	0
sigS01.tab	25	mercaptopurine_0.1mM_MCF7_334	0.261788	0.261788	0.0236	10.6908	0
sigS01.tab	25	genistein_1muM_MCF7_268	-0.258789	0.258789	0.02434	11.026	0
sigS01.tab	25	ciclosporin_1muM_MCF7_261	0.257946	0.257946	0.02558	11.5877	0
sigS01.tab	25	BW-B70C_31.6muM_MCF7_1132	0.256517	0.256517	0.0261	11.8233	0
sigS01.tab	25	U0125_1muM_PC3_663	0.256028	0.256028	0.02624	11.8867	0
sigS01.tab	25	fluphenazine_10muM_SKMEL5_494	0.25437	0.25437	0.02738	12.4031	0
sigS01.tab	25	geldanamycin_1muM_MCF7_972	0.252508	0.252508	0.02838	12.8561	0
sigS01.tab	25	monastrol_0.1mM_MCF7_311	0.249988	0.249988	0.03018	13.6715	0
sigS01.tab	25	3-aminobenzamide_10mM_MCF7_590	0.246886	0.246886	0.03252	14.7316	0
sigS01.tab	25	valproic acid_1mM_ssMCF7_497	0.246376	0.246376	0.0329	14.9037	0
sigS01.tab	25	depudecin_1muM_MCF7_874	0.243876	0.243876	0.03486	15.7916	0
sigS01.tab	25	celecoxib_10muM_MCF7_922	0.2431	0.2431	0.03554	16.0996	0
sigS01.tab	25	5182598_25muM_MCF7_868	-0.243091	0.243091	0.03466	15.701	0
sigS01.tab	25	geldanamycin_1muM_MCF7_593	0.242635	0.242635	0.03606	16.3352	0
sigS01.tab	25	valproic acid_1mM_SKMEL5_629	0.242552	0.242552	0.03614	16.3714	0
sigS01.tab	25	17-allylamino-geldanamycin_1muM_MCF7_986	0.241961	0.241961	0.03654	16.5526	0
sigS01.tab	25	clozapine_10muM_MCF7_416	0.237597	0.237597	0.03972	17.9932	0
sigS01.tab	25	prochlorperazine_10muM_MCF7_455	0.235979	0.235979	0.04098	18.5639	0
sigS01.tab	25	nifedipine_10muM_MCF7_603	0.234536	0.234536	0.04236	19.1891	0
sigS01.tab	25	sulfasalazine_0.1mM_MCF7_204	0.232358	0.232358	0.04426	20.0498	0
sigS01.tab	25	fisetin_50muM_PC3_579	-0.231957	0.231957	0.04388	19.8776	0
sigS01.tab	25	LM-1685_10muM_MCF7_207	0.230838	0.230838	0.046	20.838	0
sigS01.tab	25	metformin_10muM_MCF7_61	0.230127	0.230127	0.04684	21.2185	0
sigS01.tab	25	copper sulfate_0.1mM_MCF7_438	0.227686	0.227686	0.04928	22.3238	0
sigS01.tab	25	NU-1025_0.1mM_MCF7_313	0.227587	0.227587	0.0494	22.3782	0
sigS01.tab	25	5253409_17muM_MCF7_961	0.224346	0.224346	0.0528	23.9184	0
sigS01.tab	25	fludrocortisone_1muM_MCF7_281	-0.223079	0.223079	0.05338	24.1811	0
sigS01.tab	25	17-dimethylamino-geldanamycin_0.1muM_MCF7_1051	0.222458	0.222458	0.05476	24.8063	0
sigS01.tab	25	troglitazone_10muM_MCF7_1012	0.222257	0.222257	0.05498	24.9059	0
sigS01.tab	25	2-deoxy-D-glucose_10mM_MCF7_344	-0.220759	0.220759	0.05598	25.3589	0
sigS01.tab	25	oxamic acid_10mM_MCF7_439	0.219825	0.219825	0.0583	26.4099	0
sigS01.tab	25	prednisolone_1muM_MCF7_265	-0.216272	0.216272	0.06158	27.8957	0
sigS01.tab	25	ionomycin_2muM_MCF7_871	0.212788	0.212788	0.06646	30.1064	0
sigS01.tab	25	tacrolimus_1muM_MCF7_284	-0.212492	0.212492	0.06612	29.9524	0
sigS01.tab	25	17-allylamino-geldanamycin_1muM_MCF7_428	0.212118	0.212118	0.06742	30.5413	0
sigS01.tab	25	ciclosporin_1muM_MCF7_602	0.211629	0.211629	0.06802	30.8131	0
sigS01.tab	25	15-delta prostaglandin J2_10muM_MCF7_1069	0.209774	0.209774	0.07068	32.018	0
sigS01.tab	25	Y-27632_3muM_MCF7_832	0.209609	0.209609	0.07092	32.1268	0
sigS01.tab	25	demecolcine_11.7muM_MCF7_1103	-0.20918	0.20918	0.07048	31.9274	0
sigS01.tab	25	W-13_10muM_MCF7_440	0.20902	0.20902	0.07168	32.471	0
sigS01.tab	25	monastrol_20muM_MCF7_605	0.206132	0.206132	0.07584	34.3555	0
sigS01.tab	25	fasudil_10muM_MCF7_343	-0.205672	0.205672	0.07522	34.0747	0
sigS01.tab	25	monastrol_0.1mM_MCF7_627	0.203021	0.203021	0.08096	36.6749	0
sigS01.tab	25	LM-1685_10muM_MCF7_612	0.202471	0.202471	0.08166	36.992	0
sigS01.tab	25	17-allylamino-geldanamycin_1muM_ssMCF7_521	0.199106	0.199106	0.08668	39.266	0
sigS01.tab	25	exisulind_50muM_MCF7_309	0.197759	0.197759	0.08874	40.1992	0
sigS01.tab	25	quercetin_1muM_MCF7_283	-0.193714	0.193714	0.09378	42.4823	0
sigS01.tab	25	haloperidol_10muM_MCF7_983	0.193434	0.193434	0.09606	43.5152	0
sigS01.tab	25	alpha-estradiol_10nM_MCF7_122	0.193107	0.193107	0.09646	43.6964	0
sigS01.tab	25	monastrol_0.1mM_PC3_668	0.189164	0.189164	0.10404	47.1301	0
sigS01.tab	25	splitomicin_20muM_PC3_661	-0.185199	0.185199	0.10998	49.8209	0
sigS01.tab	25	trichostatin A_0.1muM_HL60_364	0.185136	0.185136	0.11158	50.5457	0
sigS01.tab	25	fluphenazine_10muM_MCF7_490	0.184807	0.184807	0.11208	50.7722	0
sigS01.tab	25	alpha-estradiol_10nM_MCF7_990	-0.184556	0.184556	0.11132	50.428	0
sigS01.tab	25	genistein_10muM_MCF7_382	0.184168	0.184168	0.11334	51.343	0
sigS01.tab	25	quinpirole_1muM_MCF7_456	-0.183403	0.183403	0.1133	51.3249	0
sigS01.tab	25	arachidonic acid_10muM_MCF7_604	0.182131	0.182131	0.1174	53.1822	0
sigS01.tab	25	17-allylamino-geldanamycin_1muM_MCF7_381	0.181147	0.181147	0.11928	54.0338	0
sigS01.tab	25	novobiocin_0.1mM_SKMEL5_632	0.180159	0.180159	0.12104	54.8311	0
sigS01.tab	25	pentamidine_0.1mM_MCF7_639	-0.179162	0.179162	0.12214	55.3294	0
sigS01.tab	25	arachidonic acid_10muM_MCF7_441	-0.178672	0.178672	0.12326	55.8368	0
sigS01.tab	25	sirolimus_0.1muM_ssMCF7_402	0.175721	0.175721	0.13088	59.2886	0
sigS01.tab	25	tetraethylenepentamine_0.1mM_MCF7_406	-0.1746	0.1746	0.13186	59.7326	0
sigS01.tab	25	5224221_12muM_MCF7_956	0.174487	0.174487	0.13358	60.5117	0
sigS01.tab	25	17-allylamino-geldanamycin_0.1muM_MCF7_221	0.173095	0.173095	0.13638	61.7801	0
sigS01.tab	25	tyrphostin AG-825_25.2muM_MCF7_1114	0.173061	0.173061	0.1364	61.7892	0
sigS01.tab	25	fulvestrant_1muM_ssMCF7_523	0.172894	0.172894	0.13678	61.9613	0
sigS01.tab	25	5211181_12muM_MCF7_950	0.171856	0.171856	0.13902	62.9761	0
sigS01.tab	25	haloperidol_10muM_MCF7_418	0.171574	0.171574	0.1396	63.2388	0
sigS01.tab	25	rottlerin_10muM_MCF7_914	0.17006	0.17006	0.14308	64.8152	0
sigS01.tab	25	SC-58125_10muM_SKMEL5_507	-0.169789	0.169789	0.14294	64.7518	0
sigS01.tab	25	LY-294002_10muM_MCF7_328	0.169733	0.169733	0.14398	65.2229	0
sigS01.tab	25	pararosaniline_10muM_MCF7_893	0.168867	0.168867	0.14594	66.1108	0
sigS01.tab	25	probucol_10muM_MCF7_592	0.168619	0.168619	0.14654	66.3826	0
sigS01.tab	25	prazosin_10muM_MCF7_826	0.167186	0.167186	0.14962	67.7779	0
sigS01.tab	25	deferoxamine_0.1mM_MCF7_485	0.165562	0.165562	0.15386	69.6986	0
sigS01.tab	25	arachidonyltrifluoromethane_10muM_MCF7_327	-0.165458	0.165458	0.1537	69.6261	0
sigS01.tab	25	bucladesine_20muM_MCF7_591	0.164332	0.164332	0.15674	71.0032	0
sigS01.tab	25	dimethyloxalylglycine_1mM_PC3_584	0.163075	0.163075	0.15968	72.335	0
sigS01.tab	25	minocycline_10.5muM_MCF7_1135	0.161491	0.161491	0.16408	74.3282	0
sigS01.tab	25	tetraethylenepentamine_10muM_MCF7_405	-0.160357	0.160357	0.16768	75.959	0
sigS01.tab	25	5162773_7muM_MCF7_892	-0.158761	0.158761	0.17182	77.8345	0
sigS01.tab	25	troglitazone_10muM_PC3_462	-0.157403	0.157403	0.17558	79.5377	0
sigS01.tab	25	rofecoxib_10muM_MCF7_251	-0.157381	0.157381	0.17564	79.5649	0
sigS01.tab	25	5149715_10muM_MCF7_890	0.156622	0.156622	0.17658	79.9907	0
sigS01.tab	25	tyrphostin AG-1478_31.6muM_MCF7_1141	0.154368	0.154368	0.18262	82.7269	0
sigS01.tab	25	sodium phenylbutyrate_0.1mM_HL60_363	0.154172	0.154172	0.18326	83.0168	0
sigS01.tab	25	geldanamycin_1muM_MCF7_1008	0.153969	0.153969	0.18386	83.2886	0
sigS01.tab	25	genistein_1muM_MCF7_267	-0.153857	0.153857	0.1857	84.1221	0
sigS01.tab	25	5109870_25muM_MCF7_904	0.153274	0.153274	0.18592	84.2218	0
sigS01.tab	25	oxaprozin_0.3mM_MCF7_863	0.152918	0.152918	0.18706	84.7382	0
sigS01.tab	25	sulindac sulfide_50muM_MCF7_308	0.152848	0.152848	0.18722	84.8107	0
sigS01.tab	25	valproic acid_0.2mM_MCF7_994	0.15209	0.15209	0.18922	85.7167	0
sigS01.tab	25	amitriptyline_1muM_MCF7_167	0.150317	0.150317	0.19472	88.2082	0
sigS01.tab	25	arachidonic acid_10muM_MCF7_443	0.14832	0.14832	0.20108	91.0892	0
sigS01.tab	25	prazosin_10muM_MCF7_942	0.147413	0.147413	0.20402	92.4211	0
sigS01.tab	25	staurosporine_0.1muM_MCF7_423	0.146316	0.146316	0.20798	94.2149	0
sigS01.tab	25	17-allylamino-geldanamycin_1muM_MCF7_1064	0.145797	0.145797	0.20956	94.9307	0
sigS01.tab	25	estradiol_10nM_HL60_782	-0.144629	0.144629	0.2134	96.6702	0
sigS01.tab	25	pirinixic acid_0.1mM_SKMEL5_495	0.142699	0.142699	0.21886	99.1436	0
sigS01.tab	25	troglitazone_10muM_HL60_370	-0.141822	0.141822	0.2222	100.657	0
sigS01.tab	25	rofecoxib_10muM_PC3_463	0.140425	0.140425	0.2264	102.559	0
sigS01.tab	25	monorden_0.1muM_MCF7_999	0.138049	0.138049	0.23442	106.192	0
sigS01.tab	25	15-delta prostaglandin J2_10muM_MCF7_1011	0.135444	0.135444	0.244	110.532	0
sigS01.tab	25	SC-58125_10muM_HL60_542	-0.135071	0.135071	0.2452	111.076	0
sigS01.tab	25	5213008_18muM_MCF7_898	-0.133156	0.133156	0.2516	113.975	0
sigS01.tab	25	LY-294002_10muM_MCF7_1007	0.131999	0.131999	0.25612	116.022	0
sigS01.tab	25	colchicine_0.1muM_MCF7_644	0.13166	0.13166	0.25712	116.475	0
sigS01.tab	25	mercaptopurine_10muM_PC3_667	0.130721	0.130721	0.26016	117.852	0
sigS01.tab	25	5114445_10muM_MCF7_901	0.129444	0.129444	0.26488	119.991	0
sigS01.tab	25	sirolimus_0.1muM_HL60_362	0.128998	0.128998	0.26644	120.697	0
sigS01.tab	25	valproic acid_50muM_MCF7_1060	-0.126173	0.126173	0.27718	125.563	0
sigS01.tab	25	monastrol_0.1mM_MCF7_610	0.126098	0.126098	0.27748	125.698	0
sigS01.tab	25	estradiol_10nM_ssMCF7_373	-0.125446	0.125446	0.28002	126.849	0
sigS01.tab	25	tretinoin_1muM_MCF7_849	0.125433	0.125433	0.28014	126.903	0
sigS01.tab	25	raloxifene_0.1muM_HL60_388	0.123975	0.123975	0.28626	129.676	0
sigS01.tab	25	rosiglitazone_10muM_HL60_369	-0.12352	0.12352	0.28802	130.473	0
sigS01.tab	25	5252917_14muM_MCF7_828	-0.123211	0.123211	0.28926	131.035	0
sigS01.tab	25	raloxifene_0.1muM_ssMCF7_376	0.123201	0.123201	0.28904	130.935	0
sigS01.tab	25	Y-27632_3muM_MCF7_948	-0.122197	0.122197	0.29332	132.874	0
sigS01.tab	25	tretinoin_1muM_MCF7_1049	0.120553	0.120553	0.29894	135.42	0
sigS01.tab	25	blebbistatin_17muM_MCF7_954	0.120483	0.120483	0.29912	135.501	0
sigS01.tab	25	chlorpromazine_1muM_MCF7_997	-0.116922	0.116922	0.3149	142.65	0
sigS01.tab	25	arachidonyltrifluoromethane_10muM_MCF7_594	0.116616	0.116616	0.3155	142.921	0
sigS01.tab	25	genistein_10muM_MCF7_638	0.115172	0.115172	0.32146	145.621	0
sigS01.tab	25	trifluoperazine_10muM_MCF7_1004	0.11442	0.11442	0.32482	147.143	0
sigS01.tab	25	yohimbine_22.9muM_MCF7_1119	-0.114296	0.114296	0.32582	147.596	0
sigS01.tab	25	LY-294002_10muM_HL60_361	0.114064	0.114064	0.32628	147.805	0
sigS01.tab	25	tretinoin_1muM_MCF7_384	0.111323	0.111323	0.33856	153.368	0
sigS01.tab	25	HNMPA-(AM)3_5muM_PC3_583	0.110813	0.110813	0.34092	154.437	0
sigS01.tab	25	imatinib_10muM_PC3_483	-0.110508	0.110508	0.34212	154.98	0
sigS01.tab	25	butein_10muM_MCF7_607	-0.109657	0.109657	0.3455	156.511	0
sigS01.tab	25	staurosporine_1muM_MCF7_312	0.108622	0.108622	0.3498	158.459	0
sigS01.tab	25	LM-1685_10muM_MCF7_253	0.108502	0.108502	0.35028	158.677	0
sigS01.tab	25	chlorpropamide_0.1mM_MCF7_144	0.108491	0.108491	0.35028	158.677	0
sigS01.tab	25	tetraethylenepentamine_0.1mM_ssMCF7_498	-0.106808	0.106808	0.35872	162.5	0
sigS01.tab	25	5211181_12muM_MCF7_834	0.106314	0.106314	0.36012	163.134	0
sigS01.tab	25	tacrolimus_1muM_MCF7_378	0.105109	0.105109	0.36576	165.689	0
sigS01.tab	25	estradiol_0.1muM_MCF7_365	-0.104554	0.104554	0.36834	166.858	0
sigS01.tab	25	17-dimethylamino-geldanamycin_0.1muM_MCF7_993	0.102934	0.102934	0.37492	169.839	0
sigS01.tab	25	butirosin_10muM_PC3_666	0.102833	0.102833	0.37554	170.12	0
sigS01.tab	25	5255229_13muM_MCF7_833	-0.102469	0.102469	0.37816	171.306	0
sigS01.tab	25	5248896_11muM_MCF7_838	-0.102467	0.102467	0.37816	171.306	0
sigS01.tab	25	valproic acid_50muM_MCF7_348	0.102366	0.102366	0.37756	171.035	0
sigS01.tab	25	sodium phenylbutyrate_1mM_MCF7_407	0.100335	0.100335	0.38712	175.365	0
sigS01.tab	25	wortmannin_1muM_MCF7_869	0.0999758	0.0999758	0.38884	176.145	0
sigS01.tab	25	5286656_50muM_MCF7_889	0.0998913	0.0998913	0.38924	176.326	0
sigS01.tab	25	dexamethasone_1muM_ssMCF7_374	0.0995734	0.0995734	0.39098	177.114	0
sigS01.tab	25	colchicine_1muM_SKMEL5_630	0.0993831	0.0993831	0.39178	177.476	0
sigS01.tab	25	5186223_12muM_MCF7_885	0.0991424	0.0991424	0.393	178.029	0
sigS01.tab	25	clozapine_10muM_MCF7_1009	0.0989179	0.0989179	0.39412	178.536	0
sigS01.tab	25	alpha-estradiol_10nM_ssMCF7_403	-0.0988909	0.0988909	0.39514	178.998	0
sigS01.tab	25	LY-294002_0.1muM_MCF7_1054	-0.0982839	0.0982839	0.3979	180.249	0
sigS01.tab	25	estradiol_10nM_HL60_387	-0.0976642	0.0976642	0.40056	181.454	0
sigS01.tab	25	trifluoperazine_10muM_MCF7_421	0.0970572	0.0970572	0.40312	182.613	0
sigS01.tab	25	fluphenazine_10muM_MCF7_1075	0.0970033	0.0970033	0.40334	182.713	0
sigS01.tab	25	valproic acid_1mM_MCF7_1047	0.0966189	0.0966189	0.40502	183.474	0
sigS01.tab	25	bucladesine_2muM_MCF7_959	-0.0958682	0.0958682	0.40836	184.987	0
sigS01.tab	25	ikarugamycin_2muM_MCF7_918	-0.0956993	0.0956993	0.4091	185.322	0
sigS01.tab	25	dopamine_1muM_MCF7_491	0.0953186	0.0953186	0.41154	186.428	0
sigS01.tab	25	ionomycin_2muM_MCF7_979	0.0945355	0.0945355	0.41584	188.376	0
sigS01.tab	25	monorden_0.1muM_MCF7_836	0.093228	0.093228	0.4214	190.894	0
sigS01.tab	25	5253409_17muM_MCF7_844	0.0927484	0.0927484	0.424	192.072	0
sigS01.tab	25	12,13-EODE_0.2muM_MCF7_1108	0.0927017	0.0927017	0.42438	192.244	0
sigS01.tab	25	tomelukast_1muM_MCF7_222	0.0926838	0.0926838	0.42444	192.271	0
sigS01.tab	25	novobiocin_0.1mM_ssMCF7_499	0.0919186	0.0919186	0.42832	194.029	0
sigS01.tab	25	rottlerin_10muM_MCF7_825	0.090365	0.090365	0.43618	197.59	0
sigS01.tab	25	tetraethylenepentamine_0.1mM_MCF7_574	-0.0898496	0.0898496	0.43846	198.622	0
sigS01.tab	25	monorden_0.1muM_HL60_544	-0.0892263	0.0892263	0.44168	200.081	0
sigS01.tab	25	sodium phenylbutyrate_0.1mM_MCF7_341	-0.0882708	0.0882708	0.4464	202.219	0
sigS01.tab	25	monorden_0.1muM_SKMEL5_493	-0.0878685	0.0878685	0.44828	203.071	0
sigS01.tab	25	15-delta prostaglandin J2_10muM_SKMEL5_564	0.0868035	0.0868035	0.4551	206.16	0
sigS01.tab	25	gefitinib_10muM_HL60_541	0.0867191	0.0867191	0.45544	206.314	0
sigS01.tab	25	wortmannin_10nM_ssMCF7_404	-0.0866706	0.0866706	0.45472	205.988	0
sigS01.tab	25	nordihydroguaiaretic acid_1muM_MCF7_203	0.0862467	0.0862467	0.45796	207.456	0
sigS01.tab	25	genistein_10muM_PC3_703	0.0855839	0.0855839	0.46114	208.896	0
sigS01.tab	25	phentolamine_11.5muM_MCF7_1138	0.0854385	0.0854385	0.46176	209.177	0
sigS01.tab	25	acetylsalicylic acid_0.1mM_MCF7_984	-0.082924	0.082924	0.47326	214.387	0
sigS01.tab	25	docosahexaenoic acid ethyl ester_0.1mM_PC3_664	0.0826923	0.0826923	0.47654	215.873	0
sigS01.tab	25	docosahexaenoic acid ethyl ester_0.1mM_MCF7_881	-0.08162	0.08162	0.48032	217.585	0
sigS01.tab	25	deferoxamine_0.1mM_MCF7_573	-0.081004	0.081004	0.4838	219.161	0
sigS01.tab	25	DL-PPMP_2muM_MCF7_1121	0.0809483	0.0809483	0.4853	219.841	0
sigS01.tab	25	alpha-estradiol_10nM_MCF7_762	0.0792385	0.0792385	0.4939	223.737	0
sigS01.tab	25	tretinoin_1muM_HL60_390	0.0781447	0.0781447	0.50016	226.572	0
sigS01.tab	25	copper sulfate_0.1mM_MCF7_575	0.0774909	0.0774909	0.50332	228.004	0
sigS01.tab	25	MK-886_1muM_MCF7_601	0.0773185	0.0773185	0.50442	228.502	0
sigS01.tab	25	novobiocin_0.1mM_MCF7_342	-0.0767312	0.0767312	0.50748	229.888	0
sigS01.tab	25	sirolimus_0.1muM_MCF7_1059	0.0765336	0.0765336	0.50856	230.378	0
sigS01.tab	25	(-)-catechin_11muM_MCF7_1101	-0.0759283	0.0759283	0.51206	231.963	0
sigS01.tab	25	tretinoin_1muM_MCF7_991	-0.0745867	0.0745867	0.5195	235.333	0
sigS01.tab	25	celecoxib_10muM_MCF7_206	0.0744107	0.0744107	0.5198	235.469	0
sigS01.tab	25	3-hydroxy-DL-kynurenine_9.2muM_MCF7_1109	-0.0742562	0.0742562	0.52134	236.167	0
sigS01.tab	25	chlorpromazine_1muM_MCF7_426	0.0741197	0.0741197	0.52158	236.276	0
sigS01.tab	25	blebbistatin_17muM_MCF7_837	0.0738269	0.0738269	0.52336	237.082	0
sigS01.tab	25	NU-1025_0.1mM_MCF7_608	0.0719159	0.0719159	0.534	241.902	0
sigS01.tab	25	alpha-estradiol_10nM_PC3_702	0.0709622	0.0709622	0.53988	244.566	0
sigS01.tab	25	monensin_10.9muM_MCF7_1105	-0.0700283	0.0700283	0.5449	246.84	0
sigS01.tab	25	chlorpromazine_10muM_MCF7_419	0.0695451	0.0695451	0.54806	248.271	0
sigS01.tab	25	5279552_22muM_MCF7_960	-0.0683454	0.0683454	0.55508	251.451	0
sigS01.tab	25	5140203_15muM_MCF7_908	0.0667828	0.0667828	0.5637	255.356	0
sigS01.tab	25	W-13_10muM_MCF7_643	-0.0667164	0.0667164	0.5649	255.9	0
sigS01.tab	25	sodium phenylbutyrate_0.2mM_SKMEL5_502	0.0664954	0.0664954	0.56566	256.244	0
sigS01.tab	25	diclofenac_10muM_PC3_445	-0.0660734	0.0660734	0.56868	257.612	0
sigS01.tab	25	tretinoin_1muM_MCF7_224	0.0653711	0.0653711	0.57254	259.361	0
sigS01.tab	25	haloperidol_10muM_MCF7_1082	0.0651484	0.0651484	0.57384	259.95	0
sigS01.tab	25	15-delta prostaglandin J2_10muM_MCF7_201	-0.0650227	0.0650227	0.57512	260.529	0
sigS01.tab	25	tacrolimus_1muM_MCF7_169	-0.0645557	0.0645557	0.57834	261.988	0
sigS01.tab	25	cobalt chloride_0.1mM_MCF7_383	0.0641875	0.0641875	0.57974	262.622	0
sigS01.tab	25	haloperidol_10muM_MCF7_1024	0.0637457	0.0637457	0.58214	263.709	0
sigS01.tab	25	staurosporine_10nM_MCF7_425	0.0636972	0.0636972	0.58234	263.8	0
sigS01.tab	25	felodipine_10muM_MCF7_337	-0.0636684	0.0636684	0.5839	264.507	0
sigS01.tab	25	phenyl biguanide_10muM_MCF7_22	0.0636038	0.0636038	0.58288	264.045	0
sigS01.tab	25	doxycycline_14.4muM_MCF7_1113	-0.0631889	0.0631889	0.5869	265.866	0
sigS01.tab	25	tamoxifen_1muM_ssMCF7_375	0.0609618	0.0609618	0.5991	271.392	0
sigS01.tab	25	sirolimus_0.1muM_MCF7_1045	0.0609528	0.0609528	0.59912	271.401	0
sigS01.tab	25	indometacin_0.1mM_SKMEL5_503	-0.060863	0.060863	0.6015	272.479	0
sigS01.tab	25	nordihydroguaiaretic acid_1muM_ssMCF7_415	-0.0602344	0.0602344	0.60502	274.074	0
sigS01.tab	25	MG-132_21muM_MCF7_1140	-0.0600368	0.0600368	0.60642	274.708	0
sigS01.tab	25	5252917_14muM_MCF7_944	-0.0599847	0.0599847	0.60682	274.889	0
sigS01.tab	25	5255229_13muM_MCF7_949	0.0596686	0.0596686	0.60704	274.989	0
sigS01.tab	25	5230742_17muM_MCF7_862	-0.0590993	0.0590993	0.61214	277.299	0
sigS01.tab	25	metformin_1mM_MCF7_4	0.0580594	0.0580594	0.6162	279.139	0
sigS01.tab	25	tretinoin_1muM_PC3_447	0.0580288	0.0580288	0.61638	279.22	0
sigS01.tab	25	phenanthridinone_51.2muM_MCF7_1115	0.0579516	0.0579516	0.6169	279.456	0
sigS01.tab	25	monastrol_20muM_MCF7_614	0.0575367	0.0575367	0.61944	280.606	0
sigS01.tab	25	sodium phenylbutyrate_1mM_PC3_434	0.0573427	0.0573427	0.6204	281.041	0
sigS01.tab	25	troglitazone_10muM_SKMEL5_504	0.0570051	0.0570051	0.62246	281.974	0
sigS01.tab	25	raloxifene_0.1muM_MCF7_202	0.0568506	0.0568506	0.62336	282.382	0
sigS01.tab	25	fulvestrant_10nM_MCF7_310	0.0553617	0.0553617	0.6322	286.387	0
sigS01.tab	25	estradiol_10nM_PC3_665	-0.0552539	0.0552539	0.63538	287.827	0
sigS01.tab	25	wortmannin_10nM_SKMEL5_506	0.0538476	0.0538476	0.64162	290.654	0
sigS01.tab	25	rosiglitazone_10muM_PC3_430	-0.0535189	0.0535189	0.6465	292.864	0
sigS01.tab	25	diclofenac_10muM_MCF7_333	-0.0530825	0.0530825	0.64938	294.169	0
sigS01.tab	25	copper sulfate_0.1mM_PC3_459	-0.0525383	0.0525383	0.65314	295.872	0
sigS01.tab	25	verapamil_10muM_MCF7_161	0.052224	0.052224	0.65224	295.465	0
sigS01.tab	25	benserazide_10muM_MCF7_641	0.0509362	0.0509362	0.65994	298.953	0
sigS01.tab	25	thalidomide_0.1mM_MCF7_606	0.0508859	0.0508859	0.66014	299.043	0
sigS01.tab	25	ionomycin_2muM_MCF7_882	0.0505716	0.0505716	0.66226	300.004	0
sigS01.tab	25	monastrol_0.1mM_MCF7_596	0.0498747	0.0498747	0.66638	301.87	0
sigS01.tab	25	fasudil_10muM_PC3_436	0.049291	0.049291	0.67018	303.592	0
sigS01.tab	25	ikarugamycin_2muM_MCF7_974	0.0489929	0.0489929	0.67222	304.516	0
sigS01.tab	25	indometacin_20muM_MCF7_262	-0.048754	0.048754	0.67578	306.128	0
sigS01.tab	25	decitabine_0.1muM_MCF7_920	0.0486408	0.0486408	0.67464	305.612	0
sigS01.tab	25	topiramate_3muM_MCF7_915	-0.0484971	0.0484971	0.67754	306.926	0
sigS01.tab	25	fulvestrant_1muM_MCF7_367	0.048393	0.048393	0.67594	306.201	0
sigS01.tab	25	monorden_0.1muM_MCF7_1057	-0.048093	0.048093	0.68006	308.067	0
sigS01.tab	25	flufenamic acid_10muM_MCF7_316	-0.0474788	0.0474788	0.68398	309.843	0
sigS01.tab	25	iloprost_1muM_MCF7_427	0.0473782	0.0473782	0.68252	309.182	0
sigS01.tab	25	SC-58125_10muM_MCF7_254	-0.046658	0.046658	0.68954	312.362	0
sigS01.tab	25	felodipine_10muM_MCF7_965	0.0465933	0.0465933	0.68726	311.329	0
sigS01.tab	25	monorden_0.1muM_MCF7_489	0.0458767	0.0458767	0.6912	313.114	0
sigS01.tab	25	4,5-dianilinophthalimide_10muM_PC3_578	0.0457438	0.0457438	0.69228	313.603	0
sigS01.tab	25	nordihydroguaiaretic acid_1muM_MCF7_1003	-0.0452912	0.0452912	0.69806	316.221	0
sigS01.tab	25	TTNPB_0.1muM_MCF7_223	0.0431593	0.0431593	0.70882	321.095	0
sigS01.tab	25	clofibrate_0.1mM_MCF7_444	-0.0431449	0.0431449	0.71138	322.255	0
sigS01.tab	25	rofecoxib_10muM_HL60_371	0.0425899	0.0425899	0.7126	322.808	0
sigS01.tab	25	fulvestrant_1muM_PC3_704	0.0423582	0.0423582	0.71432	323.587	0
sigS01.tab	25	acetylsalicylic acid_0.1mM_MCF7_1042	-0.0411046	0.0411046	0.7236	327.791	0
sigS01.tab	25	estradiol_0.1muM_MCF7_988	-0.0409968	0.0409968	0.72436	328.135	0
sigS01.tab	25	acetylsalicylic acid_0.1mM_MCF7_315	0.0408926	0.0408926	0.72506	328.452	0
sigS01.tab	25	estradiol_10nM_MCF7_121	-0.0399515	0.0399515	0.73116	331.215	0
sigS01.tab	25	N-phenylanthranilic acid_10muM_MCF7_317	0.0397773	0.0397773	0.73218	331.678	0
sigS01.tab	25	nordihydroguaiaretic acid_1muM_ssMCF7_524	-0.0391307	0.0391307	0.73646	333.616	0
sigS01.tab	25	genistein_10muM_MCF7_1073	0.0389062	0.0389062	0.73846	334.522	0
sigS01.tab	25	TTNPB_0.1muM_PC3_451	-0.0387338	0.0387338	0.73926	334.885	0
sigS01.tab	25	haloperidol_10muM_MCF7_1041	-0.0383458	0.0383458	0.742	336.126	0
sigS01.tab	25	5279552_22muM_MCF7_843	0.0374999	0.0374999	0.74872	339.17	0
sigS01.tab	25	oligomycin_1muM_MCF7_442	-0.0372862	0.0372862	0.74862	339.125	0
sigS01.tab	25	cytochalasin B_20.8muM_MCF7_1122	0.0371586	0.0371586	0.75094	340.176	0
sigS01.tab	25	LY-294002_0.1muM_MCF7_424	0.0369575	0.0369575	0.75226	340.774	0
sigS01.tab	25	pirinixic acid_0.1mM_MCF7_487	0.0369395	0.0369395	0.75236	340.819	0
sigS01.tab	25	azathioprine_0.1mM_MCF7_338	0.0363917	0.0363917	0.75642	342.658	0
sigS01.tab	25	5151277_14muM_MCF7_903	0.0355386	0.0355386	0.76212	345.24	0
sigS01.tab	25	rofecoxib_10muM_MCF7_256	-0.0353895	0.0353895	0.76038	344.452	0
sigS01.tab	25	chlorpropamide_0.1mM_MCF7_141	0.0347735	0.0347735	0.76694	347.424	0
sigS01.tab	25	wortmannin_10nM_HL60_389	-0.034267	0.034267	0.76772	347.777	0
sigS01.tab	25	metformin_10muM_MCF7_2	-0.0340012	0.0340012	0.76968	348.665	0
sigS01.tab	25	tetraethylenepentamine_0.1mM_PC3_457	-0.0333025	0.0333025	0.77398	350.613	0
sigS01.tab	25	valproic acid_50muM_MCF7_1002	-0.0331337	0.0331337	0.77518	351.157	0
sigS01.tab	25	novobiocin_0.1mM_MCF7_576	-0.032981	0.032981	0.7765	351.755	0
sigS01.tab	25	bucladesine_2muM_MCF7_842	-0.0327134	0.0327134	0.7779	352.389	0
sigS01.tab	25	nifedipine_10muM_MCF7_335	-0.0325931	0.0325931	0.77884	352.815	0
sigS01.tab	25	pirinixic acid_0.1mM_PC3_464	-0.0325769	0.0325769	0.77888	352.833	0
sigS01.tab	25	sodium phenylbutyrate_1mM_MCF7_408	-0.0317525	0.0317525	0.78412	355.206	0
sigS01.tab	25	metformin_0.1muM_MCF7_3	0.0309245	0.0309245	0.79286	359.166	0
sigS01.tab	25	5186324_2muM_MCF7_900	-0.0305869	0.0305869	0.79188	358.722	0
sigS01.tab	25	ikarugamycin_2muM_MCF7_866	0.0305473	0.0305473	0.79562	360.416	0
sigS01.tab	25	pyrvinium_1.25muM_MCF7_870	-0.0297176	0.0297176	0.79788	361.44	0
sigS01.tab	25	thioridazine_10muM_MCF7_417	0.0290207	0.0290207	0.80444	364.411	0
sigS01.tab	25	butein_10muM_PC3_582	-0.0286435	0.0286435	0.80498	364.656	0
sigS01.tab	25	phenformin_10muM_MCF7_21	0.0286417	0.0286417	0.8071	365.616	0
sigS01.tab	25	LY-294002_10muM_ssMCF7_401	0.02834	0.02834	0.80948	366.694	0
sigS01.tab	25	tretinoin_1muM_MCF7_966	-0.0275264	0.0275264	0.81258	368.099	0
sigS01.tab	25	sirolimus_0.1muM_MCF7_1080	-0.0273162	0.0273162	0.81378	368.642	0
sigS01.tab	25	sirolimus_0.1muM_MCF7_987	0.0272552	0.0272552	0.81694	370.074	0
sigS01.tab	25	benserazide_10muM_SKMEL5_631	0.0271761	0.0271761	0.81746	370.309	0
sigS01.tab	25	dexamethasone_1muM_MCF7_255	0.026878	0.026878	0.81942	371.197	0
sigS01.tab	25	cobalt chloride_0.1mM_MCF7_379	0.0266697	0.0266697	0.82066	371.759	0
sigS01.tab	25	estradiol_10nM_MCF7_1021	-0.0263733	0.0263733	0.81998	371.451	0
sigS01.tab	25	rosiglitazone_10muM_MCF7_1071	0.0263392	0.0263392	0.82294	372.792	0
sigS01.tab	25	imatinib_10muM_MCF7_366	0.0262889	0.0262889	0.82312	372.873	0
sigS01.tab	25	deferoxamine_0.1mM_PC3_460	-0.0260392	0.0260392	0.82216	372.438	0
sigS01.tab	25	17-allylamino-geldanamycin_1muM_PC3_450	0.0256782	0.0256782	0.8272	374.722	0
sigS01.tab	25	SC-58125_10muM_MCF7_208	0.0250676	0.0250676	0.83124	376.552	0
sigS01.tab	25	genistein_10muM_MCF7_1015	-0.0245377	0.0245377	0.83242	377.086	0
sigS01.tab	25	nitrendipine_10muM_MCF7_336	0.0242432	0.0242432	0.83614	378.771	0
sigS01.tab	25	LY-294002_0.1muM_MCF7_996	-0.023426	0.023426	0.8404	380.701	0
sigS01.tab	25	clofibrate_0.15mM_MCF7_263	-0.0233559	0.0233559	0.84078	380.873	0
sigS01.tab	25	5248896_11muM_MCF7_955	-0.0230326	0.0230326	0.8429	381.834	0
sigS01.tab	25	pyrvinium_1.25muM_MCF7_978	0.0224453	0.0224453	0.8483	384.28	0
sigS01.tab	25	tetraethylenepentamine_0.1mM_HL60_412	-0.0209905	0.0209905	0.8573	388.357	0
sigS01.tab	25	haloperidol_10muM_MCF7_492	0.0187526	0.0187526	0.87396	395.904	0
sigS01.tab	25	rosiglitazone_10muM_MCF7_1013	0.0184024	0.0184024	0.87638	397	0
sigS01.tab	25	chlorpromazine_1muM_MCF7_1055	-0.0175062	0.0175062	0.88114	399.156	0
sigS01.tab	25	sirolimus_0.1muM_MCF7_326	-0.0169081	0.0169081	0.88482	400.823	0
sigS01.tab	25	quercetin_1muM_MCF7_917	0.0165255	0.0165255	0.88876	402.608	0
sigS01.tab	25	5230742_17muM_MCF7_970	-0.0163872	0.0163872	0.88838	402.436	0
sigS01.tab	25	indometacin_0.1mM_MCF7_453	0.015042	0.015042	0.8994	407.428	0
sigS01.tab	25	1,5-isoquinolinediol_0.1mM_HL60_543	0.0148821	0.0148821	0.90052	407.936	0
sigS01.tab	25	nocodazole_1muM_MCF7_621	0.0148534	0.0148534	0.90066	407.999	0
sigS01.tab	25	monorden_0.1muM_MCF7_325	0.0147169	0.0147169	0.90152	408.389	0
sigS01.tab	25	monorden_0.1muM_PC3_484	-0.014654	0.014654	0.90042	407.89	0
sigS01.tab	25	sulindac_50muM_MCF7_307	0.0137362	0.0137362	0.908	411.324	0
sigS01.tab	25	17-allylamino-geldanamycin_1muM_SKMEL5_505	0.0131525	0.0131525	0.91172	413.009	0
sigS01.tab	25	pirinixic acid_0.1mM_PC3_481	-0.0130807	0.0130807	0.91104	412.701	0
sigS01.tab	25	tolbutamide_0.1mM_MCF7_142	0.0127017	0.0127017	0.91464	414.332	0
sigS01.tab	25	celecoxib_10muM_MCF7_252	0.0126676	0.0126676	0.91488	414.441	0
sigS01.tab	25	novobiocin_0.1mM_MCF7_437	-0.0125724	0.0125724	0.91416	414.114	0
sigS01.tab	25	thioridazine_1muM_MCF7_422	-0.0124754	0.0124754	0.91482	414.413	0
sigS01.tab	25	iloprost_1muM_SKMEL5_496	-0.011502	0.011502	0.92152	417.449	0
sigS01.tab	25	troglitazone_10muM_PC3_431	-0.0109506	0.0109506	0.92546	419.233	0
sigS01.tab	25	dexverapamil_10muM_MCF7_164	0.0101603	0.0101603	0.93126	421.861	0
sigS01.tab	25	17-allylamino-geldanamycin_1muM_PC3_432	-0.00962687	0.00962687	0.93452	423.338	0
sigS01.tab	25	sulindac_0.1mM_MCF7_168	-0.00950653	0.00950653	0.93534	423.709	0
sigS01.tab	25	celecoxib_10muM_MCF7_377	-0.00939518	0.00939518	0.93626	424.126	0
sigS01.tab	25	alpha-estradiol_10nM_MCF7_1048	0.00798707	0.00798707	0.94564	428.375	0
sigS01.tab	25	metformin_10muM_MCF7_1	0.00710161	0.00710161	0.95172	431.129	0
sigS01.tab	25	tamoxifen_1muM_MCF7_380	-0.00599883	0.00599883	0.95956	434.681	0
sigS01.tab	25	15-delta prostaglandin J2_10muM_PC3_446	0.00586054	0.00586054	0.95958	434.69	0
sigS01.tab	25	4,5-dianilinophthalimide_10muM_MCF7_624	0.00585874	0.00585874	0.9596	434.699	0
sigS01.tab	25	tioguanine_10muM_MCF7_642	0.00496251	0.00496251	0.96592	437.562	0
sigS01.tab	25	iloprost_1muM_MCF7_488	-0.00479907	0.00479907	0.96702	438.06	0
sigS01.tab	25	staurosporine_10nM_SKMEL5_508	0.00479009	0.00479009	0.96694	438.024	0
sigS01.tab	25	paclitaxel_0.1muM_MCF7_640	-0.0046015	0.0046015	0.96876	438.848	0
sigS01.tab	25	estradiol_10nM_ssMCF7_414	-0.00400521	0.00400521	0.97316	440.841	0
sigS01.tab	25	rofecoxib_10muM_MCF7_205	-0.00379327	0.00379327	0.97454	441.467	0
sigS01.tab	25	indometacin_0.1mM_PC3_452	-0.00366037	0.00366037	0.97538	441.847	0
sigS01.tab	25	celecoxib_10muM_PC3_482	-0.00351488	0.00351488	0.97648	442.345	0
sigS01.tab	25	monorden_0.1muM_PC3_449	0.00342329	0.00342329	0.97624	442.237	0
sigS01.tab	25	mesalazine_0.1mM_MCF7_124	0.00326164	0.00326164	0.97748	442.798	0
sigS01.tab	25	exisulind_50muM_MCF7_314	-0.00313053	0.00313053	0.97898	443.478	0
sigS01.tab	25	MK-886_1muM_MCF7_264	-0.00294553	0.00294553	0.98032	444.085	0
sigS01.tab	25	5152487_10muM_MCF7_896	0.00292937	0.00292937	0.97944	443.686	0
sigS01.tab	25	novobiocin_0.1mM_PC3_435	-0.00247856	0.00247856	0.98378	445.652	0
sigS01.tab	25	copper sulfate_0.1mM_ssMCF7_500	-0.00228099	0.00228099	0.98492	446.169	0
sigS01.tab	25	estradiol_10nM_MCF7_1079	0.00157155	0.00157155	0.98908	448.053	0
sigS01.tab	25	cobalt chloride_0.1mM_MCF7_454	0.000827983	0.000827983	0.9947	450.599	0

## Sheet: set-Lamb-etal
Set-level analysis using the Lamb Connectivity Map.
Each row represents one treatment set.
Shown in red are those compounds that achieved statistical significance ( p< 1/N ).
On average 1 false connection is expected among those significant ones.
N=84 is the number of treatment sets for which permutation p values were obtained.
rank	cmap name	mean	n	enrichment	p	abs_mean	p*84
1	resveratrol	0.615	5	0.87	0	0.615	0
2	valproic acid	0.451	18	0.575	0	0.451	0
3	trichostatin A	0.85	12	0.879	0	0.85	0
4	vorinostat	0.958	2	0.989	0.0003	0.958	0.0252
5	17-allylamino-geldanamycin	0.438	18	0.457	0.0009	0.438	0.0756
6	5182598	-0.874	2	-0.976	0.001	0.874	0.084
7	geldanamycin	0.536	6	0.715	0.0014	0.536	0.1176
8	fludrocortisone	-0.767	2	-0.971	0.0014	0.767	0.1176
9	carbamazepine	0.52	3	0.775	0.0214	0.52	1.7976
10	fluphenazine	0.44	4	0.642	0.0402	0.44	3.3768
11	depudecin	0.564	2	0.845	0.0446	0.564	3.7464
12	LY-294002	0.278	17	0.323	0.0483	0.278	4.0572
13	sirolimus	0.357	10	0.412	0.049	0.357	4.116
14	monastrol	0.376	8	0.451	0.0551	0.376	4.6284
15	5248896	-0.293	2	-0.83	0.0563	0.293	4.7292
16	fulvestrant	0.396	7	0.473	0.0585	0.396	4.914
17	5230742	-0.318	2	-0.819	0.0638	0.318	5.3592
18	pyrvinium	-0.27	2	-0.812	0.0678	0.27	5.6952
19	oxaprozin	0.547	2	0.81	0.0699	0.547	5.8716
20	quercetin	-0.344	2	-0.801	0.077	0.344	6.468
21	calmidazolium	0.546	2	0.801	0.077	0.546	6.468
22	estradiol	0.071	10	-0.383	0.0785	0.071	6.594
23	tetraethylenepentamine	-0.177	6	-0.468	0.097	0.177	8.148
24	17-dimethylamino-geldanamycin	0.489	2	0.762	0.1091	0.489	9.1644
25	novobiocin	-0.044	6	-0.457	0.1131	0.044	9.5004
26	nordihydroguaiaretic acid	0	5	-0.495	0.1162	0	9.7608
27	5224221	0.465	2	0.744	0.1257	0.465	10.5588
28	thalidomide	-0.376	2	-0.713	0.158	0.376	13.272
29	alpha-estradiol	0.061	6	-0.422	0.1688	0.061	14.1792
30	ciclosporin	0.445	2	0.7	0.1746	0.445	14.6664
31	prazosin	0.483	2	0.698	0.1767	0.483	14.8428
32	15-delta prostaglandin J2	0.09	5	-0.451	0.1858	0.09	15.6072
33	blebbistatin	0.413	2	0.689	0.1883	0.413	15.8172
34	colforsin	0.442	2	0.687	0.1912	0.442	16.0608
35	SC-58125	-0.24	4	-0.487	0.212	0.24	17.808
36	5211181	0.457	2	0.667	0.2179	0.457	18.3036
37	fasudil	-0.287	2	-0.662	0.2226	0.287	18.6984
38	pirinixic acid	0.122	5	-0.43	0.2338	0.122	19.6392
39	tretinoin	0.09	8	-0.336	0.2714	0.09	22.7976
40	rofecoxib	-0.004	6	-0.377	0.2778	0.004	23.3352
41	monorden	0.249	10	0.3	0.2784	0.249	23.3856
42	prochlorperazine	0.398	3	0.525	0.2815	0.398	23.646
43	TTNPB	-0.273	2	-0.62	0.2835	0.273	23.814
44	acetylsalicylic acid	0.093	3	-0.521	0.2923	0.093	24.5532
45	felodipine	0.273	3	0.503	0.3364	0.273	28.2576
46	arachidonyltrifluoromethane	-0.379	2	-0.581	0.3529	0.379	29.6436
47	clozapine	0.386	2	0.578	0.3574	0.386	30.0216
48	sulindac	-0.262	2	-0.576	0.3611	0.262	30.3324
49	tacrolimus	-0.257	3	-0.49	0.3682	0.257	30.9288
50	5255229	-0.36	2	-0.57	0.3713	0.36	31.1892
51	genistein	-0.028	7	-0.319	0.3938	0.028	33.0792
52	wortmannin	0.341	8	0.299	0.4028	0.341	33.8352
53	rosiglitazone	-0.106	4	-0.4	0.4335	0.106	36.414
54	5253409	0.258	2	0.519	0.464	0.258	38.976
55	tamoxifen	0.191	3	0.45	0.4715	0.191	39.606
56	thioridazine	0.312	4	0.381	0.4981	0.312	41.8404
57	iloprost	0.1	3	-0.439	0.5012	0.1	42.1008
58	Y-27632	-0.219	2	-0.496	0.5193	0.219	43.6212
59	ikarugamycin	0.102	3	-0.433	0.5193	0.102	43.6212
60	bucladesine	0.107	3	-0.419	0.5535	0.107	46.494
61	LM-1685	0.292	3	0.415	0.5657	0.292	47.5188
62	deferoxamine	0.128	3	-0.413	0.571	0.128	47.964
63	rottlerin	0.359	3	0.408	0.5832	0.359	48.9888
64	imatinib	-0.284	2	-0.477	0.5906	0.284	49.6104
65	trifluoperazine	0.321	3	0.404	0.5951	0.321	49.9884
66	copper sulfate	-0.032	4	-0.353	0.5958	0.032	50.0472
67	clofibrate	0.1	2	-0.472	0.607	0.1	50.988
68	chlorpropamide	0.136	2	0.468	0.6236	0.136	52.3824
69	cobalt chloride	0.116	3	-0.389	0.6328	0.116	53.1552
70	celecoxib	-0.007	5	-0.303	0.6494	0.007	54.5496
71	4,5-dianilinophthalimide	-0.157	2	-0.46	0.6497	0.157	54.5748
72	troglitazone	0.182	6	-0.276	0.6643	0.182	55.8012
73	arachidonic acid	0.122	3	-0.375	0.6652	0.122	55.8768
74	haloperidol	0.187	6	-0.272	0.6817	0.187	57.2628
75	butein	0.142	2	-0.448	0.6904	0.142	57.9936
76	sodium phenylbutyrate	0.081	7	-0.235	0.7599	0.081	63.8316
77	W-13	0.164	2	-0.411	0.7988	0.164	67.0992
78	diclofenac	0.198	2	-0.409	0.8015	0.198	67.326
79	colchicine	0.172	2	-0.395	0.8391	0.172	70.4844
80	NU-1025	0.174	2	0.395	0.8391	0.174	70.4844
81	exisulind	0.236	2	-0.368	0.891	0.236	74.844
82	ionomycin	0.265	3	0.291	0.9123	0.265	76.6332
83	mercaptopurine	0.19	2	-0.344	0.9307	0.19	78.1788
84	dexamethasone	0.145	3	-0.276	0.9409	0.145	79.0356
85	HC toxin	0.914	1	-	-	0.914
86	5666823	0.656	1	-	-	0.656
87	clotrimazole	0.622	1	-	-	0.622
88	celastrol	0.542	1	-	-	0.542
89	BW-B70C	0.52	1	-	-	0.52
90	exemestane	0.498	1	-	-	0.498
91	oxamic acid	0.492	1	-	-	0.492
92	5114445	0.446	1	-	-	0.446
93	5286656	0.435	1	-	-	0.435
94	pararosaniline	0.425	1	-	-	0.425
95	sulfasalazine	0.424	1	-	-	0.424
96	tioguanine	0.419	1	-	-	0.419
97	U0125	0.382	1	-	-	0.382
98	5149715	0.369	1	-	-	0.369
99	monensin	0.364	1	-	-	0.364
100	dopamine	0.363	1	-	-	0.363
101	tyrphostin AG-825	0.356	1	-	-	0.356
102	5109870	0.354	1	-	-	0.354
103	phenyl biguanide	0.354	1	-	-	0.354
104	HNMPA-(AM)3	0.346	1	-	-	0.346
105	azathioprine	0.344	1	-	-	0.344
106	amitriptyline	0.328	1	-	-	0.328
107	sulindac sulfide	0.326	1	-	-	0.326
108	N-phenylanthranilic acid	0.291	1	-	-	0.291
109	dimethyloxalylglycine	0.286	1	-	-	0.286
110	3-aminobenzamide	0.285	1	-	-	0.285
111	quinpirole	0.267	1	-	-	0.267
112	chlorpromazine	0	4	-	-	0
113	phentolamine	0	1	-	-	0
114	tyrphostin AG-1478	0	1	-	-	0
115	yohimbine	0	1	-	-	0
116	cytochalasin B	0	1	-	-	0
117	5252917	0	2	-	-	0
118	butirosin	0	1	-	-	0
119	docosahexaenoic acid ethyl ester	0	2	-	-	0
120	staurosporine	0	4	-	-	0
121	5279552	0	2	-	-	0
122	metformin	0	5	-	-	0
123	gefitinib	0	1	-	-	0
124	(-)-catechin	0	1	-	-	0
125	5186223	0	1	-	-	0
126	5140203	0	1	-	-	0
127	5151277	0	1	-	-	0
128	minocycline	0	1	-	-	0
129	raloxifene	0	3	-	-	0
130	benserazide	0	2	-	-	0
131	5213008	0	1	-	-	0
132	MG-132	0	1	-	-	0
133	oligomycin	0	1	-	-	0
134	paclitaxel	0	1	-	-	0
135	phenanthridinone	0	1	-	-	0
136	DL-PPMP	0	1	-	-	0
137	tomelukast	0	1	-	-	0
138	nifedipine	0	2	-	-	0
139	MK-886	0	2	-	-	0
140	dexverapamil	0	1	-	-	0
141	decitabine	0	1	-	-	0
142	phenformin	0	1	-	-	0
143	nitrendipine	0	1	-	-	0
144	nocodazole	0	1	-	-	0
145	topiramate	0	1	-	-	0
146	flufenamic acid	0	1	-	-	0
147	mesalazine	0	1	-	-	0
148	5186324	0	1	-	-	0
149	probucol	0	1	-	-	0
150	indometacin	0	4	-	-	0
151	5152487	0	1	-	-	0
152	verapamil	0	1	-	-	0
153	3-hydroxy-DL-kynurenine	0	1	-	-	0
154	tolbutamide	0	1	-	-	0
155	pentamidine	0	1	-	-	0
156	2-deoxy-D-glucose	-0.537	1	-	-	0.537
157	1,5-isoquinolinediol	-0.615	1	-	-	0.615
158	prednisolone	-0.628	1	-	-	0.628
159	5162773	-0.646	1	-	-	0.646
160	doxycycline	-0.713	1	-	-	0.713
161	12,13-EODE	-0.746	1	-	-	0.746
162	splitomicin	-0.751	1	-	-	0.751
163	demecolcine	-0.824	1	-	-	0.824
164	fisetin	-0.937	1	-	-	0.937

## Sheet: set-Zhang-Gant
Set-level analysis using the Zhang-Gant Connectivity Map.
Each row represents one treatment set.
Significance mark 1 indicates that the connection between the gene signature and the treatment set is statistically significant ( p < 1/N).
On average 1 false connection is expected among those significant ones.
Significance mark 0 indicates that the connection between the gene signature and the treatment set is not statistically significant ( p >= 1/N).
N=164 is the total number of treatment sets.
The results are sorted primarily by significance mark, and secondarily by the absolute value of standardized setcscore in descending order.
queryName	queryLength	SetName	SetSize	SetCscore	abs_SetCscore	set-level pvalue	mean_RandomSetCscores	stdev_RandomSetCscores	setc_standardized=setc/stdev	abs_setc_standardized	expected_falses=p*N_sets	significance_mark
sigS01.tab	25	trichostatin A	12	0.741506	0.741506	1e-05	0.000215976	0.0770094	9.62878	9.62878	0.00164	1
sigS01.tab	25	vorinostat	2	0.859202	0.859202	1e-05	0.000379635	0.099141	8.66646	8.66646	0.00164	1
sigS01.tab	25	valproic acid	18	0.310476	0.310476	1e-05	-0.000160338	0.0392855	7.90306	7.90306	0.00164	1
sigS01.tab	25	HC toxin	1	0.863798	0.863798	1e-05	-8.64302e-05	0.115269	7.49375	7.49375	0.00164	1
sigS01.tab	25	resveratrol	5	0.41352	0.41352	1e-05	-0.000482537	0.0554126	7.46256	7.46256	0.00164	1
sigS01.tab	25	17-allylamino-geldanamycin	18	0.258075	0.258075	1e-05	0.000122894	0.0483958	5.33258	5.33258	0.00164	1
sigS01.tab	25	LY-294002	17	0.229972	0.229972	1e-05	-0.000210562	0.0440034	5.22623	5.22623	0.00164	1
sigS01.tab	25	5666823	1	0.601254	0.601254	1e-05	-0.000197971	0.115471	5.20696	5.20696	0.00164	1
sigS01.tab	25	fulvestrant	7	0.230639	0.230639	1e-05	0.000186463	0.0458845	5.02651	5.02651	0.00164	1
sigS01.tab	25	calmidazolium	2	0.450699	0.450699	1e-05	-0.000515827	0.0925408	4.87027	4.87027	0.00164	1
sigS01.tab	25	geldanamycin	6	0.268457	0.268457	4e-05	0.000177843	0.058549	4.58518	4.58518	0.00656	1
sigS01.tab	25	prochlorperazine	3	0.358761	0.358761	1e-05	-0.000108229	0.0799681	4.48631	4.48631	0.00164	1
sigS01.tab	25	depudecin	2	0.331532	0.331532	1e-05	-8.90436e-05	0.0742521	4.46495	4.46495	0.00164	1
sigS01.tab	25	monastrol	8	0.181148	0.181148	1e-05	6.71835e-05	0.0424218	4.27016	4.27016	0.00164	1
sigS01.tab	25	carbamazepine	3	0.292637	0.292637	1e-05	0.000102357	0.0721475	4.0561	4.0561	0.00164	1
sigS01.tab	25	wortmannin	8	0.164022	0.164022	0.00016	-0.000124886	0.0426802	3.84304	3.84304	0.02624	1
sigS01.tab	25	clotrimazole	1	0.437394	0.437394	8e-05	-0.000183716	0.115591	3.78399	3.78399	0.01312	1
sigS01.tab	25	fluphenazine	4	0.227292	0.227292	0.00018	0.000143636	0.060301	3.76929	3.76929	0.02952	1
sigS01.tab	25	rottlerin	3	0.259347	0.259347	0.0013	-0.000301853	0.0791384	3.27713	3.27713	0.2132	1
sigS01.tab	25	colforsin	2	0.28739	0.28739	0.00132	-0.000103279	0.0907419	3.16711	3.16711	0.21648	1
sigS01.tab	25	thioridazine	4	0.219903	0.219903	0.00184	-0.000351564	0.0705977	3.11488	3.11488	0.30176	1
sigS01.tab	25	5182598	2	-0.272605	0.272605	0.00366	0.000290665	0.094597	-2.88175	2.88175	0.60024	1
sigS01.tab	25	exemestane	1	0.319648	0.319648	0.0053	-0.000457738	0.115154	2.77583	2.77583	0.8692	1
sigS01.tab	25	trifluoperazine	3	0.166394	0.166394	0.00602	-0.000161851	0.0605678	2.74724	2.74724	0.98728	1
sigS01.tab	25	dexamethasone	3	0.136678	0.136678	0.00646	-3.81772e-05	0.0503101	2.71671	2.71671	1.05944	0
sigS01.tab	25	sirolimus	10	0.152148	0.152148	0.00826	0.000175697	0.0574643	2.64769	2.64769	1.35464	0
sigS01.tab	25	fludrocortisone	2	-0.262837	0.262837	0.00922	0.000270092	0.100663	-2.61106	2.61106	1.51208	0
sigS01.tab	25	tetraethylenepentamine	6	-0.0976514	0.0976514	0.00904	-5.98562e-05	0.0375236	-2.6024	2.6024	1.48256	0
sigS01.tab	25	sodium phenylbutyrate	7	0.09744	0.09744	0.01102	-3.20649e-05	0.0384965	2.53114	2.53114	1.80728	0
sigS01.tab	25	5224221	2	0.237652	0.237652	0.01256	0.000254868	0.0958129	2.48037	2.48037	2.05984	0
sigS01.tab	25	ionomycin	3	0.119298	0.119298	0.0151	0.000269458	0.0487748	2.4459	2.4459	2.4764	0
sigS01.tab	25	oxaprozin	2	0.239168	0.239168	0.01432	-0.000124924	0.0985877	2.42595	2.42595	2.34848	0
sigS01.tab	25	ciclosporin	2	0.234788	0.234788	0.01486	0.000169605	0.0970449	2.41937	2.41937	2.43704	0
sigS01.tab	25	celastrol	1	0.273531	0.273531	0.0172	0.000110857	0.115538	2.36745	2.36745	2.8208	0
sigS01.tab	25	pirinixic acid	5	0.0856763	0.0856763	0.02078	-3.85317e-05	0.0371905	2.30372	2.30372	3.40792	0
sigS01.tab	25	U0125	1	0.256028	0.256028	0.02608	0.000195671	0.115397	2.21867	2.21867	4.27712	0
sigS01.tab	25	BW-B70C	1	0.256517	0.256517	0.02548	-0.000582006	0.115627	2.21848	2.21848	4.17872	0
sigS01.tab	25	mercaptopurine	2	0.196254	0.196254	0.02724	-0.000331199	0.0889217	2.20705	2.20705	4.46736	0
sigS01.tab	25	prazosin	2	0.1573	0.1573	0.03258	0.000137701	0.0730811	2.1524	2.1524	5.34312	0
sigS01.tab	25	3-aminobenzamide	1	0.246886	0.246886	0.03204	-0.000367368	0.115776	2.13245	2.13245	5.25456	0
sigS01.tab	25	haloperidol	6	0.0790514	0.0790514	0.03842	2.87449e-05	0.038266	2.06584	2.06584	6.30088	0
sigS01.tab	25	clozapine	2	0.168257	0.168257	0.04366	0.000228242	0.0829527	2.02835	2.02835	7.16024	0
sigS01.tab	25	sulfasalazine	1	0.232358	0.232358	0.04412	0.000157606	0.115127	2.01827	2.01827	7.23568	0
sigS01.tab	25	fisetin	1	-0.231957	0.231957	0.04508	-0.000447978	0.115477	-2.00869	2.00869	7.39312	0
sigS01.tab	25	5253409	2	0.158547	0.158547	0.04768	-0.000297609	0.0802479	1.97572	1.97572	7.81952	0
sigS01.tab	25	LM-1685	3	0.180604	0.180604	0.05152	0.000316933	0.0929203	1.94364	1.94364	8.44928	0
sigS01.tab	25	2-deoxy-D-glucose	1	-0.220759	0.220759	0.05782	-6.81402e-05	0.116082	-1.90175	1.90175	9.48248	0
sigS01.tab	25	oxamic acid	1	0.219825	0.219825	0.05618	-0.000354833	0.115625	1.90119	1.90119	9.21352	0
sigS01.tab	25	prednisolone	1	-0.216272	0.216272	0.05966	0.000370233	0.115403	-1.87406	1.87406	9.78424	0
sigS01.tab	25	nifedipine	2	0.100972	0.100972	0.0651	-0.000175304	0.0547576	1.84398	1.84398	10.6764	0
sigS01.tab	25	demecolcine	1	-0.20918	0.20918	0.07032	0.000231361	0.115485	-1.81132	1.81132	11.5325	0
sigS01.tab	25	felodipine	3	0.110089	0.110089	0.09362	1.82585e-05	0.065487	1.68108	1.68108	15.3537	0
sigS01.tab	25	tamoxifen	3	0.107942	0.107942	0.0939	-4.09361e-05	0.0643969	1.67621	1.67621	15.3996	0
sigS01.tab	25	NU-1025	2	0.149752	0.149752	0.09506	2.23581e-05	0.0895136	1.67295	1.67295	15.5898	0
sigS01.tab	25	5211181	2	0.139085	0.139085	0.09904	3.46875e-05	0.0843461	1.64898	1.64898	16.2426	0
sigS01.tab	25	thalidomide	2	-0.12361	0.12361	0.0997	-0.000202907	0.0754086	-1.6392	1.6392	16.3508	0
sigS01.tab	25	17-dimethylamino-geldanamycin	2	0.162696	0.162696	0.10246	0.00018464	0.0996364	1.6329	1.6329	16.8034	0
sigS01.tab	25	splitomicin	1	-0.185199	0.185199	0.10946	-8.50092e-05	0.115683	-1.60091	1.60091	17.9514	0
sigS01.tab	25	troglitazone	6	0.0773146	0.0773146	0.1131	5.62261e-05	0.0487988	1.58435	1.58435	18.5484	0
sigS01.tab	25	quinpirole	1	-0.183403	0.183403	0.1125	-9.97006e-05	0.115806	-1.58371	1.58371	18.45	0
sigS01.tab	25	pentamidine	1	-0.179162	0.179162	0.12104	8.47134e-05	0.115479	-1.55147	1.55147	19.8506	0
sigS01.tab	25	estradiol	10	-0.0637302	0.0637302	0.1284	-4.3203e-05	0.0417979	-1.52472	1.52472	21.0576	0
sigS01.tab	25	staurosporine	4	0.0808563	0.0808563	0.12984	-4.10104e-05	0.0536886	1.50602	1.50602	21.2938	0
sigS01.tab	25	tyrphostin AG-825	1	0.173061	0.173061	0.1358	0.000181383	0.115845	1.4939	1.4939	22.2712	0
sigS01.tab	25	colchicine	2	0.115522	0.115522	0.14182	0.000425959	0.0783262	1.47488	1.47488	23.2585	0
sigS01.tab	25	pararosaniline	1	0.168867	0.168867	0.1445	0.0001939	0.115649	1.46018	1.46018	23.698	0
sigS01.tab	25	probucol	1	0.168619	0.168619	0.14518	-7.73153e-05	0.115702	1.45735	1.45735	23.8095	0
sigS01.tab	25	exisulind	2	0.097314	0.097314	0.14446	-0.000260145	0.0671059	1.45016	1.45016	23.6914	0
sigS01.tab	25	celecoxib	5	0.0634536	0.0634536	0.15488	0.000132292	0.0446634	1.42071	1.42071	25.4003	0
sigS01.tab	25	dimethyloxalylglycine	1	0.163075	0.163075	0.15854	0.000178002	0.11586	1.40752	1.40752	26.0006	0
sigS01.tab	25	minocycline	1	0.161491	0.161491	0.16458	0.000274716	0.115531	1.39781	1.39781	26.9911	0
sigS01.tab	25	raloxifene	3	0.101342	0.101342	0.16692	0.000236465	0.0730277	1.38772	1.38772	27.3749	0
sigS01.tab	25	5162773	1	-0.158761	0.158761	0.1713	-0.000128042	0.115631	-1.373	1.373	28.0932	0
sigS01.tab	25	5149715	1	0.156622	0.156622	0.17888	-0.000652878	0.115927	1.35103	1.35103	29.3363	0
sigS01.tab	25	15-delta prostaglandin J2	5	0.074572	0.074572	0.17912	3.18694e-05	0.0555519	1.34238	1.34238	29.3757	0
sigS01.tab	25	fasudil	2	-0.0781905	0.0781905	0.17732	8.67645e-05	0.0585423	-1.33562	1.33562	29.0805	0
sigS01.tab	25	tyrphostin AG-1478	1	0.154368	0.154368	0.1846	0.000481793	0.115724	1.33393	1.33393	30.2744	0
sigS01.tab	25	5109870	1	0.153274	0.153274	0.18594	0.000213276	0.115899	1.32247	1.32247	30.4942	0
sigS01.tab	25	sulindac sulfide	1	0.152848	0.152848	0.1845	-0.000526458	0.11573	1.32074	1.32074	30.258	0
sigS01.tab	25	amitriptyline	1	0.150317	0.150317	0.19518	9.68915e-05	0.115558	1.3008	1.3008	32.0095	0
sigS01.tab	25	rofecoxib	6	0.0509413	0.0509413	0.19284	-8.54798e-05	0.0392238	1.29873	1.29873	31.6258	0
sigS01.tab	25	tretinoin	8	0.0570926	0.0570926	0.2003	0.000133839	0.0444679	1.28391	1.28391	32.8492	0
sigS01.tab	25	SC-58125	4	-0.0816124	0.0816124	0.21672	2.36106e-05	0.066083	-1.235	1.235	35.5421	0
sigS01.tab	25	5213008	1	-0.133156	0.133156	0.24992	0.000296235	0.115428	-1.15359	1.15359	40.9869	0
sigS01.tab	25	copper sulfate	4	0.0625895	0.0625895	0.25446	9.06461e-05	0.0549776	1.13845	1.13845	41.7314	0
sigS01.tab	25	5114445	1	0.129444	0.129444	0.2639	-0.000182067	0.115485	1.12087	1.12087	43.2796	0
sigS01.tab	25	5252917	2	-0.091598	0.091598	0.2663	-2.40671e-06	0.0824722	-1.11065	1.11065	43.6732	0
sigS01.tab	25	quercetin	2	-0.0885941	0.0885941	0.2918	-0.000151958	0.0836453	-1.05917	1.05917	47.8552	0
sigS01.tab	25	blebbistatin	2	0.097155	0.097155	0.29172	-5.11641e-05	0.0921302	1.05454	1.05454	47.8421	0
sigS01.tab	25	metformin	5	0.0584423	0.0584423	0.31852	-8.69706e-05	0.0587238	0.995206	0.995206	52.2373	0
sigS01.tab	25	yohimbine	1	-0.114296	0.114296	0.32476	-0.000806653	0.115594	-0.988768	0.988768	53.2606	0
sigS01.tab	25	W-13	2	0.0711517	0.0711517	0.33242	-1.95927e-05	0.0735456	0.96745	0.96745	54.5169	0
sigS01.tab	25	HNMPA-(AM)3	1	0.110813	0.110813	0.33622	-0.000440285	0.115253	0.961474	0.961474	55.1401	0
sigS01.tab	25	chlorpropamide	2	0.0716322	0.0716322	0.34342	0.000217353	0.0754182	0.949799	0.949799	56.3209	0
sigS01.tab	25	tacrolimus	3	-0.0573128	0.0573128	0.36622	-0.000277991	0.0631465	-0.907616	0.907616	60.0601	0
sigS01.tab	25	butirosin	1	0.102833	0.102833	0.37348	-0.000442868	0.115676	0.888974	0.888974	61.2507	0
sigS01.tab	25	5286656	1	0.0998913	0.0998913	0.39054	-9.42821e-06	0.115644	0.863786	0.863786	64.0486	0
sigS01.tab	25	nordihydroguaiaretic acid	5	0.0487411	0.0487411	0.38688	-0.000192277	0.0565433	0.862013	0.862013	63.4483	0
sigS01.tab	25	5186223	1	0.0991424	0.0991424	0.39586	0.000161715	0.115351	0.859483	0.859483	64.921	0
sigS01.tab	25	monorden	10	0.0340743	0.0340743	0.39924	-1.34274e-05	0.0406081	0.839099	0.839099	65.4754	0
sigS01.tab	25	dopamine	1	0.0953186	0.0953186	0.41458	0.000407619	0.115523	0.825102	0.825102	67.9911	0
sigS01.tab	25	tomelukast	1	0.0926838	0.0926838	0.42894	0.000570085	0.115413	0.803062	0.803062	70.3462	0
sigS01.tab	25	12,13-EODE	1	0.0927017	0.0927017	0.423	2.18777e-05	0.115441	0.803021	0.803021	69.372	0
sigS01.tab	25	gefitinib	1	0.0867191	0.0867191	0.45522	3.06027e-05	0.115831	0.748666	0.748666	74.6561	0
sigS01.tab	25	phentolamine	1	0.0854385	0.0854385	0.46236	0.000159787	0.115587	0.739169	0.739169	75.827	0
sigS01.tab	25	arachidonic acid	3	0.0505931	0.0505931	0.4821	0.000255628	0.0713837	0.708749	0.708749	79.0644	0
sigS01.tab	25	DL-PPMP	1	0.0809483	0.0809483	0.4869	0.000343109	0.115314	0.701979	0.701979	79.8516	0
sigS01.tab	25	butein	2	-0.06915	0.06915	0.49304	-0.00019096	0.0997792	-0.693031	0.693031	80.8586	0
sigS01.tab	25	(-)-catechin	1	-0.0759283	0.0759283	0.5133	-0.00032413	0.115662	-0.656465	0.656465	84.1812	0
sigS01.tab	25	5248896	2	-0.0627498	0.0627498	0.51724	2.98295e-05	0.0963341	-0.651376	0.651376	84.8274	0
sigS01.tab	25	3-hydroxy-DL-kynurenine	1	-0.0742562	0.0742562	0.52254	-0.000126076	0.115274	-0.64417	0.64417	85.6966	0
sigS01.tab	25	clofibrate	2	-0.0332504	0.0332504	0.52242	9.32737e-05	0.0525272	-0.633013	0.633013	85.6769	0
sigS01.tab	25	diclofenac	2	-0.0595779	0.0595779	0.54306	-4.82708e-06	0.0980662	-0.607528	0.607528	89.0618	0
sigS01.tab	25	monensin	1	-0.0700283	0.0700283	0.5505	-0.000611998	0.115578	-0.605895	0.605895	90.282	0
sigS01.tab	25	rosiglitazone	4	-0.0330744	0.0330744	0.54714	-2.31515e-05	0.0546242	-0.60549	0.60549	89.731	0
sigS01.tab	25	5140203	1	0.0667828	0.0667828	0.57158	9.87284e-05	0.115642	0.577497	0.577497	93.7391	0
sigS01.tab	25	Y-27632	2	0.0437062	0.0437062	0.56474	0.000318312	0.0761031	0.574302	0.574302	92.6174	0
sigS01.tab	25	phenyl biguanide	1	0.0636038	0.0636038	0.58198	8.80575e-05	0.115215	0.552046	0.552046	95.4447	0
sigS01.tab	25	doxycycline	1	-0.0631889	0.0631889	0.58524	0.000543282	0.115306	-0.548009	0.548009	95.9794	0
sigS01.tab	25	indometacin	4	-0.0245588	0.0245588	0.59812	-9.61914e-05	0.046563	-0.527432	0.527432	98.0917	0
sigS01.tab	25	MG-132	1	-0.0600368	0.0600368	0.60864	-0.000554045	0.115916	-0.517934	0.517934	99.817	0
sigS01.tab	25	phenanthridinone	1	0.0579516	0.0579516	0.62126	0.000520096	0.115537	0.501585	0.501585	101.887	0
sigS01.tab	25	novobiocin	6	0.0245524	0.0245524	0.62242	-2.78166e-05	0.0494485	0.496525	0.496525	102.077	0
sigS01.tab	25	MK-886	2	0.0371865	0.0371865	0.62086	-2.30805e-05	0.0751628	0.494746	0.494746	101.821	0
sigS01.tab	25	imatinib	2	-0.0421095	0.0421095	0.6503	0.000273804	0.0924429	-0.455519	0.455519	106.649	0
sigS01.tab	25	verapamil	1	0.052224	0.052224	0.6521	0.00012011	0.115677	0.451464	0.451464	106.944	0
sigS01.tab	25	benserazide	2	0.0390562	0.0390562	0.65018	-0.000336457	0.0871283	0.448261	0.448261	106.63	0
sigS01.tab	25	5230742	2	-0.0377433	0.0377433	0.6666	0.000141562	0.0871094	-0.433286	0.433286	109.322	0
sigS01.tab	25	cobalt chloride	3	0.0305617	0.0305617	0.66868	0.000193727	0.071454	0.427712	0.427712	109.664	0
sigS01.tab	25	decitabine	1	0.0486408	0.0486408	0.67694	0.000282764	0.115469	0.421247	0.421247	111.018	0
sigS01.tab	25	topiramate	1	-0.0484971	0.0484971	0.67384	4.33889e-05	0.115198	-0.420989	0.420989	110.51	0
sigS01.tab	25	flufenamic acid	1	-0.0474788	0.0474788	0.6841	-0.000192562	0.115537	-0.410939	0.410939	112.192	0
sigS01.tab	25	N-phenylanthranilic acid	1	0.0397773	0.0397773	0.73144	1.56425e-05	0.115812	0.343466	0.343466	119.956	0
sigS01.tab	25	5255229	2	-0.0214	0.0214	0.73914	-1.99893e-05	0.063806	-0.335392	0.335392	121.219	0
sigS01.tab	25	deferoxamine	3	0.0195064	0.0195064	0.73712	-0.000215659	0.0592386	0.329285	0.329285	120.888	0
sigS01.tab	25	oligomycin	1	-0.0372862	0.0372862	0.74464	0.000360254	0.115846	-0.32186	0.32186	122.121	0
sigS01.tab	25	cytochalasin B	1	0.0371586	0.0371586	0.74218	-0.000428467	0.115466	0.321814	0.321814	121.718	0
sigS01.tab	25	azathioprine	1	0.0363917	0.0363917	0.7507	-0.000613235	0.11552	0.315026	0.315026	123.115	0
sigS01.tab	25	5151277	1	0.0355386	0.0355386	0.76128	0.00015896	0.115579	0.307482	0.307482	124.85	0
sigS01.tab	25	acetylsalicylic acid	3	-0.027712	0.027712	0.78562	0.000446452	0.1041	-0.266206	0.266206	128.842	0
sigS01.tab	25	5186324	1	-0.0305869	0.0305869	0.79446	-0.000401439	0.115587	-0.264621	0.264621	130.291	0
sigS01.tab	25	4,5-dianilinophthalimide	2	0.0258013	0.0258013	0.79866	-8.16183e-05	0.101485	0.254238	0.254238	130.98	0
sigS01.tab	25	phenformin	1	0.0286417	0.0286417	0.80398	-0.000194944	0.116105	0.246687	0.246687	131.853	0
sigS01.tab	25	arachidonyltrifluoromethane	2	-0.024421	0.024421	0.80998	-0.000142434	0.102344	-0.238617	0.238617	132.837	0
sigS01.tab	25	5279552	2	-0.0154227	0.0154227	0.82084	0.000101469	0.0693789	-0.222297	0.222297	134.618	0
sigS01.tab	25	alpha-estradiol	6	0.011308	0.011308	0.83092	-0.000147101	0.0518239	0.2182	0.2182	136.271	0
sigS01.tab	25	nitrendipine	1	0.0242432	0.0242432	0.8393	0.000469581	0.115938	0.209105	0.209105	137.645	0
sigS01.tab	25	bucladesine	3	0.0119168	0.0119168	0.83654	-0.000125829	0.0585213	0.203633	0.203633	137.193	0
sigS01.tab	25	nocodazole	1	0.0148534	0.0148534	0.89632	7.76874e-05	0.115481	0.128622	0.128622	146.996	0
sigS01.tab	25	1,5-isoquinolinediol	1	0.0148821	0.0148821	0.89998	-0.000188751	0.115803	0.128513	0.128513	147.597	0
sigS01.tab	25	iloprost	3	0.0103591	0.0103591	0.90824	-0.000232662	0.0900156	0.115081	0.115081	148.951	0
sigS01.tab	25	tolbutamide	1	0.0127017	0.0127017	0.91314	6.23615e-05	0.115417	0.11005	0.11005	149.755	0
sigS01.tab	25	ikarugamycin	3	-0.00538638	0.00538638	0.9294	-0.00010453	0.0598091	-0.0900595	0.0900595	152.422	0
sigS01.tab	25	dexverapamil	1	0.0101603	0.0101603	0.92628	-0.000102822	0.11498	0.0883657	0.0883657	151.91	0
sigS01.tab	25	genistein	7	-0.00190767	0.00190767	0.9637	-0.000134828	0.043654	-0.0436998	0.0436998	158.047	0
sigS01.tab	25	pyrvinium	2	-0.00363612	0.00363612	0.96724	-0.000279945	0.0838064	-0.0433871	0.0433871	158.627	0
sigS01.tab	25	tioguanine	1	0.00496251	0.00496251	0.97238	0.000454013	0.115301	0.0430395	0.0430395	159.47	0
sigS01.tab	25	paclitaxel	1	-0.0046015	0.0046015	0.96616	0.000468654	0.115825	-0.0397281	0.0397281	158.45	0
sigS01.tab	25	sulindac	2	0.00211486	0.00211486	0.9677	-2.90472e-05	0.059136	0.0357626	0.0357626	158.703	0
sigS01.tab	25	chlorpromazine	4	0.00230928	0.00230928	0.98128	0.000238417	0.0735917	0.0313797	0.0313797	160.93	0
sigS01.tab	25	mesalazine	1	0.00326164	0.00326164	0.97954	-0.000416487	0.115343	0.0282777	0.0282777	160.645	0
sigS01.tab	25	5152487	1	0.00292937	0.00292937	0.98294	0.000292932	0.115578	0.0253453	0.0253453	161.202	0
sigS01.tab	25	TTNPB	2	0.00221274	0.00221274	0.98632	0.000116858	0.0978007	0.022625	0.022625	161.756	0
sigS01.tab	25	docosahexaenoic acid ethyl ester	2	0.000536123	0.000536123	0.99224	-3.12275e-06	0.0919322	0.00583173	0.00583173	162.727	0
