# Supplementary material for: A simple and robust method for connecting small-molecule drugs using gene-expression signatures
Source: BMC Bioinformatics. 2008 Jun 2;9:258. doi: 10.1186/1471-2105-9-258 (PMC2464610; doi:10.1186/1471-2105-9-258)
Supplement: Additional file 3 — DownloadingSoftware-info. Information for downloading the java application implementing the method presented in this paper. [file 1471-2105-9-258-S3.txt]

A Java application (scmap.zip  350 MB) implementing the method presented 
in the paper, can be downloaded via FTP 


Host Name:	ftp.mrctox.le.ac.uk
username:	r001
password:	review


Note: As our FTP server is behind a firewall,  you need to change the mode 
of your FTP client to ACTIVE. They are usually set to PASSIVE by default
and this will not work.
